# Supplementary material for: A Picea abies Linkage Map Based on SNP Markers Identifies QTLs for Four Aspects of Resistance to Heterobasidion parviporum Infection
Source: PLoS One. 2014 Jul 18;9(7):e101049. doi: 10.1371/journal.pone.0101049 (PMC4103950; doi:10.1371/journal.pone.0101049)
Supplement: Table S1 — SNP information. Short name, full name, accession information for GenBank and TAIR databases and from the Picea glauca genome, and full nucleotide sequence, for all 874 SNPs polymorphic between the parental trees. (XLSX) [file pone.0101049.s001.xlsx]

## Sheet: Blad2
SNP map name (short)	SNP full name	Picea glauca	TAIR	genBank	Sequence (SNP to be genotyped in squared brackets)
Pabies1420-493	Pabies1420-493	GQ03712_J04	AT1G24480	BT116149	ATTCCTTGAGCCCCGTVGTAGCCCTATTCAGAAACTCCGATGTCGTTCATGTAACCCGGGTCGGGCCGCCTAATGCCCACGAYGCCACTGTAATTGTKCTTCGCAAGCTACCTTTYGGYAGCTCTAAGTCGCTGGGATTGGAACAGGAAT[A/C]TTCATGGTCTAAGCAGAACAGGAGCTYAGTTAAGCTTGCAGAGCCCTTGACAATGGACCACGGCAATGCCATTTACTA
PabiesPRR7-F1-1505	PabiesPRR7-F1-1505	GQ04103_N20	AT5G02810	BT119298	AACTTCTGGAGAATGCCAGGACAAAAAAACTCTTGGTAAGGCYATCAGCTGTATMTCTGTTTTTCAGTTTTTTGAATTGTTTTAATTGTTAGGTTTATTGACAACATGACACTACAAGTCTTGTAAAGATGGCATCRAGTTATACCAATT[T/C]AGTTTCTTCCCTCCTTGTACGATTTTGCAATGGGCCAGGACTYAGAAATTGCTGTGCCAGGACAAACAGATTCAGAATTTCGAACACCAGGAAGAGGAAAAGGTTCTGTATGCCCAAACTTTTGGCAGGGAGGAGAATGGACTCCTTGGC
PabiesPRR7-F1-421	PabiesPRR7-F1-421	GQ04103_N20	AT5G02810	BT119298	CATGTARTTTGAATTTAGGACATTTATGCATGTACATGCTKTTGGGAGAATGTGGCAGACATGGCAGAGACTTGGACTGATGAATACTGTTTTATCCTTTCAGTCAAGTGACAGTGGTGGTGAAACTGGGTCTCAAACACAAAAGGTTKC[A/G]AGGCTCAAACAGCACCGCTGACCCTGATAACAATACTGGCAGCAATGATGAAAGTGATGATGCAAGCCATTGGTCTGAATAACAGGGATGGGAGTGATAATGGCAGTGGTACCCAAGTAAGTTTTATCGCATACTTTATGTGTGGGGCAC
GQ03309-D05.1.739	GQ03309-D05.1.739	GQ03309_D05.1	AT1G01630.1	BT112048	TGAAATCTTGCAGGATTATTATCCAGAACGCTTAGGAAAGGTGTACCTTA[T/C]TCAGCGACCATATATATTTTGGGCAGCATGGAAGATAGTATCTCCTTTCA
08Pg06899b	08Pg06899b	GQ0069_A08.1	AT1G02800.1	BT101146	CTGGGGGCAAACTTAACTAACTACAATTWGATCAACATAGAGYATAGGTTTRACTGGTTTTCTTTCAGGTGGGAGATCCAACTGCAGACCATCGCTGTTGGCAGAA[T/C]CCAGAGACAATGGACACTCCAAGGACTTTGTACAAGATAGATAAATCCACTCCAGGGACAGAAATCGCTGCAGAGACTGCTGCAGCATTGGCT
WS00819-G07.1.255	WS00819-G07.1.255	WS00819_G07.1	AT1G02850.5	NA	GGGGGCTGGCTCAGTCCAAATATTGTGGATGATTTTACTGCGTATGCAGA[T/G]GCATGTTTCGGAAACTTTGGTGGGCGAGTGAAATATTGGAGCACTTTTAA
FCL2778Contig1-638	FCL2778Contig1-638	PUT-175a-Picea_glauca-10349268	AT1G03350.1	NA	TCTGAGTCTCAAATCTACTATATTTTCCCTGGAAACTAACATTACTATAAGCAGAAGAAGAAGAAGACTCGGCGCGACCGAAACCCTGATCATTATTATT[A/G]TTATTATTTGCATTTTCTTCATCCAGCTTTGAAATCAATTCCTTACCTTCGGCCAAAATGTCGGTCGTCCCTCGCCACACCGAGCTCCCGAATTCGTCAA
GQ03227-C19.1.144	GQ03227-C19.1.144	GQ03227_C19.1	AT1G03350.1	BT110735	AATGTTAGTTTCCAGGGAAAATATAGTAGATTTGAGACTCAGATTAGAGC[T/C]ATGCAGCTTGACAGTAATACTTACTGCCAAGAACCTGAGGATACTGAGGA
PGLM2-0571	PGLM2-0571	GQ00410_L23.1	AT1G03475.1	BT100678	TGCAGCCACTCCTTTGGATTGATGCAGGCATCCAGTAATTTCCATTCCTC[A/G]CTACCTTCTACTGGTTGATGATCATACTCCCACCGCGCAGTCAAAGGCAA
PGLM2-0784	PGLM2-0784	GQ04001_B19.1	AT1G04290.1	BT118008	GTGAAAATTGCAGCAGACCCTATAATATCAACAAATGCTGCAATAGCTCC[A/T]CCATGCAGAAAATTTCCAGAGTTCACAAGGCGTGGAGGGACTGTGAGACT
CL1694Contig1-01-	CL1694Contig1-01-8904-contigContig1-451	GQ03012_I08.2	AT1G06220.1	NA	ACAAGCAGAGTTGGAATGATTGCTTGTCTTTGCATTTGATATCCATCATGAATAGTCAGTKGTGTGGTGGTTGTGAACTGCATGAAAATAGATTTATGAATGATATGATGGATGCTGTTACTGTTGTTTGGTTTCCTTTTTCTAGTCCTC[A/G]GCTAGTTATCAACCATGCATTCAGAATGTATTAGTTTTTGGTTCACCAACAACTAATTCTGTTTTTTCTTTACCTCT
CL1694Contig1-01-8	CL1694Contig1-01-8904-contigContig1-199	GQ03012_I08.2	AT1G06220.1	NA	AYTATGTAGAGGTGGGTTTAGTGCAGGAAGATGCAGCTTGGTTATTAYTGGACAAGTTCTACTTGATGTTKCTYTCAGTCAATGGTGCTTTGTTTCTTGGTTCTAACTTGATCTTATGCTCTGTAAATTATTGCAGATCCAAACTCCCGC[T/C]GACTGTATTTCTGCAATATATACAGTGCTGTCTCGTAGAAGAGGGCATGTCACAGCTGATATAGCAAAGCCTGGGACGCCAGCTTATATTGTYAAGGTTAGACAAGCAGAGTTGGAATGATTGCTTGTCTTTGCATTTGATATCCATCAT
CL1694Contig1-01-89	CL1694Contig1-01-8904-contigContig1-361	GQ03012_I08.2	AT1G06220.1	NA	TGCAATATATACAGTGCTGTCTCGTAGAAGAGGGCATGTCACAGCTGATATAGCAAAGCCTGGGACGCCAGCTTATATTGTYAAGGTTAGACAAGCAGAGTTGGAATGATTGCTTGTCTTTGCATTTGATATCCATCATGAATAGTCAGT[T/G]GTGTGGTGGTTGTGAACTGCATGAAAATAGATTTATGAATGATATGATGGATGCTGTTACTGTTGTTTGGTTTCCTTTTTCTAGTCCTCRGCTAGTTATCAACCATGCATTCAGAATGTATTAGTTTTTGGTTCACCAACAACTAATTCT
0-18350-01-10526-con	0-18350-01-10526-contigContig1-146	WS03310_F17.1	AT1G06800.1	NA	TGTTCAACGAGAAGTTCCAGATCATGAAGRAGTGGATCGATAAGCTTCCGTGGAGTTACTGTCATGTAGGTGTGGAGCTCGCTCTTGATCACACRCATTCTCCGTTCCTGAAGCCCACTAACGATCTCTCATGCTTTCATAATC[A/G]GAGGCCCTTCTGCACCTRCTCGACGGATACCATGGGCGRGAACARCGCTTCCATCTGTCGTCRGGCCGAGATCCCGCTATGGTGAATAAGTCGTGCGATTTTCTGAAGGAACACTACCTGGTTCCTCCTTTCTGGAGACAAGAYGCGAAC
GQ03518-I02.1.380	GQ03518-I02.1.380	GQ03518_I02.1	AT1G06840.1	BT114648	TTTAGCATTGAGTTGTTGCAGAGATGAAACAGACGCACGCCCCTCTGTGG[T/C]TCAGGTTGTGCACGACCTTGAGAAGATCATCAAGTTAATGCCAGCAGGAA
02776-N18-1140	02776-N18-1140	GQ03205_K23.4	AT1G09160.1	NA	GATTCAATACACATTGTAATTTCTAAATTGCTTGATAGTGCCAGTGATTACAGTGTCCAGAATAAGTAAGTTTACCAAGTTCTCAGAGGAGAAAAATATG[C/G]CCCCCTTTCTTATGCCATGTTCAGGGGGTTTGATTATCATGGTTGGCCTGCAAGATCTACTGCAGGAGTCCGCTGTAATTTGGCTGTTATGTCTGAAAAT
02776-N18-151	02776-N18-151	GQ03205_K23.4	AT1G09160.1	NA	AGAGTTGGTGAGATCTACATTGGCAAGCATTTTTAAAATAAAAATTGAAACAAAATATGATTATAATAATGAAAGMTTATAATAATATGAAGCGCATTAT[T/C]TTTTTTTAACTGTTTTCAGCATCTTTTTAATATTTAAAATTGTGGACAATATAATGGAAGTAGGATATCTATWTTTTTCGGTAGGTGCAATCYGTTGAGG
02776-N18-244	02776-N18-244	GQ03205_K23.4	AT1G09160.1	NA	GCATTATYTTTTTTTAACTGTTTTCAGCATCTTTTTAATATTTAAAATTGTGGACAATATAATGGAAGTAGGATATCTATWTTTTTCGGTAGGTGCAATC[T/C]GTTGAGGATTTTAGCCCGAACAAGGATYCTTGAGTATTATTTTGAATGTAAGTTAAAAAAATGTTGAATTTCTGTGTTATCATGAASTATAGATATAATT
02776-N18-3098	02776-N18-3098	GQ03205_K23.4	AT1G09160.1	NA	AAGACTCAGTATTGTTGGTGGTGCTGAGGTAATTACACATTTGTTTGAATTGTATATACAGCCATCTGAAAGAAGAATTTGCTATACATGACACATGGAA[C/G]ATGTCGTCTGCTTATTTCTTCTATTCTTGACTTAATTTCAGGTAGAATTTTCTTAGCCATGCGTATTCTCAAACGTYCTATTGTGCTGTTTCAGGTTGTC
02776-N18-639	02776-N18-639	GQ03205_K23.4	AT1G09160.1	NA	CAGGGGAGGCCAAACGGCAGCAGTTGGTTCCTCTGGCWTCTTTGATTGGCCAGGAACTTAGACACGAAAAGTTTGAGWAWCCCTGCATTAGATATGGTCA[T/C]GCTGCACAGCCTAAGAAAGGGGAGGATTATTTCCTTGTGAAGACAGATTGTCAGAGAATCCCTGGGAATTCACCTACCTCATTTTCTGTTTTTGCGGTGA
02776-N18-743	02776-N18-743	GQ03205_K23.4	AT1G09160.1	NA	GCACAGCCTAAGAAAGGGGAGGATTATTTCCTTGTGAAGACAGATTGTCAGAGAATCCCTGGGAATTCACCTACCTCATTTTCTGTTTTTGCGGTGAGTA[T/C]TTTCCACCACTGTTACTAGTCAACGATTTATATTTTGAAAGAATCGTAAGAAACTGTATTTTTTTTCAAAATTTCCCGATGTTTTTCCATGTTCCCCAAT
02776-N18-878	02776-N18-878	GQ03205_K23.4	AT1G09160.1	NA	TTGAAAGAATCGTAAGAAACTGTATTTTTTTTCAAAATTTCCCGATGTTTTTCCATGTTCCCCAATCTTTCTGGATTTTGTTTATTGGGCTTCTTGGTAA[T/G]TTTTGGCCAGTTTTTTGTATATTTTCTCAATTTTTATTTTTCCGGAGCTTTGCCGAGGCATTGCTTTACGCAATTGGTTGSAACATTTGTAACACCATAT
FCL140Contig1-394	FCL140Contig1-394	PUT-175a-Picea_glauca-12648	AT1G09340.1	NA	GAACAATATCAGGCTCAGGAAATCCGGCAGCCTTTGCACATGCTTTTGCTAAACCAGAAAATGTGACATATTTTGCTCCAGATATATTGTAAACTTGCTT[A/G]CTTGCTTTCTCGTTACCAAGAACCATCAGGAAAGCCCTGGCCAAATCCTTCACATGGCCAAGTTGAGTCATTTGAAGGCCAGAATTGGGAATTGGAATTG
GQ03606-C01.4.558	GQ03606-C01.4.558	GQ03606_C01.4	AT1G09600.1	BT114959	AAAATATTTAAGCTCTGTGGTTCACCATCAGAAGAGTATTGGAAAAAGTC[T/G]AAGTTGCCACATGCAACTATTTTCAAGCCACAACAGCCGTATAAACGTTG
FCL1112Contig1-868	FCL1112Contig1-868	PUT-175a-Picea_glauca-1720	AT1G09850.1	NA	TCTCAATTGTAAGGAGTTTGCAGCAATTTAATTTATTACGAGAATACTTGTGTTGTTTTGAAAATCGCCTGTTCAAGGGATCCTTGTGAAATCGTGTTTA[C/G]TATCCACAACAACTATCGGTTAATTATATATGAGAACTGAAGTGAGTCAAGCTCACAATTTGCTCCACAATAAAGCTATCTCAAACACGGGTATATGAAT
0047-M24-207	0047-M24-207	GQ01301_H23.1	AT1G10370.1	NA	ACCAATATAGTTTTAATAGATACAKATAAAATGCCGCTATTAAGTGCATGGGCGGAAAGATTTTRTAAAGCCGATGGACTGAAAGACGTTTTGTCCGATC[A/C]GGCCGAGATATTTGAATTTATAACCGGATGGAGAGCTAAATTGACATCCCCCCCTGCTGGCAATTAGAAAGAACCYGTTGGCTAATARACGAGGAGGACR
0047-M24-351	0047-M24-351	GQ01301_H23.1	AT1G10370.1	NA	ACATCCCCCCCTGCTGGCAATTAGAAAGAACCYGTTGGCTAATARACGAGGAGGACRGWYAGACAGGCAGCTRAATCAGATCAGAGTAGATCGGTGTTAT[A/C]CCYAGTCTTGTTTGTTTCAATATTGGGATTTTGAACGTTGAMTCCGTACTTGTCCATGAATTGGCTGGTGTGCTGGTCAGKGCTATAATATTATYATATA
0091-N13-236	0091-N13-236	GQ03401_A15.1	AT1G10370.1	NA	CGTTCTAATARATCCGGGGAAGATGCCGTTGCTGARCGCATGGATGGACCGATTCTGTAAATCCGATGGAGTGAAAGAAGTAATGCCCGATCCGGTCAAG[C/G]AGCTGGAACTTCTATCCACTRTCAGAGCTAGATTTACATCACCTGCTGGCAATTAGGGAAARCTATGTCGGCCTTATAGATTRACTGCCARATGGGCGTA
FCL203Contig2-1221	FCL203Contig2-1221	PUT-175a-Picea_glauca-37301	AT1G10670.4	NA	TTAGTGGAATCATTCGAGCCTTGCGTGAAAAGGAATCCAAACTCAAAGCATCACGGATGCAAGTATATGTGAGAAGAGGTGGTCCAAATTATCAGAATGG[A/T]CTTGCAAAGATGCGTGCCCTTGGTGAGGAGATTGGGGTCCCATTCCAGGTTTATGGACCGGAAGCTAGTATGACTGGCATCTGCAAGCAAGCTATACAAA
GQ0014.Br-O04.1-853	GQ0014.BR-O04.1-853	GQ03235_J20.1	AT1G11190.1	BT111297	GTGTTAAATTATATTTTCCGCCAGTGGCTCTGCTGCCATAAGTTTCAAGCTGAGAARTGTAATTTTTTATGGCACCTTCAAGGCACACGCCCTTTACTCC[A/C]TGTTCATCATGGCAGTCCCGCTCATAATCATAACCACACTGGTTATCTGGCGTGTTAATGTAGTGTAATGGACTTGCCCAATGAAATCTGAATCGCATTT
GQ0131-M22.2.596	GQ0131-M22.2.596	GQ0131_M22.2	AT1G11545.1	BT101851	AATGGAGTTGGATTGAGAGAACAGAGAAATGAGCTCTGGTTCGATCCCAC[T/G]GAGGACTTTCATACATACTCCTTTCTCTGGAACAACCATCAGATTATATT
CL778Contig1-1167	CL778Contig1-1167	PUT-175a-Picea_glauca-44854	AT1G11910.1	NA	TGGTGCAAGAGATGTTAGCATAGGAATAGCTAGTGTATTAGAAAAAACCCATGAAAAAGAGACATTGTCGAGCATCAGTGATGGTACGTGCACTGCTTGT[C/G]AAATGGCAGTTGTGTGGGTGCAGAACCAAATTGCCCGTAACCAGACTAAGGAGCAGATTATGACCTATTTGAATCAGCTCTGTGACCGATTGCCAAGCCC
CL778Contig1-1846	CL778Contig1-1846	PUT-175a-Picea_glauca-44854	AT1G11910.1	NA	ATACTGTTGAAATATTTTCAATTACAGGAAAGATTAGGCTTAGTCTCTATAGATACTGTTGAAATATTTTCAATTACAGGAAAGATTAGGCTTAGTCTCT[A/G]TTTGATGTATGTTGAGGCTTAGTCTCTATTTGATGTATATAGTTAAAGATTACTTGGGCAATATTTTGCTTAAATCTAGAGGTTGGAAGTCTCTAATGTT
FCL3169Contig1-478	FCL3169Contig1-478	PUT-175a-Picea_glauca-11857	AT1G12520.1	NA	CGGTGCTTGATTTGTCCTCTCCCTCATACAAGACCACTGCTCGGCCAATCAAATCTCCTACTCTAAGCATGTGCTTGACTCCTGAAAAACTAGCTTCCCC[A/G]TCATCTGCCACATTAAGTGTTCCCAGATCACCTAGAGGCTCTTTTAAATGGTTAGAGCTTGAAGTGTTATAGATTTTCCCTGTGCTTGCTGCACCTTTTG
GQ04107-M19.1.756	GQ04107-M19.1.756	GQ04107_M19.1	AT1G12840.1	BT119612	GAGGACAATGAATATGCTCTTTACAGTGTTACTTTATTCAAGAAAGTGGC[T/C]GATAGTTTTAGAGTTAGTGCACGTGAAAAAGGATTTCAGGTTCGCGATTT
NODE-30693-length-4	NODE-30693-length-457-cov-50.573303-341	PUT-175a-Picea_glauca-10868	AT1G12860.1	NA	ATAGCAGCTTGTTCATCTTTTGCCTTCGGCGGCGCTCGGAGACAACATTCTTTGAGAGCTTGGGTTTTTTATAGCGAAGCATCGACGGCTGATCTGTGGA[C/G]TCCATGGTAACACACAAATGTATATTTTATTCGATTTCTCGCCCAAATTACAGTGCCATGAGTCAGTATAATAGATCATCTATATTGAATGCAGATGATC
FCL1316Contig2-118	FCL1316Contig2-118	PUT-175a-Picea_glauca-26829	AT1G14340.1	NA	NNAGAAAATTGTGTGTCATAGCATTAACAGTTTCCCCAGGTGTTCACAATTGCCATTATGGACGATTACACAGTRCAGGTCTGTAATTTATCTCCCAAAG[T/C]AACTGGCAAGGATGTTAAGCAGTTCTTCTCGTACTCTGGCACAGTAAAGAAAGTAAAATTAGAAAGGGCTGGACAGTGGGCACAAGTTGCTTTTGTGACT
paP02905-1	paP02905-1	GQ03230_A04.1	AT1G15950.2	BT110936	CAGCTGTACGTGGATGTAAGGGACGTAGCAGAAGCTCACATTTTGGTGTACGAAACGCCCTTGGC[A/G]TGTGGCCACAGATATCTGTGCGCAGAATGCAGCCTCCATCGAGGAGACGTGGTCCAYATGTTGGCTAACCTGTGTCCTCGTTGTCCCCTCCCTACGAAGTACGCACCCACTAAACTCTCAGGTTATAAATATATTTCTGTCACAGTAGATATGTAATAAATCAAACCAACTGACRCAGGTGTTCAGACGAGAAA
0273-A22-623	0273-A22-623	GQ03218_M21.1	AT1G16220.1	NA	CATATGTGCCATACGCATGCATTGATTTTGGRCCTTGTAAACATTACAGACTTTTACCATTCACATGTGCCATTTGCGGGCATTGAATTTTGGCTTATAA[A/G]CATGACGGACTTCTATCATTCACATGTTTCCTTTGCAGGCRTTGAATTTTGKCTTATAAACATCACAGACTTTTACCRTTCACATGTRCGCTTTGCAGGC
FCL1656Contig1-304	FCL1656Contig1-304	PUT-175a-Picea_glauca-40839	AT1G18080.1	NA	CAAACTCCCTTGGCTTGACTCAAAAATCTACCACTGCCTCCAAAACTTAAACATGTCCAATTCCCCAAACCCTGATTTTTCCATCTGTGTAACCAGAAAA[T/C]AATGTGCTTCCGTCTGCACTCCAACTCAAACTGGTACAATAAGGGATCTGAGCCTTCTTGTTGGGAATGAAATCGGGCCGGAGGTCGGCAACAATGCTCT
0-13058-01-7799	0-13058-01-7799-contigContig1-410	NA	AT1G19170.1	NA	ATTAGGAGTGCCACAAACAAGGGACTTTTTATTCTAGGCACTGMAMATGAATTTTAAATKAGTAAATAAGCAAAAAGATAAAAAGATGCAAGATTTGAGATGAAAGCTTTCCCAAAAGTTTGCACAAGGCAGGAAACAACATTGTTTCTA[T/C]AAGACCATTTTTACCCACCTTACTCTGCTTCGAAGCAYGAGATTCCGGATAACAATGTTTGCAGATGGCYGAGCATATGCTATTCCATATT
08Pg13359g	08Pg13359g	GQ03118_P03.1	AT1G19940.1	BT108251	ACAGGTCCACCATAGAGGTGCATCTATTCCTGCTGATGCATCTACGGTGTATGATTGTAATAGTGGATTTGTATGGTTCAAATCCAAATCTCCGAATCCGAATGTGG[T/C]AACGGGGGCATTAGTTGGAGGACCTTTTCTGAATGATAGTTTCATTGATATTAGATCCAATCCCATGCAAAATGAGCCCTCTACCTACAATAGT
02735-I17-433	02735-I17-433	GQ02905_C08.2	AT1G20620.1	NA	CAAAATGTTTCAGACTCGAACGTTYGCATATGCAGACACACAGCGCCAYAGGCTTGGCCCAAATTACATGCAGATCCCCGTGAACGCACCCAAATGTCCT[T/C]ATTATAACAACCATCGTGACGGTTYCATGAACTTTCTGCACAGAGATGARGAAGTATATCATCATCACTAACCCTMCTACTCATGYTTATTGCCATCGCA
GQ0043-O18.1.577	GQ0043-O18.1.577	GQ0043_O18.1	AT1G22040.1	NA	TTCATGGCCTTTCTTTGTGGATGTTGGGGGTGAAATCTTTGATCCTGCTA[A/C]CAACTCTTGGACGCAAATGCCAATTGGCATGGGAGAGGGGTGGCCTGCAA
FCL5932Contig1-160	FCL5932Contig1-160	GQ02811_D11.1	AT1G22840.1	NA	TTGCTCTTCTTGTGAGTAAGACAGCGGTGCGTGTGTTTGTCGTGCGCTCTCTCGCTCAGTCAGATTGATCAATGTCGACCTTCTCGGAGGCTCCTCCAGG[T/C]GACACCAAGGTCGGCGAGAAGATCTTCAAGATGAAATGCGCGCAATGCCATACGGTTGACAAGGGTGCCGGACACAAACAAGGGCCAAATCTGCATGGGC
08pg14723e	08pg14723e	GQ03234_K20.1	AT1G24170.1	BT111238	TGTTGAGCACAGATGGAATCAGCATGGACTCGGAGGAGATAACGTGGTTGGAAGCTGCCGTTCTCTGCACCCAGGCCCTGTTAGTTTGCTGCACTGGAG[T/C]GGGAAAGGGAAGCCATGGCTGCGYCTTGATTCGAACAAGCCTTGCCCCATGGATGCTCTATGGTCTCCTTATGATCTCCATGTCTCTTCTCAGCGACAT
CL697Contig1-1468	CL697Contig1-1468	PUT-175a-Picea_glauca-14149264	AT1G26480.1	NA	TCGTATCGCTCGGCTTGCTCGGCGAGCTTGGCCATGTAAACATGGTTTTCCCTCTCCTTTTCCGTCATTTTTGAGAGAATCCGCACGAAAAGACCACAAA[C/G]TTGAGCTCAAACTGACGTGAATCGAACGAACAACACCGATATCAGTGCTCTGAAGCGAGAAACCACAGATTTCCTGCACCAAATGGCTATTCTGCCCTAT
NODE-8401-length-78	NODE-8401-length-786-cov-66.608139-189	PUT-175a-Picea_glauca-17635	AT1G26665.1	NA	TGTTCTTGGGTTCAAATCCCATGGACGCCCAAAACCCCGGGGCATCTGCAGGCAATGGCGGCGCTCCCGTGGATGTAAAACCCATATTAGACCCAATTTC[T/G]AGGTCCATTCAGAAATCTCTGGGTATTCTACACCAGATGCACTGCACTGTTTCATCCTTCACTGCGAATTCCCAGCTCAATCTACTCGACCGCATAAATT
FCL1488Contig1-1814	FCL1488Contig1-1814	PUT-175a-Picea_glauca-24624	AT1G30210.2	NA	TAGGGGGCTTATCAATTGGCTCCAGAAGCAATGCAATGCAACATSAGCAATCTCATGATTCTCATACTCATCATCATCATCCTTCCCATGTTCATGAAAA[T/C]GATTCATTCCACGATCCTCAACAACTTCCCCACATGGGATCCTTGGGTTTGTGCTCAACACTAATGCACCTGGCCCCCTCTGTTCAGAGTTTCTCGTTTC
FCL5052Contig1-23	FCL5052Contig1-2399	PUT-175a-Picea_glauca-8743	AT1G30900.1	NA	AATTTAGGCACAGCTTAGAGAAGTTGTGAATGATAAATAAATACTAGAGATGTATGGTTGTTAGAAACGTAGAGGAGATCAGGAGAATCATTTCAATCCA[T/C]GTGGATTTTATGTATGTATGTATATAATTGAGTCAGAATCAAATCATGTATATTTTAAATGTTTTGTAAAAGGGGAGAATATTGAGTTTACCATACCCAT
FCL1888Contig1-594	FCL1888Contig1-594	PUT-175a-Picea_glauca-26960	AT1G31970.1	NA	CCTTACTCTGTTTCTGCTCCTTTTTCTTTTCCTTCTTATCCTTGTTTTTTATTCCATTCTCAACCCCTTTGTTTTCGATTCCATTCGCAACCTCCTCTGC[A/G]TTGCTGCCATCGATGATCTCCTCTTCCTCCTTATTCTTCTTCTTCTTCTTTTTCTTCTTCTCTTTCACTTGTTGTGTGTCGACAGAGACGTGATTTTCTG
CL177Contig1-1002	CL177Contig1-1002	PUT-175a-Picea_glauca-34225	AT1G32470.1	NA	TTCTCATGTGTAATGTATGATTAGATTCAGAGATCCATTTTCGTGCAGATACTCTATTATTATTAACTAATGTGTTTATAGACAATCCAGTTTGAAACAA[C/G]TCCAATATTCCAAGGCTCTGGCAATTGACAGCCTTTCCTGTACAATTCAAGTAAAAAATGCAGTGTGACTTGGGATTTCTGACAGAATGTTTATATTCTA
NODE-5421-length-11	NODE-5421-length-1190-cov-49.875629-197	PUT-175a-Picea_glauca-22659	AT1G44446.1	NA	ATGTAGAATTGATGTTATCTTAATGCTCGATACCATACAGCTTATAATTTTACAAAGGTGCAGACCCTCGTTTGCCTGCTTCACATAAAGGAAAGCAAGG[T/C]ATTTCAGACATGCAACACACTTTCGCTTCCTGAAAATCAAATCTGAATGCAAATTCTTGAGTCAAATATTAGCTGCATTGTTAAGGTATAAATACAACCA
FCL3022Contig1-258	FCL3022Contig1-258	PUT-175a-Picea_glauca-33878	AT1G45688.1	NA	ATTCATCAGCTGTGAACCTAAAGTTCAAGCTTTATTTAGAGTTCCCAACATGAGGAATGCCTATTATTCCTATTTGGCCTGAAACTAAGGTCATCATCTA[C/G]TACCGAAAAAATACCCATCATCGATCTCTTCTTCTAGCGTCCTCTCAATTGAGTATAGAGGCATCTTTACATTTACAATCAAATGGTGACTAGAATGTCA
GQ03417-B05.1.619	GQ03417-B05.1.619	GQ03417_B05.1	AT1G48630.1	BT113679	GAATACCCTCGGAGAATGCAAATACACAATCCAGGACGCCGATGCCCACA[C/G]CAACTGGGTGAGCTGCGTTCGATTCTCGCCCTCCACGATTAACCCTATGA
GQ03417-B05.1.779	GQ03417-B05.1.779	GQ03417_B05.1	AT1G48630.1	BT113679	AGGACTACTCTGACAGGCCACAGCGGTTATATTAACACCTGCACGGTTTC[T/G]CCCGACGGATCTCTCTGTGCAAGCGGNGGTAAGGATGGGGTTGCCATGCT
0-12329-01-11666-	0-12329-01-11666-contigContig1-115	GQ03616_F15.1	AT1G49760.2	NA	ATTACCGACTGGCATGCCAGCAACATCAAGAGGCATGGGCATCATTGTACCCATTAGAGCCTGTGGTACCATGGATGGTTCTGGTCCATTTCGTGTATTATGCATGTAACGGT[T/G]CCTTGGTTTGCATTTCTCTGAAGTAGCTGATGTCATTCAATAAAGGTATCATTACAGTCTGAATTTCTAGTTGATATGCAAAACCTAAAGAAGAACAGTAAGATTCAGTTGGTACCTGCTGCTGCTGCTGCTGCTGCTGTTGCTGCAATT
08Pg10660a	08Pg10660a	GQ03007_K12.2	AT1G51680.3	BT106671	TCCAGCCGGACGAYGTCGTGGCGTTGCCTTATTCATCCGGAACAACGGGGCTCCCCAAGGGCGTAATGCTAACGCACAAGGGCCTGGTGTCCAGCGTTGCGCAGCAGGTCGACGGTGA[C/G]AACCCCAATCTGTATTTCCATTCGGAGGACGTGATTCTGTGTGTCTTGCCTCTCTTCCACATCTACTCTCTCAATTCGGTTCTCCTCTGCGCGCTCAGAGCCGGGGCCGCGACACTGATTATGCAGAAATTCAACCTGACGACRTGTCTGGASCTGATCCAGAGATATAAGGTTACAGTTGCCCCAATTGTGCCCCCGATY
NODE-12686-length--	NODE-12686-length-1111-cov-36.166515-843	PUT-175a-Picea_glauca-13349270	AT1G52510.2	NA	AAAGATGAGGTAAGTTTGTGATGATCCTTGTATGAGAATTGACAAATTTCATAGTCTCAGACATTTCATTACTATCATATCATGACATCATTTTTTGTAA[C/G]ATGTCATATACAATGATATGTTATCAAGAGATGTACTCATGTTGGAATGTTCTCTAAAGATGTGCTCCTGGTTGTATTTATTATTATCTAGTTGTTTCTC
GQ03908-E19.3.1559	GQ03908-E19.3.1559	GQ03908_E19.3	AT1G53210.1	NA	ATGAACAACACGTTATGTTTGGGAGTGTTCTTGGCCATTATTTATATCCG[T/C]GGCTTGGATTGGGACTTTTCAGCTGAGGTGTTAGTAATTGTACTTGTTGT
GQ0065-O06.1.818	GQ0065-O06.1.818	GQ0065_O06.1	AT1G55020.1	BT101053	CAGATGGTACAAAATGGAGACAAAGGAAGAAGTTGTTGAAGCAGTTACCA[A/C]CATCATCTGGATTGCATCGGCTCACCATGCAGCTGTTAATTTCCGGCAAT
0-10267-01-11641-	0-10267-01-11641-contigContig1-61	GQ03117_E18.1	AT1G57560.1	NA	AATCGCTGGCAATCAAATTGTTGTCTTCAACGGGAACATGAAAAAATTTCGGATTGGYT[T/C]TTCAGCCCTAGGAATTGCATTCGGATGCTTGAATTCGTTCCCCGCAGAAACATGAGATTCATCCATGACCGCCTGCGTTTCGATTTTTTTATYACTGTTATCGTTCTTGGAATCCCCTGCCTCGGYATTCACCTCGCTGAGAGGTCTGTG
GQ0177-G13.2.1020	GQ0177-G13.2.1020	GQ0177_G13.2	AT1G58360.1	NA	CTTCCCTTCTTCAATGCCATCATGGGCGTGCTTGGAGCTATAGCCTTCTT[T/C]CCCCTCACAGTTTATTTCCCCATACAGATGCACATAGCTCAAACTAAGCT
NODE-45850-leng	NODE-45850-length-2332-cov-70.484131-365	PUT-175a-Picea_glauca-34750	AT1G63690.1	NA	AATAAATTTATCRTGCATATAATCAGCACTAATATTCCTTGGATGGAAATGCGACATTTTGAAAGTTACAGTCTGCAGGAACCAGATAATAGTAGGACAT[C/G]AGCATCCAGGTATGGCTAAATCTTGGCCTTGCATTTGATAAACTTAATGTAAAGGTAAAATATACAGATTTGGATGCAACTTCAAGCAGTAAAATACTCT
GQ03615-E18.1.1382	GQ03615-E18.1.1382	GQ03615_E18.1	AT1G64110.3	BT115380	TACACTGGCAGTGACTTGAAGAACTTATGCACGACAGCAGCTTTCCATCC[A/T]GTAAGAGAGTTAATAAGGAGAGAGCAAGAGAAAGTAAAGGCCGGTAAAAA
02914-M12-643	02914-M12-643	GQ0204_F14.1	AT1G64660.1	NA	AAAATGTCAAGGTGGTGGTTGACAACACCTTTGCCCCCGTGATCTTATCTCCTGCAAAACTTGGTGCTGATGTTGTTATTCACAGTATTTCAAAATATAT[A/C]AGTGGGGGTGCTGATGTCATAGCAGGAGCAATATGTGGGTCTGCARATCTCATAAATTCSATGATGGATCTCCATCAGGGRGCCTTGATGCTCTTGGGGC
NODE-12292-lengt	NODE-12292-length-436-cov-148.885315-326	PUT-175a-Picea_glauca-20446	AT1G64850.1	NA	TTGATGTCATTATATGGGAAACAGTGGCATGCTTGTTTCTCAGTTGCCCTTTTATTTTCTTGCTCATTGGTCATTGCTTTGGACATTAAACACTGATATC[A/G]TGTATCACAACAGGCTGAAATTATTTTATTCTCTCTTTCTCTCTCTGTCCTTTTCCAGGCGGTACACTTGAGCCCCATTGACCTATGTTTGATCACTTGT
GQ02905-C06.4.1462	GQ02905-C06.4.1462	GQ02905_C06.4	AT1G66730.1	BT106214	TCTTACAGTTTCTCCAGTCCATCAGGCAGCTGTAGGTTTGGTCCATCCTT[T/C]TCGTGGAATATCAATTAGATTTCCTAGATTTATTCGTCAGCGCATTGATA
FCL841Contig1-2539	FCL841Contig1-2539	PUT-175a-Picea_glauca-25487	AT1G67230.1	NA	TCTCCCTTTCTAGCCTTAACTCATCTGCTTCATTTTCTACTTGCTGCTTTCGGGCCCTGTAATCTTCAATCTCTTCTTTCAGTTCAGTTTGAAGTTTTAG[T/C]AATTCATTTCGCTCTTTTTCTGAGACCTTGAGATTTTCCTGTGCATTAAGGATTTGTTGTTTTTCTTCTTTGAGTATAATCCTAAGATTTTGAAGCTCTT
02776-N18-2nd-327	02776-N18-2nd-327	GQ03205_K23.4	AT1G68410.2	NA	CAGACAAGGGCAAGTTGAGGCRGGCGTATTTTAATTTTAWAGCTATATACAGCATGGCTTTTGCTGATTATGTCTACTCCAAACATAATGGAAAAGGCCA[T/C]YATTTTTTGCAGGGAATGTATTTGCTGTTCTCCTGTATTGGGATTAGTATTGCAACCCCTGTGTTTCTGATCAATGTGTTATGTGAACGGGACTGCTCAG
FCL4430Contig1-880	FCL4430Contig1-880	PUT-175a-Picea_glauca-8209	AT1G68830.1	NA	GACCTTGCCTGTTGAAGTAGGGATGAGCCAAAGCACCCTTGGCACTTGTCCTCTGTCGACCCTTATACCGCATCATAGACAACAGAAACTCCCAACCAAT[A/G]CCACCATCCAGATCTAGGAGGAAAAACCCACGACGAAGCTCTGCACTTGCCCGTGGTTCTACTGACTCCCTCCATGCAACCATGTCATATCCACACCTTT
CL1238Contig1-	CL1238Contig1-01-8815-contigContig1-390	GQ03109_H19.1	AT1G71220.2	NA	AAACACTATTAGATTCATAGTTGCATGTAAACACACAAGGAAAACAACKAAGTATTTGTGACTTTTATGCAACTCAATAATCAAAAGCTATTTATTTTTACARTACTCCGATACATGTTGCACTGTTCCATGGTTCTTGATTTTTTTTAA[A/G]TGTCGAAGCAAATAGCTCAAGTGATAATGTTGATAGTTTTTTCTGWTAGTAATTGCATTAAAGTTTRACCATGGTAATTATTTTTG
CL1238Contig1-01-8	CL1238Contig1-01-8815-contigContig1-288	GQ03109_H19.1	AT1G71220.2	NA	ATGCAACTATGTATACATTCAACAAAGRTAACATTCAACTATTTATTTATGGCTATGTTTCCATAAACTCTTCRAGAATAAAARCAGGAAAATACAAATTATAAACACTATTAGATTCATAGTTGCATGTAAACACACAAGGAAAACAAC[T/G]AAGTATTTGTGACTTTTATGCAACTCAATAATCAAAAGCTATTTATTTTTACARTACTCCGATACATGTTGCACTGTTCCATGGTTCTTGATTTTTTTTAARTGTCGAAGCAAATAGCTCAAGTGATAATGTTGATAGTTTTTTCTGWTA
FCL77Contig1-1460	FCL77Contig1-1460	PUT-175a-Picea_glauca-23163	AT1G71691.2	NA	ATAATATTATTACACAKAATTACTTACTGCACTACAGAATTAGTGGACTGTCTTCAGTGCACGCGGACGTGGCTTTAAGAGTAGTTGACTAGTTAGTTTC[A/G]CCTTTATTCCAAATTATCATCTGGTTCCCTTTCATGTACCATGACAATAATCTGAACTATTATGGCTATGCCCATGGCTATTAAATGAAAACTTGATAAT
0296-O07-1348	0296-O07-1348	GQ03717_A15.1	AT1G71695.1	NA	ACCAGAGTCTGTACACAGACTCCACCGATAGTGGGGACATCGTTGATAGCTTTGCATCCAAGAAGACCGTGTTCTTCAAAAAGTTTGTTCTGGGAATGGT[T/C]AAAATGGGGCAATTGGASGTTCTAACGGGAAGCGAGGGAGAGATCCGTARCAAATGCTCCGTTCCGAATCCAACTTCTTCATCCTATGAAGAAGTATCGA
GQ03712-P14.1.1150	GQ03712-P14.1.1150	GQ03712_P14.1	AT1G71840.1	BT116169	AGTGTTCATGTGGTTAACATAAAAAATGGAAAGGTGGTTGGTTCCTTAGT[T/C]GGCCATTCTGGATCAATAGAATGTGTTGGGTTTTCACCTAGCTTGACTTG
02729-A18-1007	02729-A18-1007	GQ04109_G11.1	AT1G72310.1	NA	CGATGACCAACAGSTGTTTTCGCCAAGTGGGCAATCGCTTAAATCCCCCAGCATGCGTCTCCGTTCRTTGAAAAGACTAKTAAGCAAAGACAAGAAGGTC[A/G]TTCCACCAAGTCCAGATGATCGTAGAAATCTTCAYATTGAGMAAGGGGATTCATCCCAGAGCCGAGGATAGTTGAAAGCCAGGGTTTATTGTTTTCTACT
02729-A18-323	02729-A18-323	GQ04109_G11.1	AT1G72310.1	NA	CATCCTAGTTCTGTTCGCGGTTGTTATCTTCGTTTTTGGTCTGCAGATCTACGAGCGCTGYTTATGGGGACGCAGGGCCTCTTTCCGACGCCGTAGTCTT[C/G]ACTTTGTTGACGAGCAGGATCCCCTGAGGCTCCAGAGAGTCGGCCTCGGCAAGTCGGCAATAGAAGCGATTCCCGTGTTCGTCTATCAGTCGGAGAATCA
GQ0049-P21.1.78	GQ0049-P21.1.78	GQ0049_P21.1	AT1G74740.1	NA	TACTACATGGCTCCTGAGGTACTTAAGCGAAATTATGGACCAGAGGTGGA[T/C]GTATTGAGTGCCGGGGTCATTCTTTATATTTTATTGTGCGGAGTGCCACC
GQ03716-N24.1.444	GQ03716-N24.1.444	GQ03716_N24.1	AT1G75250.2	BT116343	ATAGCCTCGGCAGTCCCAGGAAAAAGCCCTGCTGAGGTCAAACGCCATTA[T/C]GAAATCCTTGTAGAGGACATTGCCTCCATTGAAGCTGGTCGTGTGCCTAT
GQ0205-C11.1.485	GQ0205-C11.1.485	GQ0205_C11.1	AT1G75440.1	BT103024	TCAATGCTATCAAGCTCTACTATCAAGCAAAGGCCGGCAGATAATGATCA[C/G]TATGTAAAAAATTGTAGAAATGGCAGATCACCCAAGGAGACCAGATGGTG
GQ03118-P03.1.196	GQ03118-P03.1.196	GQ03118_P03.1	AT1G75680.1	BT108251	GTTCCAGGTCCTCCTGGAGCCATTTCTCAGAAATATGCCCAAGCCTTGAA[A/G]GTTGCATTGACCTTCTTTCCTATTCAGAAGGCTGGGAAGCTTCCTAATGA
GQ03116-D16.1.612	GQ03116-D16.1.612	GQ03116_D16.1	AT1G76790.1	BT108042	TCTGGAGATGTCATCTTTATGAAGCAAATTCTCCATGACTGGGACGATGA[A/C]CGATGCGCAAAAATCCTTGAGAATTGTCACAAAGCTCTGCCTGAGAATGG
GQ03203-E13.1.657	GQ03203-E13.1.657	GQ03203_E13.1	AT1G77090.1	BT108980	ATCTTGGTGGCACAGAGATTGATTTGAGGTTTGTAAACCAAAAGGAAGGA[A/G]GCTTGTCTGTTGTTGTTGCACCGGTTCTAAGATTTGCAGACAATGATGAA
GQ03216-K15.1.64	GQ03216-K15.1.64	GQ03216_M14.1	AT1G77810.2	BT110119	CAACACCGAGACTTCATGAGATTGGAGCATGTTGAAGGGTATCTTGAGCT[A/G]TCTGCTAAGACAAAAATATACTTTGCTACGGCTTTTGCAAAATGGGATGC
FCL1976Contig1-501	FCL1976Contig1-501	PUT-175a-Picea_glauca-12048	AT1G78870.2	NA	ACGCGCCACTTGCATACAGCCTTGTCCATTCCTTTGCTGTTTCCACAGCCTCAGCTTCATTTGTTTTCCAGTGTTTAGCAATGTTTTCAGAAAGTGGATC[A/G]TCAGGATTGGGTGCACTCAACAATGCTTGAATGCTCAGCAAAACTGTTCGAATTTGAAGAGCAGGGCTCCATTTATCCTTTAGAATGTCTAGACATATCC
GQ02804-D19.1.402	GQ02804-D19.1.402	GQ02804_D19.1	AT2G14860.1	BT103927	TCCCAAAGCGCGATGTAATAAGCACGATAAAAAAGATAGCTCTTGGTCAG[A/G]CAGTTTATGGTCCTATCATTACCACTATATTTTTCTCTGCGAATGCTTAT
PGLM2-1443	PGLM2-1443	GQ03616_J10.1	AT2G17230.1	BT115434	CCCTATGCCTGGGTTGGAAATTCTGAGCAGCAATGCCCGGAGGTTTGCTC[C/G]TATCCCTTCGCTGTTCCTTCTTACATGACTGGAACACAGGCTTTCAAGGC
P01388-1	P01388-1	GQ03715_J22.1	AT2G18800.1	BT116299	ACTGCTTTTTATGTAAGTTACTGCAACTCAGCTTTAGAATAGCGTTTGTGAYCWTTTCTTGTTTCTGTGTTTCATATCAATTTTCTTCTCTGATCTGCTCAGATGTCTTCSGAGGGGACTTTGCACGACGAATTCGATTTCGAATTCTTGGGRAATGCTTCGGGTGAGCCTTATATTGTCCAGACTAATATCTACTCTAACGGCACTGGCAACAGGGAACAACGCATTTACCTCTGGTTCGACCCCACGGCAGATTTCCATTCCTATTCTTTTCTATGGAACCACAACCAAGTTGTGTGAGTATATGACATCACTTTCATAWWWATTTTTTAGTTGCAGAGGATCGTGCTTAATAAATGTCAATTAATGTTTGAATGRCTTATTGCAGATTCCTTGTAG…
0298-A19-1149	0298-A19-1149	GQ03813_G15.1	AT2G20630.1	NA	CTGAACTGGAACTGGCTGGTTCTGATAACTATAGACTATAATTAGTTTGTCATCGTGTTGTGTCACAATCCTTCTCAACAGAAAGCAGCAATGGCATTAA[T/C]CCCATGGTTAGTGTACTCTGCAAGAGGGATCCYGAGCCTTAATGATCTCAAAGAGCTTGACTGACCATAGTTTCCTTTTCAATCCAATCAGAGAAGYTAT
0298-A19-1246	0298-A19-1246	GQ03813_G15.1	AT2G20630.1	NA	TAAYCCCATGGTTAGTGTACTCTGCAAGAGGGATCCYGAGCCTTAATGATCTCAAAGAGCTTGACTGACCATAGTTTCCTTTTCAATCCAATCAGAGAAG[T/C]TATTCTTCTCTGAAAATTGGTGAGTTCTTACYGTTCTRGCCTCCATGTGTTGTCACACTGAGTAGTACAGCACATATATGCAACTCTGTTTTGGGACCAG
0298-A19-1444	0298-A19-1444	GQ03813_G15.1	AT2G20630.1	NA	CAGACCCAGTGATGGGTATGATTTATCCATATAAAAGGAGTTGGAACTCAGATTTCATGATTCCCATTAAATGAATCATTTGATGGAATGATGTCTGACC[A/T]TGTACTATTTGAAGAGTTGATAATTGCATTCCTCAATAGTAATATAAGGATCAGTTATTTAAAAAAAAAKWAAAAAAATTACCGGCCATTTCTATTGTAT
0298-A19-1767	0298-A19-1767	GQ03813_G15.1	AT2G20630.1	NA	GAGATGTGCCTAGAGTTGATGGACAGCTAGCTGTTTCCCGAGCATTTGGAGATAAGAGTCTGAAATCTCATCTACGGTCAGACCCTGATGTCAGAGAAGT[A/G]GACATTGATTTAACAACCGAGTTTTTAATTCTTGCCAGTGATGGTTTGTGGAAGGTTGCTATCTTCAACTATACCGTGTAGTAATTCCTCTTTCTTARAT
0298-A19-1865	0298-A19-1865	GQ03813_G15.1	AT2G20630.1	NA	GTRGACATTGATTTAACAACCGAGTTTTTAATTCTTGCCAGTGATGGTTTGTGGAAGGTTGCTATCTTCAACTATACCGTGTAGTAATTCCTCTTTCTTA[A/G]ATTAAGCAGCATATTAGGGCTGTTTGGTAGTTAATTTTTGTTTTTATGGTATCCAGGTAATGGGAAACCAGGAGGCAGTTGATTTCATCAAGAAAATCAG
0298-A19-198	0298-A19-198	GQ03813_G15.1	AT2G20630.1	NA	ACTCTAGAGCAGTTTTGTCYCAGAATGGAAAAGCCTCTCAACTCTCAGTTGATCATGAACCTGGCACTAGCGCTGAGCGTGGAAGCATTGAGAACAGAGG[T/C]GGCTTTGTCTCAAACATGCCAGGTTATTTACTTCTACGATTATATATTAGGGGTATCAGCTTTGCTCTTGATTGTTTACATGGATGCCATAAAATAATTG
0298-A19-460	0298-A19-460	GQ03813_G15.1	AT2G20630.1	NA	GTTRGTATTTCTTGAGTTTGCAAAGATTACAGGAATGTAGATTTTCTTCTATCAGTTGTTGTATACTGCAAAGTTATCAGAACCGAATCAGAACTGGGAC[T/C]GGAACTGGYCGGAAAACCGGTCACTAAAAAATACATCGATTATTTATTTTTTAATAAAAAATATATTCATGTACATCAATGTAAAGCCAAACGATTAGAC
0298-A19-965	0298-A19-965	GQ03813_G15.1	AT2G20630.1	NA	TGTGCACTGTGAGGCAAACAGAGGGGGTCTGTGTCTTTAAATAGGTTAGGATTAGGGTTTAGGAGGTGGGTGAACTGTTTTGGGCGTTTAATGTTTTTTT[T/G]GGAAGATGTCGTGGGTTCGGTTGGATGCCAAACTGGCTGGTTTGGATAACYATGGATACCAGACCAGGAAACCCAAAAATGGTCTGAACTGGAACTGGCT
FCL374Contig1-263	FCL374Contig1-263	GQ03124_E09.1	AT2G21580.2	NA	TTTTGGAACTTGGGAGCTCGGATTGTACAGGAATTGCCCGCGAGTCTTGACATCTTCTGTAAACAATGGCCCCCAAAAAGGAGAAGGCGGCGCCCTCTTC[T/G]AAACCAGCGAAGTCTTCAGGTGGTGGTAAGCAGAAGAAGAAGAAATGGAGTAAAGGAAAGCAAAAGGAGAAGGTGAACAATATGGTTCTTTTTGACCAAG
GQ03230-D22.1.598	GQ03230-D22.1.598	GQ03230_D22.1	AT2G23970.1	BT110951	ATGGAAACGATGTCTGGATCTTGAAGCTGTGCCATTTGCTGCAGACACTC[A/C]ATACAATGGCCATTAAAGTTCTTGGCATCTGCTTTGGCCACCAGGTTTTG
FCL770Contig1-264	FCL770Contig1-264	PUT-175a-Picea_glauca-39104	AT2G24270.4	NA	TAATCAGGGCTATACGCTGTTTTAGACTAGCGTTTTAATAAATCATATGGAGACATTCTCTTCTAACACTCAACAGCAAGGGAAATAAAAGCTCTCACTC[A/G]TCATTACAGCAAAATCCTAAGACTACCTTACATTATAAATCTAATTACTCAGATCAACCCATTGTAAACGAAGGAGTAGGCAAGTTGATGACAGTGCTCT
GQ03718-B23.1.549	GQ03718-B23.1.549	GQ03718_B23.1	AT2G26250.1	BT116402	AAACCATCGGATGAACTTAAGGTCTCCAAAGAGGAATTCATATCCCTTGC[T/C]AAGAAGTCCGGGCACTTCGACGACGCCAGCCTGGAGTTTCAAAAGAGAAT
GQ03116-A01.1.113	GQ03116-A01.1.113	GQ03116_A01.1	AT2G26470.1	BT108020	CAACCTTTCTATATACATTTTCAAGATGAAAGACCCCTTGTCTTTGCAGC[T/C]CTTTATGACACTTGGCAAGACTCTGAAGGAGGAGTACTTTTTACATTTAC
PGLM2-1156	PGLM2-1156	GQ03202_B18.2	AT2G26870.1	BT108883	AACTTCGCTGATGGTTCAGAGTATGTTGACCCTGATCCAGGCCACAGCTA[T/C]CAGGCCATAAGGGAGCAGATTTTTGGGTCAGAGAATACCTCAGCAAGGCC
FCL500Contig1-797	FCL500Contig1-797	PUT-175a-Picea_glauca-44222	AT2G27290.1	NA	CTCCAGCATTTATGAGCAAGTAACAAACACTGAAGGAAACTAAAGAAAGCGAGATAGAGGTGGCCAGATATGCCCCACCATATCTTGCTAACAACTCCTT[A/C]GCCTGATTTTTCTTCTTTCCCTTGGCATTCTCCCCAGTATCATCATCCTTTGAGGTGAATATCTTCCATAGACCAGCCTCTAGACCAAACCTTTTAGTAA
GQ03204-D08.1.413	GQ03204-D08.1.413	GQ03204_D08.1	AT2G28890.1	BT109060	AGCAATCAGGAAGTTGTTTCCCAGGTGGAGTTGTTTATGGAGAAATTTCC[A/G]GATGGCGACCCTGCACAACATCTAATAGAGGAACTACTTTTTCGGGCAGC
NODE-53011-length	NODE-53011-length-395-cov-43.739239-138	PUT-175a-Picea_glauca-4276	AT2G29420.1	NA	ACTAACTTTCGTGCAAGGTYGGGATTMTTGATAGTGTGATACTAATATATTTACGGGATCGGGGAAATTAGCACAGCATATCCGAGATAGAAGAGGAGCC[A/T]GGCAAAAAAACATTCAATTACAATACATTTTCAGTGCAATGGCGACGGAGGGAGGAAAGGGGCAATTGAAGTTGTTAGGTGCGAGTCTGAGTCCTTTCGT
GQ03404-I14.1.173	GQ03404-I14.1.173	GQ03404_I14.1	AT2G30950.1	BT113308	GGCAGGTTCGATAGACAGGTCACTGTTGATGTTCCTGATGTGAATGGTCG[T/C]AAAGCAATCCTTAAAGTCCATGCTAGCAACAAAAAACTGGATAGAGATGT
0-10631-01-7689-con	0-10631-01-7689-contigContig1-77	NA	AT2G32120.2	NA	CAGTAGCCCTGCTGTATGCTCAGCAGCAACAGATGGCCTCTCAGGCCAATATGGGAAGTGGAACTGAGAAACTTG[A/G]CTGATTTTCAATATGGGTGCTGGATACTGTGACGTTGCTGTCGCTGCCACAGCKGGGGGGGTTTCTCAGATTAAAGCTCTTGCAGGGGATGCAATTGGAGGTGAGGATATCTTACAAAATGTTATCCAGCATGTTGCCCCCAATGTAGAC
02815-K22-116	02815-K22-116	GQ03611_G20.1	AT2G33700.1	NA	CCGACATCGGGTCGAAGCAACGCATGGAAGACGAGCATATCTGCATCGATRACATAGCGAGAAACCACCTGGGCGATCCCGATTTCGAATCCCGGACGCC[A/G]ATGGCGTTCTACGGAGTCTTCGACGGTCAYGGCGGCAGAGACGCAGCGACATATATTAAAGAAAACCTGCTGAATTTCATWAYTGAGWACGGCGATTTCY
02815-K22-470	02815-K22-470	GQ03611_G20.1	AT2G33700.1	NA	ACTGTCGGGCGGTATTGGGAAAAAGGTGGGGAAGARCCCTTCAACTGTCGAGTGATCACAAGCTGACTTCGAGCGCMGAGAGGAAACGGATTGAATCCCT[T/G]GGGGGTTTCGTWGAGGACGTATATCTGAACGGGGAGCTGGGGGTTTCCAGGGCACTCGGSGACTGGYACCTGAAAGGGCGAGGTGCCGTGTATTTGAGTC
NODE-4953-length-12	NODE-4953-length-1279-cov-202.146210-373	GQ04009_C04.1	AT2G33800.1	NA	ATAGCTCCTCCATTGGAATGCCACGGTACTCTGCGACTTCACGGAACTGCCTCATCTGTGAAACAGCATCAATAACTGCCCTAGCATTATTGAGAGGATT[A/G]TCACTACCTAGTTGTTTTCCTAATGCATTCTCCACGCCTGCCAGTTCTAACACAACCCTCACAGCACCACCAGCAATGACACCAGTACCAGCAGTAGCTG
FCL1104Contig1-834	FCL1104Contig1-834	PUT-175a-Picea_glauca-5925	AT2G34410.2	NA	ACTATTTTGCAGCAAAAGAAATTTATAATGCAATTCGCATGTTTATTGCCGCATATGTCTGGATGACTGGATTTGGGAATTTTTCTTATTATTATGTACG[T/C]AAAGATTTCAGTCTAGCACGGTTTGTACAGATGATGTGGCGCCTCAACTTCCTTGTGATTTTTTGCTGCATTGTTCTCAATAATGACTACATGCTCTATT
FCL2Contig16-1375	FCL2Contig16-1375	GQ03510_C01.1	AT2G34420.1	NA	GGCTTCACCGATGATAGCTGCCCCCCAGTGAACGCACACCGCGACCCTATCCCGCAGCTCGCCATTGTTGCAGCCATTCTATCTCTCTCCCTGCTTCGAA[T/C]GTTTACTGAAACGCACTGGGCTCACGATCCGGTCGAGGCCCTTTGAAGTTTGCAGGCCTTCCCCTCGATATATAGAAGAAGACAAAGTAACAAAATTCAA
FCL443Contig1-1660	FCL443Contig1-1660	PUT-175a-Picea_glauca-11249270	AT2G34510.1	NA	CTCCGATTTTTTTGCCATCTTTAAATTCTTCGCTTCTTGCAATCTTGACTCAATGTCCAATGTCCAGAGTCTAGTAAACCCCAAAATTCAGCATTAGTTT[C/G]AGAAACTGGAACTTTAACACAGATGCCGACTGCGGCTCCACTTCTACTTGATGCACCAAGGCCGCTATTTTATAGCGCAGAGCAGGTGACAGTGTAACCC
CL197Contig1-414	CL197Contig1-414	PUT-175a-Picea_glauca-29309	AT2G36320.1	NA	CTGTCATTAAACGAAACCAAAAGACACTGAAAGCCAAGTACTAACGAAAAGGGGTGTCGTGGTTCAACCAGCCGAACTCCACCCGAGAATCGATCCGGTG[A/C]TTCATAATGTCGTGGCCTTTTGTCAAATAGAATCTGAAAGCATTTAAAACCCAGTCAAAGTTTATCAATCTTGGCAGCCTTAACAACAGGGTTGGCCTTA
0276-A13-934	0276-A13-934	GQ03711_O23.1	AT2G36970.1	NA	TGTTGAAGATTTAGAAAGCCGGACTATTGCAGAATTACAGTCAATAAAGCCATTTTGGTCCGTTGGTCCTCTGCTTCCTTCAGCCTTCCAAGAAGATCTC[A/C]ATAAGGAAACATCACGAACCAACATGTGGCCTGAATCCGACTGTACCGGATGGCTCGACTCSAAGCCCGAWAATTCAGTCATCTATATTTCTTTCGGAAG
PUT5577-374	PUT5577-374	PUT-175a-Picea_glauca-2449271	AT2G37600.2	NA	GGAACCCACAAAAGGGCCAAGAAGAAGCGAGAGGAGATGTCCAATGTCCTCAGAAAGATGAAGGCTGCTGGTACCACTGAAAAGAAGAAGTAAACTTCTC[A/G]CTTTGCTATTGGGCAGTTATATGTCCCGGTTTTGTTTCTCCTTAGTTAGAGAGAGGCTTATTAGTAAAACGCCATAAGTTGTTGGAGTGCAATTAATTTA
NODE-21114-lengt	NODE-21114-length-1089-cov-37.738293-162	PUT-175a-Picea_glauca-24800	AT2G38080.1	NA	ATGGCATCAATTATAGAATGATTGAATTACAACTTYTGCAGGGTTATTAATTGTGGGGAATATGGGACGGAAAACTCAAGATCAACAAGTTATGGGACTT[A/C]TGACTTGTGGAACATCAATAAACTCGTTAGAGTTATTACATGAATCTAATTTAAATATATGAGAGATAGGTGGTAACGAATCAATGATGTAGAATGTCTG
PGLM2-1371	PGLM2-1371	GQ03904_N03.1	AT2G39290.1	BT117604	CCAACCATTAAGATAAAACACGGCAATTAGAAGAGGAACTGCAGCGACTC[T/G]GCCCAGTGTCAACATATTCGGCAATGTAAGAAACTTGGGCGCCGAAGAAA
NODE-30909-leng	NODE-30909-length-758-cov-23.915567-262	NA	AT2G39950.1	NA	STGGCGGGAACGGCGGCGCCGAGGTGCAGCCGAGTAATGATAGACGACATCATATTAGTATTGCACGAAGGCTCACTGAAGTGTTGCAGGGCACAGGAGA[T/C]GGGGATCTGTTGCTTCAACAAACTGAAAGGGAGAACGGAATGTTGCAGTGGCTTCAAGCTTTAGATTTACAAGTAATGGGGGCATGCCGTGCAGATGAGA
GQ02821-C23.1.551	GQ02821-C23.1.551	GQ02821_C23.1	AT2G40360.1	BT105346	TACAAAACTTTAAAGAACCATTCCAAAGATATTCATGCTGTTGCATTCCA[T/C]GGTTCTTATCCTTTGTTTGCATCATGCTCAGATGATTGCAAAGCATATGT
GQ02814-C11.1.358	GQ02814-C11.1.358	GQ02814_C11.1	AT2G40610.1	BT104733	TGTAACGACGATCCCCAATGGTGTTTGCCGGGAACTGTCACCGTCACAGC[T/C]ACCAACTTCTGCCCGCCAAACTCCAACGGTGGTTGGTGCAATCCACCGCT
GQ03811-G23.1.856	GQ03811-G23.1.856	GQ03811_G23.1	AT2G40810.2	BT117036	GATTTGAAGTTGTTGCATCAGATTGAGACGATGGCAAACCCTAAGGGTTT[A/G]TGTTGTGTTTCTCATGCTCCCAATAGCTTCGTGTTGGCCTGCCCGGGCTT
GQ03002-I06.2.174	GQ03002-I06.2.174	GQ03002_I06.2	AT2G40890.1	BT106474	TTCCACCAGGTCCCAGACCATGGCCTGTGGTGGGGAATCTGCTACAGATA[A/G]AGCCCGTGAGATTCAGATGCTTCTGGGATTGGTCCAAGAAATATGGGCCA
GQ03002-I06.2.728	GQ03002-I06.2.728	GQ03002_I06.2	AT2G40890.1	BT106474	GGGTTGAAGCTGGGGGCTTCCCTCACCATGGCTGAGCACATTCCATATCT[T/C]CGTTGGATGTTTCCATTAGAAGAGGGTGCGTTCGCCAAGCATGGTGCAAG
02749-P05-104	02749-P05-104	GQ02510_E13.1	AT2G42000.2	NA	NTTNAGWKGATNCGNCTTAGNNTTACMRCAGAGCTTTAAACTCTGGTATTGACAGAGATCAAGCAAGCAAAAACTCTGGTATTGACAGAGAWCAAGCAAG[A/C]AGAGGAGCAGGAAAAATCGGTCATAGATCMAGAAGATAATCTAAAAATGTCAGGCACATGTACACGCRGCCCTGCGTGTGGGTGCGGMGAAACTTGCGCT
GQ02817-N05.1.859	GQ02817-N05.1.859	GQ02817_N05.1	AT2G42910.1	BT105032	GCTGCAAAAATTAGTGCATATGTTACTCATGGCGTCTTTCCTAACAGATC[A/G]TGGGAACGCTTCCAACATGACAATGGCGTGGGAGCTGAACATGGGTTTGC
FCL2233Contig1-1125	FCL2233Contig1-1125	PUT-175a-Picea_glauca-44799	AT2G43750.2	NA	TCCAGTCCATACGGGAGGAATGTGAGAAGATGCAACCTGAAGCATGATGTTTCCAAACAGTAATTCATAAGTGTGTTAGATTGCATTCCTTGGGATAATT[A/C]TTGGTTAGCGATGGTTGCATCTTTACAAGGCAAAAATGAGCTGCAGGAAGGAAAGTCATTTTAAGAACAGTGAGCATTATCAGGAGTTCAGGATAGAAAA
FCL1918Contig1-120	FCL1918Contig1-120	GQ02906_M07.4	AT2G44060.2	NA	TTCCTTGAAAAATTAGATCAGAAGCTGAAATTTGGTGATTTGGTAAGCTGTCTAGTAGAAAAATCAGTTGTATTTCTTGGTGGGTATTGGAGAATCGACA[T/C]GAAAGTAAGGGTTTTCTGGGTTTGAGTGTGCGAAGCGTACATAAGGAAGCAATCTAGAGTTTTAGCCAGGGTTTTGAAGGAATTTGCAGTCCTGATGCTT
FCL1918Contig1-242	FCL1918Contig1-242	GQ02906_M07.4	AT2G44060.2	NA	TTGAGTGTGCGAAGCGTACATAAGGAAGCAATCTAGAGTTTTAGCCAGGGTTTTGAAGGAATTTGCAGTCCTGATGCTTGATTGATCTCAGGGAACTCCT[A/G]TTTAGGTGCGTCAAGAGTTATTAAAAAGGGGTGTTAGGTGTTTTAAGTGAGGGGATCGCGTTAAGGTTCGTTATCATTAAAACAGATTTAAGTGGTTCCT
PGLM2-1327	PGLM2-1327	GQ02803_H04.1	AT2G44520.1	BT103873	CATTGAAGGCTAATGTTCTTGCAGCTGGGCTTGCAACATCAAATCTTGCT[T/C]TGTATGCACTTATTTATACTCCATTAAAGCAGATTCACCCAATAAATACC
GQ03326-H03.1.842	GQ03326-H03.1.842	GQ03326_H03.1	AT2G45500.2	BT113156	CACTGAAATATATTGATTTCAAGGAAGCAATGAAAGTTATACGGCCAAGC[A/G]TACCCAAAAATAAGTTGCAAGAACTTGAAGACTGGAATGAAGAGTTTGGG
FCL1546Contig1-191	FCL1546Contig1-191	PUT-175a-Picea_glauca-47076	AT2G46280.2	NA	ACAATCTAACTGCAACTTAARTTACAGAGTTGTTACCTGGTATGAAATTAGAACACTATATTTCTGTTATAGAATTCAAATTGTTTGTACTAGGACCCAG[T/C]ACAGCTGAAGTATATAAATAGTAATGATTCCCAACAAGATACAAACAAATCTGTCTAAAGAATCAATCAAGCCTCCCCAAAATTTGTTAGGACCTCTTAA
GQ03711-H16.1.627	GQ03711-H16.1.627	GQ03711_H16.1	AT2G46290.1	BT116074	GCTGTTTGGGGCCCCCTTAATAGGACAATAATCAGTGGTGGAGAAGATGC[T/C]GTTGTTCGTATTTGGGACTCAGAGACGGGAAAGCTGCTCAGGGAAAGTGA
GQ0177-C01.1.623	GQ0177-C01.1.623	GQ0177_C01.1	AT2G46760.1	NA	TCAATGGCGGGGGAGAAAGCAGATGATGGGTGTGCACTGGAAGGGAGGTG[T/C]GTGTGCAAGGAAGACAATCACTGTGCTCCCAGCGAAGGCTTCTTCTGCCG
CL115Contig1-1156	CL115Contig1-1156	PUT-175a-Picea_glauca-13181	AT2G47590.1	NA	CTATCGAGAAGCATTCTGGATTCTCGAGGACTGGGTGATTGTATGCACTTGTAATGGTGTTATTGTACTGGATTATGAAGGTAAATTGTGATCTTCACAA[T/C]GCTTTTTAGACCTTGAAGAACCTCTAAAATGAATAAACCCTCTCAAGTAGTCCTATTTTCCATGTGGGATGCAATAAAAAACAATAGTGAAATGCTTTCC
WS02623-F02.1.384	WS02623-F02.1.384	WS02623_F02.1	AT3G01740.1	NA	ACCCCGATTGGCTGTGGCACCTCCTCGACAAGCAACCGCCCCTCAGCGAA[T/C]TGGAAAGAAAAGACCCCAACACCATGTCCTTCCCTGAGCTCCAGCGTTTT
FCL3514Contig1-318	FCL3514Contig1-318	PUT-175a-Picea_glauca-38233	AT3G01930.2	NA	ACAAATAGGTTTGTGATCAAATGCGAATCCTTTTGTATAATTTCCTCGTTCTGATCCACAGGAGAAAGGATGAAAATGCTGCCAACATACAGGCCCCTGA[T/C]AAGATGAGGAAGGTGAGACTGAAGCATTTGTTTCCCTTACACTGCCCTTGCATCGCTTGCTTCTCGGCCTCTTTGTCATATAAATATCCCGCCACCCACA
GQ03307-M10.1.457	GQ03307-M10.1.457	GQ03307_M10.1	AT3G03773.2	BT111930	TTAAAGTCTGAAGGAAAACCAGCTCCATACATCAAGGTTGACTGGAACAA[A/G]TGGTGTGATGAGGATGAAGAAGAATCATCAAAGTTGGATGCTTTTAACTT
FCL854Contig1-283	FCL854Contig1-283	PUT-175a-Picea_glauca-6074	AT3G04920.1	NA	CTAGTTGCACAAAATCACAAAATGAATCTTAGTTTTACATGATCCTCATTCTTGGTCTCCACCCAACTCTAAAAATAGATACTGTACTCTATTCTTCTTC[A/G]TGCACAACAGAGATTACTCCACGTTCCAGCATTTCATAAAATTCCCGGGTCTTTCTTTGTTCTCTCCATTGGTACATTTTCCAAACACCACCAGCCATTA
GQ02807-J11.1.514	GQ02807-J11.1.514	GQ02807_J11.1	AT3G05000.1	BT104204	ATTGACAACTTGAAGACTAATCATCGTGGTACATTTGTATTGCAGGATAA[T/C]CGTTTTCGATGGCTTACTCGTATATCTCTTGATAGCCCGTTGCCAACTGC
GQ03716-P01.1.928	GQ03716-P01.1.928	GQ03716_P01.1	AT3G05390.1	BT116345	AAGATTAAGAGACATACTATTCGAATTGGGCTGGATATCGGAGGCGGGAC[T/C]GGAACGTTCGCCGTGAGAATGAGGGAGCGAAATGTGACGATTATTACAAC
00931-H10-508	00931-H10-508	GQ02824_K22.1	AT3G05890.1	NA	GTTCTCTGTCACATATATGTTTATTGGCTTCATTTTCTRTAGACAATGAATTAAGCTTTTCACTATCCTGTAGTATACTGAATTCTSTGTGTCAATATGT[A/T]TTCCATTGGCATATTCCCCATTGATGGTTATGAAAATGGGAAAGATAAAAAATTTGGTAAATCACATCTTAATCTCTCCTTCCTTGATTGAGACTGTGAT
GQ02813-I09.1.399	GQ02813-I09.1.399	GQ02813_I09.1	AT3G06035.1	BT104686	TTCCCAAACTATCCGCAGTTGCTGGATAGCTGCCATCTTAACATATCTAA[T/C]ACCAGGGATGGAGTTATCCTTCCTGATTGTGTTCCTGATTCAAATCCAGC
P6937-1	P6937-1	GQ03008_L07.1	AT3G06260.1	BT106709	GACGCGTSGAAGCAGTGGATCACAGATGGAACCAGCATGGCCTAGGAGGGGATAACTTCGAAGGCCGTTGCAGAGATCTTCATCCAGGGCCTGCGAGTTT[A/G]CTGCACTGGAGTGGCAAGGGAAAACCGTGGCTACGAATTGATCTGAGGCAGTCTTGTCCTCTSGATTTACTATGGGCTCCATACGACCTCTTTCAGCCTG
GQ03815-P06.1.1333	GQ03815-P06.1.1333	GQ03815_P06.1	AT3G06720.2	BT117253	CCACTGTGTGATCTGTTAGTCTGCCCAGACCCAAGAATTGTTACGGTTTG[T/C]CTTGAAGGTCTTGAGAATATTCTGAAAGTAGGAGAAACGGAAAGAGACCT
GQ03122-H04.1.434	GQ03122-H04.1.434	GQ03122_H04.1	AT3G08930.1	BT108478	GTCGCTCATATTGTGTTATACATGTTGATCAATCCCCCTGTTTCTCCATT[T/C]CTTAATGAGGTCTTCATCAAGCTAGATTCTGTATGGGGGCTTCTTGGAAC
WS0266-H03.1.129	WS0266-H03.1.129	WS0266_H03.1	AT3G08970.1	NA	TTTGGTTGCTTATAAGCCTCGTAAAGGAAGATCTGCTTTTTACAAGGGCC[A/C]TCTTACCATAGAGGATGCAGAAAGGTTTATTAGTGGGGTTTTGAATGGAG
GQ04007-C21.1.1119	GQ04007-C21.1.1119	GQ04007_C21.1	AT3G09570.1	BT118512	GGATGGTCCATTCTGAAACCCTTTTTACAGGAAAAAGAAAAGAAAGTTCT[T/C]ATGATAGTGATTCCTCTTCAGGTATTTGCTAACATTGCAGCAGTTGTGAT
PGLM0-0073	PGLM0-0073	GQ03101_B18.1	AT3G09770.1	BT106950	GGTCGGCGACAAATAGGGCAACGATTTGTCTGCAACCGGAGAAGTTTTGC[A/G]CATTCACTGCACATACACTGAAAGAAAAGATGGTAGCTTAACACTTGCAA
GQ03229-P10.1.597	GQ03229-P10.1.597	GQ03229_P10.1	AT3G10060.1	BT110934	TTGGGAGTTCAAGGGATGCGAGTTGGAGGCCAGCGCTTACTTATAGTACC[T/C]CCGGAGCTTGCATATGGTAATAAAGGAATTCAAGAGATCCCACCAAATGC
GQ03320-F15.1.422	GQ03320-F15.1.422	GQ03320_F15.1	AT3G10730.1	BT112745	GGTCAGTGTTTGCCTTTGCAGGGGAGCTCCGTGTTTGTTGATGTTGCTCT[A/G]AGGACTTCAATTTTACCAGAAGCTGTTACCTTAGATCATGTTGCCAAGAG
NODE-2303-length-15	NODE-2303-length-1569-cov-147.476730-332	PUT-175a-Picea_glauca-2968	AT3G10740.1	NA	CTTATGCCTTGGCACTGCACTTATTTTACATCACACGAAATCGAAGAGTTTCAGTTTCCCAAACATTTTCACTGTCAACACAGCAGGAAATTGATGTGAG[A/C]TGTTCCAAACACTGCAGAAGCCCACTTGAATAAATTGGCTCAGATTGCTGAATGCATAACATGATCCAGTCGCAAATCCAGTACAGTAACAGAATGTGGA
GQ01303-H21.2.379	GQ01303-H21.2.379	GQ01303_H21.2	AT3G10960.1	NA	GGCGCTATGATCTACGGCATCGTGTTCGTGACGGGCATCTCGTGGTTCCG[A/C]CACACCAACGTCACTTACTTCGACGACACCGCATCAGGAAACCAGGCCTA
CL3795Contig1-01-907	CL3795Contig1-01-9071-contigContig1-197	GQ03717_I05.1	AT3G12290.1	NA	GACGGGAACCTCTGTTTGTTCCATGTACACCCAAGGTAAGGTTAGTTAGAACTTTTGGCWTATGRGCAACTCATATATTAAACTTATTTAGGTTAGAAAACAAGTCGGAAGTTTATGGTATGCAGAAGAAACATGCCTTGATTGCTTAAG[T/G]AGAGAATACTCTCTTGTTAAAGAAAGRAAKCTCTYATATAGTTCCTGKATTGAGAAGGTTTTCCTTGAA-------TCTCCTTTCTTTATGCATTGGAAATTTTCTCTTTTTGCATGTGATCATTTCACTTCTTAAAAATAGATATTTCA
GQ03701-J10.1.826	GQ03701-J10.1.826	GQ03701_J10.1	AT3G12290.1	BT115556	CAAGGGAGAGAACCTTTATTTGTCCCTTGTACACCAAAAGGATGCATAGA[A/G]TTGCTAATTCGATCTGGCATAGATATGATGGGAAAAAGGGCTGTCGTGAT
0279-G15-335	0279-G15-335	GQ0203_E17.2	AT3G12500.1	NA	CTACACCTACCCCCACCACTCCCACYCCCAGCGGACAGGGAGTTGCATCCATCATGACCGAAGATCTTTTCAATCAACTGTTGAAGTACAAAGACGACAG[T/C]AGATGCAAGGCCAATGGATTCTACTCATACGCCGCCTTCATTGCGGCTGCCAATGCTTTCTCCGGCTTCGGYACAGCCGGTGATCTCACTACTAACAAAA
GQ04103-D18.1.598	GQ04103-D18.1.598	GQ04103_D18.1	AT3G12580.1	BT119256	CGCGACTGGATCCATCCACTAAAGAAGAAGGTTGAGGATGCCATTGAACA[A/G]ACTATTCAGTGGCTTGATCAAAACCAGCTTGCCAAGGCCGATGAGTTGGA
FCL2945Contig1-515	FCL2945Contig1-515	PUT-175a-Picea_glauca-27271	AT3G13540.1	NA	CTTTTCCCTGATCATCAATTTGGTTGTCCCAGCTGTGAAGTTGAGGCATCTCTTGTTCATGTACCCACTGATCATCGTTGCAACAAATCTCATTCTCAGC[A/G]TTGCGAACGTCGAAGAAACTGAATACATCATATTCCGGAAACTGATCATGTTTCTGCACAGGGCCGCCATTRTCACGTTCTCTGCTATCACATATTGCCT
GQ03118-P07.1.618	GQ03118-P07.1.618	GQ03118_P07.1	AT3G13750.1	BT108252	CGATCGTGGCTGCAACCTTCAGGAAATACGTTGGTGCTCTTTGAGGAAAT[T/C]GGAGGAAACCCTTCTGGAGTTTCACTCGTTACAAGATCTGTAGATAGTGT
CL756Contig1-201	CL756Contig1-201	PUT-175a-Picea_glauca-28893	AT3G14230.3	NA	TAGCCACCGGTGTAGATATATCAGCAAAATTACACTGATTAGACTCGGCTTCGGCTTTGGGTACAGAAGATATTTCAGGGGTTTTCACTTCCGGAATCCA[T/C]GAGAAATGGGATCTATCAACAGACACGCTGCTGGTGTCGGAGTCAAAGTAATTAAACCCCTTTCGTTTATGTATGTTTTTCATGGGTTCAAAGCTCGCCG
FCL1307Contig1-266	FCL1307Contig1-266	PUT-175a-Picea_glauca-3849268	AT3G15020.1	NA	TCTTCATCTGCCTTGTACTTGCATTCTTCAGTGTTTCCAGCGGCAAAAATGAGTTCTGCAATGCGACGATTGGTGGGATCTGCACTGAAGAGTGCATCTT[C/G]TTCTTCTGTGAAAACTAATGTTATGCCGAGAAGGTTTTATTCGAGTGGTGAAAGTCTGCCGCCACGCAAGGTTGTTGTGCTGGGAGCTGCGGGAGGGATC
FCL3946Contig1-715	FCL3946Contig1-715	PUT-175a-Picea_glauca-24404	AT3G15980.4	NA	TCTATGATTGGGCTGAATGTCGTGTAATTCGGCGAATTGATGTTAGTGTGAAAAATGTCTATTGGGCCGACAGCGGAGATCTTCTTGCAATCACAAGTGA[T/C]AATTCATTCTATATTTTGAAGTACAATCGTGAGGTTGTTTCTACGTATCTGGATAGTGGTAAGCCAATTGATGAGCAGGGAGTTGAAGATGCATTTGAAC
00927-D14-297	00927-D14-297	GQ0198_L08.1	AT3G17020.1	NA	GGCGCTCCCCTCRTGCCTCTGGACGAGATTGGAAGCTCAAGCATGATGATTAAATATGGTATMCGCTTCTCAGCAGAAATCATTGAAGAGGTGAGATTGG[T/C]TGCGATCCAGAAGGATCTGACTGTGATTCTYAAGGTTTACTGGGGCGATGCCAGACAAAAGTTGTGCGATGCAGAGGCTGACCTTCAACTGCAGTCTCTG
GQ03318-L09.1.494	GQ03318-L09.1.494	GQ03318_L09.1	AT3G18060.1	BT112636	ACTGCACGTATCAATTGTATTGCATGGTCTCCAGATAGCTCTAAAGTGGC[A/G]ACAGGCTCTCTTGACACCTGCATATTGATATATGAGGTGGGAAAACCAGC
1358-125	1358-125	WS00731_E06.1	AT3G18660.3	NA	NNNTCATCTTCATCGATTCGGATCTTCTCATTCTCCGCAACTTGGATTTCTTGTTCGATCTCCCCGAGATCTCTGCGACAGGTAACAGCAGGTTCATTTT[T/C]AACTCGGGGATGATGGTGATCGAKCCCTCCAATTGCACCTTCAGGTTCCTCTTGCAGCACAGGAGGGATATCGTTTCCTACAATGGCGGAGACCAGGGGT
1358-149	1358-149	WS00731_E06.1	AT3G18660.3	NA	TTCTCATTCTCCGCAACTTGGATTTCTTGTTCGATCTCCCCGAGATCTCTGCGACAGGTAACAGCAGGTTCATTTTYAACTCGGGGATGATGGTGATCGA[T/G]CCCTCCAATTGCACCTTCAGGTTCCTCTTGCAGCACAGGAGGGATATCGTTTCCTACAATGGCGGAGACCAGGGGTACCTGAACGAGGTATTCACATGGT
GQ0014.B3.r-K24.1-74	GQ0014.B3.r-K24.1-743	GQ03239_L13.1	AT3G18660.3	BT111578	TACAAGRTTGGAGGATCAGCTCCAAAGAGATAGGTTTTAAGCTCCTTCTCGTCTGCGTCACTTGACCAGAAGTGTTTCAAAAAGTTCATGTGTTTTGGCA[T/G]GCGATGCCACCATGTAAATATTTCATTCAAGAATCCTTGGTCACCCCCGTTATATGACTCTATGTCATTGATATGATCCATAAGCAGCTGGAAGGTACAA
PGLM1-0552	PGLM1-0552	GQ0049_C16.1	AT3G22930.1	BT100889	GTAYCTGTTTTGCAGCTTCGACATGTAATGATAAACTTGGGGGAGAAACT[C/G]ACTGAAGAAGAGGTTGAGCTCATGATAAAGGAAGCCGACACTGATGGAGA
FCL1977Contig1-110	FCL1977Contig1-110	PUT-175a-Picea_glauca-1942	AT3G23700.1	NA	CTGGAAGAGGAAAGAACCGTGAACCCCTCCATTCTTCCCGCCTGCTATAACCACAGGCAGGCTTTGCAAGAGTTTTCATCGTGTTTTGAAAAATATATAG[T/C]ATCAGAAAGTAAGTTATCATCCATATCCGAATTGTATATTTTGGAGGAAGAAATGTTGACAGGAAGCATGGTGAATACGGTGGGAAYAGGCCTCTCTGTA
CL995Contig1-252	CL995Contig1-252	PUT-175a-Picea_glauca-13922	AT3G23920.1	NA	AAATCCTGTTGGGTATCTTTCATTATCCATAAATTCATTTGGGTTGTCATCATTAGCGATTTGTTTCCAGATTCAATCCCAACTGGTCGAGGGTTTCAAT[A/C]GTATTTATCTTCAATAGAAAACCCTCGTGCATGCCCAGATATAAATTACTGCTGTGTTGATTGTTTTATTGGGTTTATTGTTCTACTGATACCTGTAAAA
GQ02820-E23.3.652	GQ02820-E23.3.652	GQ02820_E23.3	AT3G24670.1	BT105260	GCAGACTGCGCTATTGGGTTCGGCAGGAATGCCATTGGAGGGCAGAATGG[A/C]AGAATCTATGTGGTCACAGATCCCAATGACTACAATGCGGTCAATCCCAG
PGLM2-1277	PGLM2-1277	GQ0206_N10.1	AT3G26520.1	BT103114	AAGAAGGGMACCCTGGGCACCATTGCTCCCATCTGCATTGGTTTCATCGT[A/G]GGCGCCAACATATTGGCCGGCGGGGCCTTCGACGGCGCTTCGATGAACCC
CL1205Contig1-406	CL1205Contig1-406	PUT-175a-Picea_glauca-46284	AT3G27690.1	NA	CAAAGGACCCCTCGAGAACCTCGCCGATCACCTGGCCGACCCCGTCAACAACAACGCCTGGGCTTACGCCACCAACTTCGTCCCCGGTAAATAGATTAAC[A/G]CAACCTCAACTCCCAGCACAGCGCCTCGTACGGCTTGCCCGGATGGCTTCATGCCTCTCTCGTCGTGTGTATTTCCTCTTTCTGCTTATCCGCCAGCTTC
08Pg06899e	08Pg06899e	GQ0069_A08.1	AT3G43860.1	BT101146	AGCCCTTCACTATGAAGATGAACTTGCAGCAGCTGGAGAATTGGAGAACGTCAGGGATGCCATTAGGTGGGGTACTGATTATTTCATCAAAGCAAGC[A/G]CCACTAAAAACCAGCTATGGGTTCAGGTAAACTAATTAACATCCCAATTAAATCACCCCAAGGCTCACACCAAATAKYTGCTTAAGACTGCATC
FCL1155Contig1-534	FCL1155Contig1-534	PUT-175a-Picea_glauca-29050	AT3G44110.1	NA	TTAAGGAACTTGCTCAGGCGTATGAGGTACTTAGTGATCCTGAGAAAAGAGATATTTATGATCAGTATGGAGAGGATGCACTCAAAGAAGGAATGGGTGG[T/C]GGTGGCGGTCATGATCCATTTGATATTTTCCAATCGTTCTTTGGTGGAAATCCTTTTGGAGGTGGAAGCAGCAGGGGAAGCCGAAGGCAAAGGAAAGGTG
FCL3309Contig1-1061	FCL3309Contig1-1061	PUT-175a-Picea_glauca-19402	AT3G44730.1	NA	CTTCTGAAATTTATAGCCAATTATACCATGCCAATCCAAGAAAGATTCATCCAGATTGTGAAGAAGAGAAATTACTACTGCAGCAGCTTCATGAGATGCA[T/C]GGGGTAATTAAAAGCAGAAGACCTGTTAGGAAAGACAAACGTGAATATGATGGGCGAAGAACTCCTTATGAAGCTGCAACTACTGATGAGTCAGAGGTTG
PGLM2-0127	PGLM2-0127	GQ04112_N08.2	AT3G46970.1	BT119940	CGTGGTGATTATTTCCTCGTGGGATATGACTTCCCAAGCTACATGGAAGC[A/G]CAATCTAGAGTTGACGATGCATACAAGGATACCAAAAAGTGGATAAAAAT
PGLM2-0690	PGLM2-0690	GQ03710_C04.1	AT3G48170.1	BT115997	TGACCTTCACTGACAACTGGTCCCAGTCTGCAACCTTTTTCAAAGGGATC[A/C]GAAATTTTTATACTTTTAGTCCAATTTACAAGTTTCTTAATGAACTCATC
WS00830-H04.1.638	WS00830-H04.1.638	WS00830_H04.1	AT3G48990.1	NA	GCGTTCAAGATCCCGAAGAGGGTTTTCGTGACGGACTCGCTCCCTAAAAC[A/G]GCCACCGGTAAAATCCAGCGACGGGTTATGGCTGAGCACTTCGGCCCATC
PGWD1-1329	PGWD1-1329	GQ0252_A22.1	AT3G49220.1	BT103429	CCTTGTAYTATGGGGAATATATGAATTCTGGCCCTGGTTCAGCTACTAGC[A/C]AGCGAGTAAAATGGCCCGGATATCGAGTGATCACATCTGCAGCTGAAGCG
FCL1414Contig1-184	FCL1414Contig1-184	PUT-175a-Picea_glauca-10293	AT3G51880.4	NA	TTTTTTTTTAAGGAGAAGCAGACACAGGAGGGGGAGGAGCAAAGTTGGTTTGCATCCAATTTCCAGAACGATGAAGGATGCAAAGGCTAAGAGGACTGCA[T/G]CAAAGGACACTAAGAATAAAAATGCTGAAGCCAAGAAGAAGCTTCTCAGTGCCAAAGAGAAGCCAAACAAGAGGCAGGCCAAACCCAAAGCAGTAAAGGA
WS00110-I13.1.198	WS00110-I13.1.198	WS00110_I13.1	AT3G52880.2	NA	TATTCACGTTCATTTGATTTGTCTTGGCAATTCTATGGGGACAATGTAGG[T/C]GAAGCCGTTATTTTCGGTGACAATAACCCTGCTACACCAAAAGCCCAATT
FCL253Contig1-775	FCL253Contig1-775	NA	AT3G52960.1	NA	TTCAGGAATTCACTAAGGCCTTGGGTGTTACTCTTGACTTGAGCGATAAACCTGTGGGTTTAGGAGTTCGATCGAGGCGCTATGCGCTGTTGGCAGAGGA[T/C]GGTGTCGTCAAGGTCTTGAACTTGGAAGAGGGCGGTGCGTTTACTGTAAGTAGTGCAGAGGACATTCTCAAGGCCCTGTAAGAGATAGGTAATATGTTTA
GQ03519-O21.1.1592	GQ03519-O21.1.1592	GQ03519_O21.1	AT3G53570.4	BT114724	GCAGTACGGAAGGTGTTACGACTACGGAACTTAGTTATGCAACATGTAGA[T/C]CATTCAGCAGGTGTTCTGTCAGACTTGCTTGAGAGCCTTCTTAAATTCGA
GQ0011.B3.r-A1	GQ0011.B3.r-A10.1-523	GQ03811_L06.1	AT3G53950.1	BT117042	ATAGTATATGTCGATGCACCAAGGCCAGCAGGAATAGCAGATGAAACCTCCAACTTAATCAACCTCTGACCCTGAGAAAATGAATGTGTTGAAAAAGGAG[T/C]ACTTGCCATATTTACCTCAATAATTCCCACAACAGAAAGCTCAACAGAGACCTGAACGCTGAAGCTGGATCCATAGGAAACAACATCTGGAGATTTGATA
FCL324Contig1-740	FCL324Contig1-740	PUT-175a-Picea_glauca-2689	AT3G54260.1	NA	ATATTGTTATTGTTAGAAATTCTTGTTTCCACTGAAATCGTCAAATCTAAATCGCCATTGAATTTCGACAAGGGAGTGGATGAATTAAACGAGGAATGGG[A/C]GGAACCTAGACAAATACTGAAAGTGGAGAGGAGAGTAATGAAATAAATGAACAGTGCTGATATTGCAGTCAGGTGAAGCTGTTTTAGTGGGTATTGTAGT
GQ03012-K10.1.175	GQ03012-K10.1.175	GQ03012_K10.1	AT3G56050.2	BT106875	AGAAGGCATTTGTAACAGGTGTTCCGAAACTAAATCGAGTAGATTTAGAA[T/G]CAGCATGTGAGGAGTTCAGTAACGTTATTGGTTCCACGCCTGATAGCATG
FCL605Contig2-356	FCL605Contig2-356	GQ03301_L04.1	AT3G56290.1	NA	GACAGTGGAATCATTTACCAAATAGAGAGAAATGACAGTGGGATTCATTTCCCAAACAGGCGAGTGAAAAAATTCCCAGATTCATCCTTCTTCGTACAAG[T/C]AACATGGGCATATCTACCCATAGCGTCAACATTCCTGGGCTCATTACTGGTGTCTTTCTTACATATTTTGCAGGTCTTATCAACCCATCCTTCTTCCACA
PGLM2-0395	PGLM2-0395	GQ03107_G15.1	AT3G56370.1	BT107431	TAAACTCGAGTCCACACAAGTCAGTGCCTTTCCTTCATCGAGCAATGACC[T/G]CACATTGTCACATAAGATCACAACATCATCCTCCATGTATTCAACTGGCC
ARRL-214	ARRL-214	GQ03318_G11.1	AT3G56380.1	NA	TCAATGCGACGAAATGCATGTATTGGCAGTTGATGATTGCCTGATAGAACGGAAGGTCATTGAAAAGCTTTTGAAGACTAACTTTTTCAAAGGTGCGTTG[T/C]TCCGTTATTTAATGTCCGTCGTCTCCAGACATMGYTTGCCGCTTKAGAAAATTAAGGAAAGTTTAGCGAAATTATCGTCTTGCCGCTTGGGAAATTAAGA
GQ0074-M01.1.781	GQ0074-M01.1.781	GQ0074_M01.1	AT3G56640.1	BT101234	AAGTCTGAAGCACTGCTTGGCAGAAGCACGACAGCTGGTTAATCTTTTAT[T/C]GAGCAACCAGCCAGAGAACTTCATGAACCCTGTTATAAGGGAGAAACACT
GQ03314-H20.1.1002	GQ03314-H20.1.1002	GQ03314_H20.1	AT3G56750.1	BT112397	GAGCAGATTAAAAATATCCTTGGTGACTATGATGCTATACATGTGCGGCG[A/T]GGTGATAAGATCAAAGTTAGAAAAGACAGGTTTGGTGTGTATCGAACACT
2-9455-01-979	2-9455-01-9792-contigContig1-165	NA	AT3G57430.1	NA	ACCAGGATGCAGCTGGATAGAGGTGAATAACAAAGTGCATTCTTTTGTTGTAGGTGACACATCACATCCAGTAACCGAAGAGATCTATGCTATGTTGGATGCATTGGYYGGGCAGATGAAGGAGGCTGGGTATTTACCAGACACAGACTT[T/C]GTGCTGCATGATGTCGAGGAAGAACAGAAGAAGAACCTCCTCTGCTACCACAGTGAAAAGCTAGCAATTGCATTTGGACTTATCAGTACACCTCCTTGGACGTCTATCACAGTCACCAAGAACCTTCGTGTCTGTGGTGATTGCCATATT
GQ03109-E04.2.1344	GQ03109-E04.2.1344	GQ03109_E04.2	AT3G58040.1	BT107558	TTTGAAGCATTTCAATTGGGCATGGCACCTGTCTATATAGCTTTCTTGCG[A/G]TTCATGGGAGATGATAATGAAGCGAAAAGTTTTAGCTACAGTCTTGAGGT
GQ02905-L17.2.679	GQ02905-L17.2.679	GQ02905_L17.2	AT3G58060.1	BT106239	TCCAATTGGGAAACTACGGGTACAGCCCGTTGGCATTATTATATTTGCTG[T/C]CATAATGGCAACTCTAGGATTCCAGGTGCTGATTGTAGCTGTTAGGGAGT
GQ03237-D15.1.370	GQ03237-D15.1.370	GQ03237_D15.1	AT3G58140.1	BT111404	GTAGTGAGGGAGAATGATCCAACAAACAATGTGCCCGATTCAATTTTTTC[A/G]AAAATAGGGCTGCAGCTTCACAGAAGGGACAATCACCCACTCGGGATCTT
GQ02830-E02.1.450	GQ02830-E02.1.450	GQ02830_E02.1	AT3G58830.1	BT105932	ACTCTAGCTGGGGAGCCTTTCATTGTGAGACAGGTCAGGAAGTTGGAGGG[T/C]GTTTTAGTACAGTATTGGTGTCGGAAAGGGCTTAAACCTACAAGGCATCA
FCL426Contig2-336	FCL426Contig2-336	PUT-175a-Picea_glauca-14267	AT3G62290.3	NA	GAAATAAGACGACATTGCCCTACAAAATTCCAGAAACCCAGTTCACCATATTTCTTCAAGCCTTGTTTGCAATGTTGTTGGAAAGCCAATCCAAACCCTC[A/G]TACAATCCCTCGCCAGAAGTTGCACAAGTGCTTTGGATATACCAATGGCGCTGTCTAAGGGAATGAAGCCCAAGTTTGTCAGTGATCTCTGCAGCATTCA
FCL675Contig1-1015	FCL675Contig1-1015	PUT-175a-Picea_glauca-39469	AT3G63140.1	NA	TGTCTCGGACAATACGATCAAAAAACCATTCTTCACAATCTTTATTATTACCAGAACCAATCATGTACTGTGGCCGAAATGTGCACCAACTGTTGAAAGA[T/C]AAACTCCTAAGGTAATCTTCGACAGCTACATGACTAGCATCTGCCTTCACAATATCCCCCTCAACATGTGGAGGCTCATCGGTGGGCTTGTAAATTCCTG
FCL6359Contig1-306	FCL6359Contig1-306	PUT-175a-Picea_glauca-2035	AT3G63400.3	NA	GTTTCTGGACTTTTACAGTCCTCGTCGCAAAGGCATCCATGAAGACGGAGAAAATGAAACCAAAAAGAAATCCCAGGGTTTTTATGGATATTTTAGTTGA[T/C]GGGGAGCGTGCAGGAACTATTGTATTGGAGCTTTTTGCAGATATCGTGCCTAAGACTGCAGAAAATTTTAGAGCACTCTGTACAGGAGAGAAAGGTGTTG
FCL5599Contig1-427	FCL5599Contig1-427	GQ03707_F06.1	AT3G63520.1	NA	TGAACCAGTAGCTGTTGTTCCCCTTCCACCAAGAGTGCCATATGGGTTCCATGCTTTCTTTGTCACAGACGAACAACTCAAGTATCAAGTTTAGTTTACA[C/G]TGCATGCTCAAGCATTGGTTAACGGATGCCCAACGCCAATGTTAATTTTAATTTTTAATCTTTATGAGATTTTCATCTAGAAATTTGCTATTSAAATCCT
FCL3066Contig1-663	FCL3066Contig1-663	PUT-175a-Picea_glauca-48993	AT4G01310.1	NA	AAAAAGAAACGGAGGGTGAATCCTAAGGATTTCAAAGGAAGGTACAGAAAGTAAGTTCATTGATAATATGTATGGAGCTCTTACACGAATATTTTGCTGG[T/C]AATTACCAAAATTTACTTGGTATTTATGTAATTTTTCGACCTTTGGAATGTGAAATTTTGCAAAACTGTACTCATAAGGTCTATCAGTAAGTGTTAAGAA
FCL9Contig12-255	FCL9Contig12-255	PUT-175a-Picea_glauca-39218	AT4G01850.2	NA	TCCCTGATAGGATCAGTTTGAGCATCCTATCGCCAACAGTCCCCAGCAAAGAAATAATTACTCTACTAGTATCCTAAACATTTCCTAGCAAAGAAACAAT[C/G]ACTCCACTAGAATGGAAAACCAAACAACATTCAGCTGAACTTGAGCTTATAAATCACAAGAATGAACGAGTGGTGGGCATTCACTAGGCCGGGAGAGCCT
GQ03203-B22.2.265	GQ03203-B22.2.265	GQ03203_B22.2	AT4G02290.1	BT108964	GATGCTCTCTCCAAGGCCATACTTTTCTATGAAGGCCAGCGCTCAGGCAA[A/G]CTCCCTGGCAGTCAACGTATGACTTGGAGAAGAGACTCTGCTCTGTCAGA
FCL371Contig3-435	FCL371Contig3-435	GQ0255_A18.1	AT4G03210.2	NA	TTCGCCTTTGCAGTGGAGTAAGTTTAGAATAAGAGGGCATATCCCACCACTTACTTCCATTCTCATTAACTCCTCTTGATTCTCCATTTAATCCGTATTC[A/G]TTTGCATCAATGTCAAAGCTTTTGTAAGTGGAGATGAAGGGAGAATGGCTCCAGTTTRTCTTCAGCCGCCCACCTTGAGTAGCCCAGTTGTCTGCATTCC
NODE-13149-length--	NODE-13149-length-734-cov-43.644413-306	PUT-175a-Picea_glauca-16865	AT4G04210.1	NA	AACGCCGACCACTAGTTGGCTGTAATGTTGAAGGGGCACTGAGCTCAGGAACTGATGAACTGGAACTACCAAGTGTTCTGCCTACACCTTGAAAGGGTAC[A/G]TATGTTGGCTCTCGGACAGGACAGTCTTCATCCCTCCTGATAAGATTGACATGTACTGGGACCCTCCTGTCTGCTGGCTCCAATTCTTTAGGGCATTCAG
GQ03104-H16.1.718	GQ03104-H16.1.718	GQ03104_H16.1	AT4G08455.1	BT107213	GAAGAGTATCATGAGTTGGTTGACAAGGATCCAAGATTGGTGGTGGAGAT[T/C]TACGAATCCTATCTATCCAAACAAGTTAATACTGCCGCAAAGGAGGCTAC
GQ0067-B12.1.582	GQ0067-B12.1.582	GQ0067_B12.1	AT4G10450.1	BT101087	TCTTCTGTAGAAGTGAGGGCCAAACAGATAAAAGTTACAGGCTCTCGCGG[T/C]ACTCTCACCAGAAATTTCAAGCATCTGAATCTCGATTTTCAGCTCATGGA
FCL1195Contig1-154	FCL1195Contig1-154	PUT-175a-Picea_glauca-19255	AT4G10500.1	NA	ACATTTGTTCCGCTTGCCTCACCATTGTATATCTTATCCACTCGCTGCTTTCCTTCCTCACGTTCTGCTGTGATCCAGCAATGGCGTCCACCGCTTTGCC[A/T]CCTACGTCTCTTAACCCTTACCAACAAACCCACGAAGAAAAAGAACAACAATATCCTGTTCATTACAGAGGAGTTAAAGATCTGGTCGATAATGGTACCC
GQ0168-M01.1.662	GQ0168-M01.1.662	GQ0168_M01.1	AT4G10750.1	BT102214	GGGGTCGCGCATTCCGTCGTTAGGGCTTCTCGCTACGGGGTTAATGACAA[A/G]TACCTTGAGGAATACGAAGACGAGGTTTTGATCATGTGCCAAGTGGAGTC
FCL1092Contig2-859	FCL1092Contig2-859	PUT-175a-Picea_glauca-9203	AT4G12910.1	NA	CTCTCAAAGGCCAAGCACGACCAAACATCCTTCTTCTTACTGGAAGGGTCCGGTTAGTATGGCCTAATAGCTTAAAACTTTCGGGCAAGTTTTCCTTACT[A/G]CCAAGAACCTCTTGCATTTCAGTCTCATGGTAGCATGGCTCAAGAATGTCATAAATGTTAATTCTTGAAACCGCCTCATTGATTGCAGCTAATTTGCTTT
FCL2166Contig1-103	FCL2166Contig1-103	PUT-175a-Picea_glauca-13246	AT4G15802.1	NA	TTTCCATGRCYGGCAAGAAATATTTCKCTCCTCTGTAAAGGGGTTCAAACTTTAAACTATTGCAGAGGCATTCCTGCGCTCCCACTTGGCTCTCCGGGAA[T/G]AAGTTCAATTCAATTTCTTGCCAGCCATGGAAAGCAGACACGGACAAAACCAAGGTCATGAACCAGGAGAGACAACTCAGAGCACTGCAGATATGACTGC
NODE-1664-len	NODE-1664-length-831-cov-67.240677-675	PUT-175a-Picea_glauca-42949	AT4G16410.1	NA	CAGATGGGTGTGTGCGTAGAAGTGAGGTCCTTTGTTTCTTCGGGAATCGAACTGTCCCCCTCCCTTTGGGTGCATGTAGCTTTAAGGAGGAATTGCAGAC[A/G]TTCCACGTAGCAGATGCTGCGGGTGAATTGCATTCATGCTTAACAAACAGTGAGAACTGCACCACTGTCAAACTCATAGCTAGCCTTCCCGATTCTACTC
FCL2989Contig1-966	FCL2989Contig1-966	PUT-175a-Picea_glauca-28944	AT4G17170.1	NA	ATACGCCATATTTGACATTTGCTACCGCTTCACGATCTATAACACCATAAAATGCTCAAAATATATAATCGAATTAAGTTCTGTGAAAAATCCGTTGAAA[T/G]CCCTTTCAAATTTCGCAGAATTCCCACAGCTGACCGGCCGAATCCCTCGATCTAAAACACCATAAAATCCTCGCAGGATACAATTGAATTAAATGCTGCG
FCL528Contig1-261	FCL528Contig1-261	NA	AT4G18100.1	NA	GATTTTGGGCCAAAGAAAAGGAATACATTAACGTTGACAAGTGAATTAACTCAAAAACGAAATAATAATTACCAAGCAATTCAAAAGCACCAGGTTATAA[T/G]CTTGATAAGATGTATAATGTTAATTAAACATCATTTATATCAATGCGTCAACRTGCCAAAACTGTCACAGGTTACTCGTCTTCCTGGCTACGCAACTTAG
GQ01306-E04.1.305	GQ01306-E04.1.305	GQ01306_E04.1	AT4G18465.1	BT101515	CTTGTTTCTACAGAACGCAACTACATGCGAAATGTAATTGCAATAGACTC[A/G]TCTTGGCTACCTGAAATGGCTCCTCATTTTTTCCAATCTCGTAAAATTGG
PTC1394-1	PTC1394-1	GQ03122_A02.1	AT4G18910.1	NA	TWCGTTTTTGCTGATGTTTGTGATTTCTGCAGTGGCCACTGATACAAGAGCGGTAGATCTCTGTGAAGCTTCCCCCCATTTCCATAATTAGTGATTATAGATAGCAGTTAGAATGAATAGAACGAAAAGTTAACTATTGAAT[T/G]TTCAATTACACAGATCGGTGAATTGGCCGGAATGGCAGTTGGGGCGACCATTACAATGAATGTAGCCATATCWGGGTATTGATTCTTATTCTTTTTGMNATTTTGTGGAACTAGTTTTTCACAAATCAAGCATAGATTAACATGTTTTTTTTTCCCTTTTGCCAGCCCAATTTCAGGAGCTTCCATGAATCCTGCAAGGACCATAGGTTCTGCKGTGGCTGGCAACAAATATACAAGCATTTGGATCTACAT…
GQ02813-C18.1.531	GQ02813-C18.1.531	GQ02813_C18.1	AT4G19540.1	BT104662	GTGGTAGACATGCCCCCTGGTACTGGGGATGCTCAACTCTCGATGTCACA[A/G]CGATTGCGATTGTCAGGTGCTGTTATTGTTTCCACCCCTCAAGACATTGC
P03706-2	P03706-2	GQ04005_I16.1	AT4G19720.1	BT118360	GAAGTTAACTGAACTGCAGCCCTACAACATTTCATTGTACTTGTTCCCATGAMTCCGAAGCTGCACCACCAAKATAAGGGCAAATTAAAATAAAAACAAGCGGTCAAGTTCAA[T/C]TCAGATTCAATTTTAACAAGGGAGTGATTTCAGTTCTGAGATTTACCTTGGGTGGAAAGCATCCAGTTGCTATCTTGACTGATAGCCCAGAAGAAATAACCCAACAGACGCCTCTCTTTGGCGAACGAAACCTTTGTTGCGACGGAGTCTTGGTTGTCGTAACC
GQ03412-L23.1.1340	GQ03412-L23.1.1340	GQ03412_L23.1	AT4G20360.1	BT113543	ATCGTGTATGTGCTCAAGAAAGAAGAGGGGGGGAGACATTCTCCATTTTT[T/C]GCTGGGTACAGGCCCCAGTTTTACATGAGAACTACTGATGTCACTGGCAA
GQ02905-A02.2.1381	GQ02905-A02.2.1381	GQ02905_A02.2	AT4G21390.1	NA	GCTAAAATTCAACACAGGAATCTCGTGAAGTTATTAGGCTGTTGTGCTTC[A/G]GGAATGGAAAAGCTGCTTGTTTATGAGTACATGCCTAACAACAGCCTTGA
02739-B22-2235	02739-B22-2235	GQ03519_E01.1	AT4G21450.3	NA	NNNNNNNNNNNNNNNNNNNNNNNNNNNNNNNNNNNNNNCTCATGACTTGTACATTTCCCAGTTTTGTTCATGATTTCATGGGATTGATCTCCTAAGCACA[A/G]TTAGGAATGCAATTTGTTGTTTGTTAAATCAAACACACTCAAGCCTTGCAGAGTATGTTCGTTATATGTAGTAGTTACTGCAGTTTGAACTGTGTCTGGG
02739-B22-2345	02739-B22-2345	GQ03519_E01.1	AT4G21450.3	NA	CAATTTGTTGTTTGTTAAATCAAACACACTCAAGCCTTGCAGAGTATGTTCGTTATATGTAGTAGTTACTGCAGTTTGAACTGTGTCTGGGATTATCTAT[A/C]ATTTACTTTTAACATTCTTTTCTGGTATTTTTCTTCCTGACTTGTGGACTATAAAATTTCTCTTGGGTAGGAGCTGGAGAAGTTGAAGAAGCGGTTAGCT
02739-B22-2720	02739-B22-2720	GQ03519_E01.1	AT4G21450.3	NA	CAAWTTTTGAATGCAATTTTTTGTGCTGCAGAGAGATCGGAGAGAGAAATATCTTGCCAGGCAGCAGGAGGACATTGCGGATTCCTTTTAGGTTTTCCTC[A/G]GAAAATGGTGTACCATTTTGTGGGTGATACCTAAGTCATTTATATTGTGGTTTACTTCCAGTGCAAAGAGGGGAAAAAATCTGGCTTTAACTTAAAGGGA
02739-B22-309	02739-B22-309	GQ03519_E01.1	AT4G21450.3	NA	CTCTTGTTGGAAGAAAATTTTTGGATGCAGTGGACCCAAAATCTTGCACAATATTTTAATAAACTGCAAAAATCCACACAATTAAATTTCTCTGGAGAGG[A/T]AATAGCAAAAGAGGCATATCCTCTGTTAAKCTTTGATTCAAAATTAATATGCCTAATAGTGCATGGTCAAGGGGATATCCTTTGTTCGAGATTTAGTTAT
02739-B22-430	02739-B22-430	GQ03519_E01.1	AT4G21450.3	NA	CTCTGTTAAKCTTTGATTCAAAATTAATATGCCTAATAGTGCATGGTCAAGGGGATATCCTTTGTTCGAGATTTAGTTATCAGTAGCATATCCTTTGTTA[T/G]GATTCGATTCAACATTAACATGATTGCTGRTCTATGAATAACCATCTCTGTGAATCTACTGTAATTTGGCTCAATTTACCGATGTTTATTTTTGTGTGTA
FCL36Contig4-382	FCL36Contig4-382	PUT-175a-Picea_glauca-649268	AT4G22880.2	NA	CAGACGCCTACGGTCGGGAGATACGGAAGCTTGTGACCAAAATCCTGGGGACGCTTTCGTCGGATCTGGGCGTGGAGGAAGAGAGAATGGAGCGCGTGCT[A/C]GGCGGTGAAAACCTGGAAATGCAATTGAAAATAAATTACTATCCCCGCTGTCCACAACCAGAGCTCGCTCTCGGAGTGGAGGCCCACACCGACATCAGCG
GQ03201-F12.1.693	GQ03201-F12.1.693	GQ03201_F12.1	AT4G24930.1	BT108813	ATCCATTTACAACTGCATTTGGAAACTCTAAAAGTCAGGAAGAGAGATTG[A/G]ACAGAATAGTCAATGAATTAGGGTGGTTTGTCCCCAGTTTTGACTCCATG
GQ0207-B16.1.1662	GQ0207-B16.1.1662	GQ0207_B16.1	AT4G25450.3	NA	CTGTAGTTTCAGAGGGAAAAGTGGTTGAGTTGGGTCACCACTCTGAGTTG[T/G]TGGCCCAAGGAGGTCTCTATTCTTCTTTGGTGGATACTCAAAGGCTTGCA
GQ03209-K23.2.1043	GQ03209-K23.2.1043	GQ03209_K23.2	AT4G25750.1	BT109537	CATCAGCCGGGGTTTCGTATCCTGGAGCTCTTCGATTCTATTCTTTTGCT[T/C]TCGAAAGGATCGACTGTTCATCACGGGCCTCTGGAAATGCTGGAATCCAG
GQ03912-N03.2.638	GQ03912-N03.2.638	GQ03912_N03.2	AT4G26720.1	BT117800	TCTGCACTTATTGAGAATCGTATCTTTAGTGTACATGGCGGTCTTTCTCC[T/C]GCGATATCAAATTTAGATCAGATTAGAACAATTGATCGAAAGCAGGAAGT
FCL1750Contig1-305	FCL1750Contig1-305	PUT-175a-Picea_glauca-17162	AT4G26880.1	NA	GGATTTCCACGGGTGCTGAGCTTAAAAGCTCTTATTACATAATATTAATGAACGACAATTAACTAGTACACTTTTACAAAATAACCTATGAAGATCTAGC[T/G]ACTGTATATCAATATTACCTGCAGAACGGAGTTCAGTAAGAAGAAATAGCTTTTACGGATCGTCTCACTTTTTCTCAACGCTCGCATTTGTTGTCCTAGA
GQ03901-N10.1.973	GQ03901-N10.1.973	GQ03901_N10.1	AT4G27450.1	BT117508	GATGAAAGCCATACCGAGAGTCGACAACGAGGGCCATGAGTGTGGCGCAA[A/C]TTTCAAAGTGGACAAATTCACTAGGATCAATAGCATTCGTCGAGTGGATA
GQ04013-K12.1.604	GQ04013-K12.1.604	GQ04013_K12.1	AT4G28500.1	BT119033	GGCTGGAAAAAGATACTGGTTCTCTATATGAGCACTGGAAAGGGTAAAAT[A/G]TTTGAGAAAACAAATTGGGTAATGCATCAATACCATTTTGGTAGTGAGGA
FCL673Contig2-240	FCL673Contig2-240	PUT-175a-Picea_glauca-28900	AT4G28660.2	NA	ACTGATGGCCGAATCTGTGGTCTAAATGCCCAGAGGACTGGCAATTGAAATCGATGCTTTGTTTGAAGTGGGTGTGGGTGTGACATACATTCTGACTGTT[C/G]AGCATCGCTGAATTTCAAGAAACGAAAAATGGGTTCTCCTTCCTACGCGTTTTCTRCCTCTTCTTCTTCTTCTTCTTCGGTCATTACCAACCGTAATCCG
P06008-2	P06008-2	GQ03112_H13.1	AT4G29230.1	BT107763	GATAAAACGTAGCTCCCAGTCTATCAGATCAGAAATTCGTTGTTATCTTCAATATTGTTCTTGACATCCTTCTGAGGTTATTGGGATGAAACAGATATGATCACTGAATTCCCCAAAACATATGATACCCAATAAAAGTATCAATGKCTGACCCAATGGCAAATTTKTCTGGGAAGGAGAGGAGTAATGCAACCAACAGCTGCAGTTTGATTGATGCCAAACTTGAAGAGCAACAAATCAGTGGATCAAAAGTATGTCCTAGCTGCGGTCACAAGTTTGAATTCAAGGAGGTATGATAGCACAGTATTTCKTATGYTTCACTCTACTTCTTGATAAAGTAGCATAGAKCTTTCTTAATCCATGATCTTAAATATGAAGCAAAATGAGAGGAATAAAAAA…
PBBPF02365-9-2	PBBPF02365-9-2	GQ03101_A16.1	AT4G29230.1	BT106946	GCTCATCCTTTAATTGACGAGTTCATTCCTACAATTGGCGGGGAAGATGGGATCTGCTATACCCATCCAGAAAAACTGCCAGGTGTGTATTRTTCTCAAAGATATCGACTAGSTAACTTGTTYTTTTTTWWTYTAATAAGTACAATCAAAACCTTTTAATAAGCATTGCGCTTGATAGTCTTATACGTTCAACYATCTACAACTACATTATTCCCTGCTATTCCTGGTTAGAYTGCCAGTTTATCTTCTCGTTCAATTGTTATTGCATGGTATTTCTGCTTAGACTGTGAGTTTRTCTTTTCGTTACAGGAATATCTCGTGATGGCCTTATAAGGCATTTTTTCCATCGACC[A/T]TCGAAAGCATACACAACAGGTACCAGAAAAAGGAGAAAGATA…
WS00720-E22.1.576	WS00720-E22.1.576	WS00720_E22.1	AT4G31600.1	NA	ATGGGCATTGTCCTCAACTTCACCATGTTTTTATGTACGATTGTGAACTC[T/C]GCTTTAACTACTACAATTGTTGGAGTGCTAAAGGGAGTTGGTTCAACAGT
FCL598Contig1-700	FCL598Contig1-700	PUT-175a-Picea_glauca-49267	AT4G31700.1	NA	AAAATGATCTTCCGGGTCTGACGGACACTGAAAAGCCAAGGATGCGGGGACCTAAAAGGGCATCCAAAATCAGAAAGTTGTTCAATCTTTCCAAAGAGGA[T/C]GATGTTAGAAAATATGTTAACACATACCGTCGGACTTTTCAGTCTAAATCAGGTAAGACACGGAGCAAAGCTCCAAAGATTCAGAGGCTTGTAACACCAT
FCL5462Contig1-609	FCL5462Contig1-609	PUT-175a-Picea_glauca-8770	AT4G33985.1	NA	ATCCAAACTCAGAAAGTCCAAGAGCCTTACTGATGAGGACGTGGATGAACTCAGGGGATGCATCGATCTCGGATTTGGTTTTGGGTTTGATTCTGAAGAA[C/G]AAGGCGACCATAAATTGTGTGATACTCTGCCGGCTCTCTATTTCTATTATGCGGTTAACAAGCACTACAACGACTCTAAATTCAAGTCCTCGCCTTCGCC
UMN-3055-01-1105	UMN-3055-01-11051-contigContig1-164	NA	AT4G34440.1	NA	CAAATGGCACCCTTGAATACCATCTTCATGGTAGGAAACAATTCTTGGACWTTGAATTACAGCTCCTGAACGTTGTTTTTTAGCACARCCACTTCTTGAACACACTTCCTKATTCACTGAAGCCCACTTTCTGTTGGCACAGCATCTTGA[T/C]TGTTCACATCACACTCTTGCATCACTCAAGATACATGATTTGTAAAGATGACCCATATTTTAGATTGCTKCAATATTGAGATGACTTATATCATGTATYTTTTATCAGATATTTGATGTATGATAGTGCTTATCTGCGCAGGGAGACAAA
UMN-3055-01-11051	UMN-3055-01-11051-contigContig1-234	NA	AT4G34440.1	NA	CGTTGTTTTTTAGCACARCCACTTCTTGAACACACTTCCTKATTCACTGAAGCCCACTTTCTGTTGGCACAGCATCTTGAYTGTTCACATCACACTCTTGCATCACTCAAGATACATGATTTGTAAAGATGACCCATATTTTAGATTGCT[T/G]CAATATTGAGATGACTTATATCATGTATYTTTTATCAGATATTTGATGTATGATAGTGCTTATCTGCGCAGGGAGACAAAGACCTGTGATGGATTGGGCAACCAGGATGAGAATTGCTGTTGGAGCAGCTCGTGGAATAGCATATCTACA
2-9328-01-8701-cont	2-9328-01-8701-contigContig1-110	GQ03913_A05.2	AT4G35140.1	NA	CATCTAATGAAAGGGGACAAGGAGGTAGTTAATTGTCTGGAGCCACATCCCTATGCAACTATTCTTGCCACAAGTGGCATTGAGAAAAACATCAAAGTATGGTCACCC[T/C]AGCATCTCATCTGATACCACTTCCTGATAATGTTGAAGAGGTACTTATTAGCATATTTTGTTTTAGCAGTTTGCTGTTTTGTATAAACTTATTGATAAGCTTGTACAAGGATGTTCCCTCAAGGCCAGTGATTTCAGCAAACTCATTTTG
AP2L3-2319	AP2L3-2319	GQ04004_L03.1	AT4G36920.2	NA	TAGATTTCATAGATAAGAAGATATGTGTTTTATTTTATATTCTAGACAAATTCCATACAATAAACAAGAAAGACTAATCCTTTCTTTGAAAACAAAAGCA[A/G]TTTAAATACCGGATCTTACTACTTTGTTGATATTCTGACATGTTATCTTATCTGMAATTAAATACTAGTTTGTTTCTGATTTGGGATGAGCTTTTAACCA
AP2L3-2907	AP2L3-2907	GQ04004_L03.1	AT4G36920.2	NA	GGAAAAYACCTGTGCTCATATTCTCCTGACCAAATRTACTCCAATACAGTTAGGGAATTGTCATATCCTCCAAAGACTTTAGGAAAGTCTGTGAAGCCTG[T/C]GTATTGTTTTCCCCACCAATGCATCTGCAAAGACTATTTGGACTGTTTGGTGTCATATTTTAATGCAGTAATGGCTATAAATATGAAAATTTTTAGAAGA
AP2L3-929	AP2L3-929	GQ04004_L03.1	AT4G36920.2	NA	GGCATATGATAGGGCTGCTATCAAGTTTAGGGGAGCGGAAGCTGATATAAATTTCAACCATAGTGATTATGARGAGGATATGAAGCAGGTAACTTTCTTA[T/C]ATTCCAGGAATCCCTTGGCTTTACTTTGTGTGAAGCCACAKAATTTATTGGTWGCGTTGCTGACGATCTTTYATGTCCGATTGACAGATGAACAATCTTT
08Pg04341e-2	08Pg04341e-2	GQ0207_L10.1	AT4G37990.1	BT103167	GTTTCTCTTCAGCCCTGCGTTATGCTTCTGGACTGTGAAATCTAAGAACGTTTAGCTTCATTTMTTTTAATTTGTATTGGCAGGAAAACAGGATCGCATGACGTARCTTTCAAGGTCAAGTACTGCGGAATCTGTCACTCTGATCTACACCAACTTCGRAACGAATGGAAAAAATCCCAATACCCAATGGTTCCAGGGTA[A/T]TGTTTCGATACTTTTCTTTGTTGTTCATTTTTTATAGATTTAAGAGGATTGATGYGGTTAAAAAAAAATCCTCAGAACTTTAAATCAGATGAAAACTAAATCCCACACTGACTAATTGACCTACTTCCCAAACTAYATCCCACACKGAYTAATTGACCTACTTCCCGTTATCCGCTTTATTTTGTATCCTGATT…
GQ03009-B07.1.457	GQ03009-B07.1.457	GQ03009_B07.1	AT4G39230.1	BT106719	GGAACCGTCAAGAGGTTTCTGCCATCTGAGTTCGGGAATGATGTGGATAA[T/C]TCCCATGCAGTGGAGCCTGCGAAGAGTGTGTTTGAGCTGAAAGCCAAAGT
GQ03505-D09.1.1572	GQ03505-D09.1.1572	GQ03505_D09.1	AT4G39800.1	BT113950	CCTGGCACACCCGTCGTTAACGCCNTAGCAAAGCAGAGGGCGATGCTGGA[A/G]AACATCATGAGGGCATGCGTCGGCCTGGCTCCTGAGAACAACATGACCCT
PRR3BC-3432	PRR3BC-3432	GQ03217_G17.1	AT5G02810.1	NA	AAATTGGATGTAATGGCACTGGTAGTGTCAATAAAGCTTCATCTATGGATGATAGTGAGAACAATGGGAAAAATGACCATTACAATCATCTCCATCACAA[T/C]GGTATGCATCACCACCWGTCTCATGAAGATCGTCTTTCCAAACAGGATAAACAGATTATTAAGAACTCTGGGTTGACGCCTCTTCTATGTGGCTCATGCC
GCAT-2.0-GQ0015.	GCAT-2.0-GQ0015.B3.r-I17-EPB-08	GQ03312_B13.2	AT5G04230.2	BT112211	TCGCCGCAATGGCTCGGCCCTCAGNTCGAGGTAATCAGATCTGCAACGCA[T/C]ATGATCGAGAGGGAAATCAATTCTGTGAACGACAATCCAGTAATTGATGT
FCL6097Contig1-2594	FCL6097Contig1-2594	PUT-175a-Picea_glauca-24520	AT5G04410.1	NA	AAAAATTTAGAATAAACAAGATTCTGACCAAAAGTATAATTCCTCCAACATCCAATTGGATTCCACAGAATGTCCTCTGAATCAGTCGAACTTTAAAAGG[T/C]AAAAAAATATCAAGTGAAATCCTTCACTGAACTCGGTTGTATACACCACTGTATCCCTCGACACAATAAGCAGCAATGTTCAACAAGTGGAAAGCCTCTG
GQ03309-N03.1.597	GQ03309-N03.1.597	GQ03309_N03.1	AT5G05340.1	BT112086	CAACAACAACATTCCGCCTCCCACTTCCAACCTCAGCGCCCTTATCTCAT[T/C]TTTTCAAGCACAAGGACTCACTACTGAAGATATGGTCGCACTTTCTGGTT
FCL971Contig1-532	FCL971Contig1-532	PUT-175a-Picea_glauca-14269	AT5G06390.1	NA	GACTAGAATAAAGCTTSAGCCCTGGGCCTGAAACTGACTTTTTCTGATATGGGCCATCAACCACAGGTGACCCCTCGGGCTTCACAGCCAACACCACCCC[A/G]CTCCTCCATGCATTGAAATCATCCTGCACTGACTTGGGCACCAGGACTCTATCAATGCCATGAATGACCCCATCTGGCCTCACCACAGCATTGGGATGAA
FCL971Contig1-990	FCL971Contig1-990	PUT-175a-Picea_glauca-14269	AT5G06390.1	NA	TCCTCCAATGGCTGCAGCAGCAGGGCCTTCTCCACCAGCTCTGCAAGTTCAGTGTAATGCGAATCCAGCAATGCTACAAGTACTGAATTTGAACTTATTG[T/C]AGAGACCTGTGTTGATGAATTCTGCTTGCCCGCATGCTTATTCTGCAGTGACTTCGCTGTGGATCCTGTAATGGCGAGGATTAATAACAGATACAATACA
0286-D08-Pb1-115	0286-D08-Pb1-115	NA	AT5G09220.1	NA	GTGAAATCTCAGGGCAATCAACCGTTCCGATTGTTTCCATAGTAAAGGAAAGAATTATCCATGTCATCCATCCAACAACCCATTCATGATTATGTTTGGA[A/G]TAGTGCAACTTATCCTATCTCAAATTCCAGACTTTGACCAACTCTGGTGGCTTTCTATAGTGGCTGCCGTCATGTCATTTAGCTATTCATCAATTGGYCT
0286-D08-Pb1-270	0286-D08-Pb1-270	NA	AT5G09220.1	NA	CTATAGTGGCTGCCGTCATGTCATTTAGCTATTCATCAATTGGYCTCGGCCTCAGTATTGGTAAAGTGGCAGGTATGATTTTATCTAGTTYTGTCAAACT[T/C]TTCAATGCTCCCACAGCAGCTCTGCYATTCTTAATTTCTGTTGGTATTTGAAARATAAAAAACTTTGCATTTTTTCATGAGAAAACTGGTTGAAGAATGG
0286-D08-Pb1-669	0286-D08-Pb1-669	NA	AT5G09220.1	NA	ATTTTTRAAAAACTCTCAGGCAGATTTAATGAATTGATCAATGGATSAGGAAGTTTTCAATTTCCAGCACATCCCACCCAAGCATCCCCTCCTATTATCA[C/G]TCTAGACCCACCGCCCAACTTCCAAGCCAACCATTTGCCTACAATTGGAAAAGCTTTGACYAATGCCSTACAKCTTATTGAAACCCTAGGATTATATGGA
PGLM2-1300	PGLM2-1300	GQ03308_G03.1	AT5G09680.2	BT111972	ACTTCATGTAAGGCGAAATATTGTATACACGACCTTTAAGAACTGTCCAA[A/T]TATCTCCTTCACTTTTGTGCTGTTTCACTTCATCCATAGAAATAAGCCTT
2PA08PG07229k	2PA08PG07229k	GQ0168_M24.1	AT5G09760.1	BT102219	GATAGTTCGATCCATGCCGTCTCCGACCAACATGAGATTCGTCTTGCTCGGAGGAATTCTCACGATCTCTTTATARACCCCGGCTTTGATGTAGATTACRAACCTCTTCGCGGAGTAATCCGGGGCACTGTCCACCGCDGCTTGAATGGTGGAAGAATATTKCTCAGACTCAAGCTCTTCTTTGACCTTGGATACTGTTATGTTAGGGAMCGATAGYTCCYTCACTTTGGGTAGWACATCCAGAAGATTTTGGCTTTGC[A/C]GGTGATCTGGAAATGTAGTTGASGAGTTCCTGGATCTCTCCGTCTGTGGAGGTCTCCATGATTTCATGTTGTGGCCGTAAGTATCCAAGGCGTCCAGCATGCCAAGGGCGGTGCTGGTTAACCTCATCACCCCAC…
PGLM2-0058	PGLM2-0058	GQ03814_K22.1	AT5G09760.1	BT117184	AAAATTACCCTGGAGTACATCTTCCATGGCCGACCCAAATAGGCCTTGTA[A/G]ATTTTTGGGTTGCTATAGTATTCTTTCATGTATTCTTCAGTTCCATTGAT
CL793Contig1-986	CL793Contig1-986	PUT-175a-Picea_glauca-7447	AT5G11170.1	NA	TAAATATTGTTGTTAACTACGACATGCCAGATTCTGCAGATACTTACTTGCACAGGGTTGGAAGGGCTGGCAGATTTGGTACAAAGGGTCTTGCAATTAC[A/G]TTTGTTTCTTCTGCTTCCGACTCAAATGTGCTCAACCAGGTTCAAGAACGTCTTGAAGTTGACATAAAGGAGCTCCCAGCACAAATAGACACATCTACAT
0-17215-01-7922-c	0-17215-01-7922-contigContig1-154	GQ03412_M16.2	AT5G13630.1	NA	TGTCTCTAGCAACCTCTTTAACATGTCTTCATCYGCTATGAAAGTGGAATTGGCTTCCTCATAAACCCAGTTATCCACTTGACCGGATGTAGCACTCCACCCCACAGTATTTGTCAGTCTCTTCTCAATCTCCCTAACACCTTCATATCC[A/G]CTAGAAAGCATTCCTTCATACCATTTAGGATTAAGCAGCTTCGTCCTGGCATCTAGCCTGACTGTCTCAGACAGAGTCCTGACCTGTGCATTTGCTGTAGTGGTGTCTGCAATATATGCATTTGGCTTTTTCTTGTCCTTTCTTAAGCTC
FCL139Contig1-373	FCL139Contig1-373	PUT-175a-Picea_glauca-37987	AT5G13630.1	NA	TGGCTTCCTCATAAACCCAGTTATCCACTTGACCGGATGTAGCACTCCACCCCACAGTATTTGTCAGTCTCTTCTCAATCTCCCTAACACCTTCATATCC[A/G]CTAGAAAGCATTCCTTCATACCATTTAGGATTAAGCAGCTTCGTCCTGGCATCTAGCCTGACTGTCTCAGACAGAGTCCTGACCTGTGCATTTGCTGTAG
FCL298Contig1-778	FCL298Contig1-778	PUT-175a-Picea_glauca-38213	AT5G13650.2	NA	GTTCGAACGGACATTTGTTGCAGCCTTCCTCTTGCAAACATTTAGGGACAGGTCACCTGGTCTTTGATGAATACCTACAATTTGACCCTTGTAGACATCT[A/G]CACCGGGGCTTAAAAACATCTGGCCTCTCTCTTGAGAACTGAATAAAGCATATGAAGTACTTGTTCCTGTCTCAAATGAGACCAGAGAGCCTTGGTCCCT
FCL2772Contig1-188	FCL2772Contig1-188	PUT-175a-Picea_glauca-13807	AT5G14030.4	NA	ATAGGGCTTTGTGGAAAATTTGAATGTAGAAAGAGATATTACTGTTGAATTCTGGAAAATTTTCATTTGGCCGTATACTAAGTTCAAAAAATGCCCTCAA[T/C]AGCATAAAGCACTACGTCCACTAAAAGGCCGCAGAACGTAGTCCAAACGTATTTGGACTCTCCATGTCAAGATAACATAAATAAACAAATAGTCTACCGC
2-5668-01-974	2-5668-01-9743-contigContig1-457	GQ03321_K21.1	AT5G14450.1	NA	ACAAATGCCACAAAGGAAGGTACACCATTTAACWTCCTCTTCTGATGCTATTGGTCTCGGTATAACCTCAAATATTAATTGGAGGYGATTCCTCTGTCAACAGTGTTTTGATGCAAAGAAATATTCATTGATTGAGTGTGCAGGTTTTAA[A/G]TATCCTCTGAGAACATGCTGTGGATATGGAGGTTTGTACAATTACAACAGGATTGTGGGYTGTGGAGGCAAGGGYACGTTGAATGGAACCCAAGTRGAAGGAAGATCCTGCGAG
02737-N07-1293	02737-N07-1293	GQ03120_H18.1	AT5G14640.1	NA	TGTCATAGAGATGTGAAACCGCAAAATCTTCTGGTCAATCCTCACAATCATCAACTAAAGTTATGTGATTTTGGAAGTGCAAAAGCTCTGGTGAGTTGTT[T/G]GTGAAGTGTAGCTAGTAGATTCCTGAATTTATTTGAATTATTTGATGGTAGTGTCTAATGTGCTGTCGAATGTGTAACTTTTATAATCCTAGATTGTGTT
08Pg08617f	08Pg08617f	GQ03803_O08.1	AT5G15630.1	BT116648	TGGAATGTAACATGCACATATTCTCAATTCCTGGCTCAGAAAAGTTCAAC[T/G]TGCTGTGTCTCCTTATCTTCTTTCTATAATGATACTATAACACCATGCCC
PaP10823	PaP10823	NA	AT5G15650.1	BT116396	GCTTGATGGGCGATGGTCAGCCTATTGGTCGCTACGACGATATGTGGGCAGGATGGTGTATCAAGGTTTGT[T/G]ATCTTTGAACTCACCAAGTCAGTTTTTGAAAGACAAACTTTTGCTTCTTTTGTTAATTACAAGATCCA
FCL2372Contig1-478	FCL2372Contig1-478	PUT-175a-Picea_glauca-30424	AT5G16710.1	NA	AAGAAACTACACACATTATTATACTTTGCCTAGGTTTTACTAAGAACTACATCTACAACATATCTGCATGCTTTGTGAGGCCATTTATACCCTATATCTC[A/G]TAATTTTAAGGATTAACCTTTGGAAACCAACCCGCAATAATGTATTGCTCATCTGGAGGACTTGTACGCAAAAAAGATTCTCGAGAGAAGAGAGTCTCCA
GQ0046.B3-E02.1-564	GQ0046.B3-E02.1-564	GQ0082_C07.1	AT5G17820.1	BT101251	CGTCCTCGAACAGCTGTTGATCAATTTGCAAGATACCTCTGCGGGCCGCAATCTGCTTGAAGAAACTGTCATCGAAAACAGCGGGGGTTCCCTGGTCCAG[A/G]TTTATCGGGGGATCTGCAGAGCTTCCGGAGGCAGGATCTGGGCATGTGGTCTTCAACTTGGTTACAAGGGCCGGATCCATGGTTGGGTCTGCCTTGCCAG
GQ03814-N11.1.2006	GQ03814-N11.1.2006	GQ03814_N11.1	AT5G17920.2	BT117195	CAGCTCTTAGAGAAGGATTGCCTCTACGCAAGGCCGAACATGCTTATTAC[T/C]TGGATTGGGCTGTTCATGGATTCCGCATCACTAACTCTGGTGTGCAAGAT
GQ03105-J06.1.948	GQ03105-J06.1.948	GQ03105_J06.1	AT5G19360.1	BT107309	GATAAACTATGACGAGTTTGCAGCAATGATGAGAAAAGGAAACCCGGAGG[T/G]AAATCCCAAAAAGCGACGCTGACATATTTATATGACGGGGCTCCAAGGCA
GQ0163-O15.2.728	GQ0163-O15.2.728	GQ0163_O15.2	AT5G19440.1	NA	GGTATTGATATTGTCACAATAAATCCAGCAATGGTGATTGGTACTCTTCT[A/C]CAGCCTAGTCTGAATACAAGCTGTGCTGCGATTCTACAATTAATGAATGG
FCL2574Contig1-102	FCL2574Contig1-102	PUT-175a-Picea_glauca-27393	AT5G19540.1	NA	NNCATAATGAAAAGATACCCATATCCATAGGGAAGGAGCAACCCCTACAAGTACCTTCAAACAAATAATTACRAAGGCATATGAAATCAGTTGAAGATGA[T/C]GATGAGTTCCATTGCCATCTTCAATATAAACTTCAGCACTCCTCACAAGCAATCTCTGAAGCCCCTCGGAATCGATCCCCTTGCCTCATGCCATGCATTC
FCL1352Contig1-801	FCL1352Contig1-801	NA	AT5G20190.1	NA	AGTGGAAACCCCTTTCCAAGAAGAGTTTCCGCCACTGCCTCCAATATCTGTTTGAGGATCTATGACATCCAGGCCAAGCCCCCGAGCCATGAACAACGGT[A/G]CCGCAGATACCATCTCCTCTACTCTTTCAGGTGTGTAAAGATCCTTCACTCTTCCAACAATTTCCCCCATGGCCTCATTTTCAAAGCTAAAATCTTGTAG
ZIP-1197	ZIP-1197	GQ02768_C06.1	AT5G21150.1	NA	TGCGTTATCAGTTTGTCATACTTCATRGTTGCTTGTTCATTTGTTGTCAAAGATTTGGTACAATGATGGTCAATGATGTGGGTGGGTATTAAAGTTGGGC[A/G]TTGCTATGCTTTGGGAAAACTATTATGGAYCCTTGATGTATTTTTTTTCTTCGATATTTGCAGTGTACTATTCTCATTCTGTCCTCTTTGGATCCATTGC
ZIP-830	ZIP-830	GQ02768_C06.1	AT5G21150.1	NA	TATCCACGAAACCAACAATTATTATTGGGATGGATGTTTCACACGGTTCTCCAGGACATGCAGATTCACCTTCAATTTCAGCGGTATGCATYTTTAACAT[T/G]TTATCAAGGCTTCTGGCTCGARTGGAGGGACACGGTGAATTTTAATATATGTTATTTTCTGTTAATGTTTTATGTAATATATATTCTATCTACATTTTAA
NODE-8213-length-6	NODE-8213-length-677-cov-110.974892-555	PUT-175a-Picea_glauca-4848	AT5G22580.1	NA	TGGGTGAAGCCCTTCTGTCTTTTCACCTGTCCGAAATCGGTGCCCCRTTCGAAAGATTTAACGAAATCAAGGTGAGAGCAAAGCTCTTCGAGTCCCTGAA[T/C]GAGTTGTTGAAGCTGTTGGGTAGGGAGATCTGATTTGAACTTAGCCAACACAGTGTGCTTGAAATCAATAATTGCAGTCGTTCTGGTAGATTCCTCCTCA
GQ03403-E01.1.870	GQ03403-E01.1.870	GQ03403_E01.1	AT5G23040.1	BT113270	CAGGTTGCAGTTTCCCTGGTGACATGCATATATTTTCTGAATGAGAAAGT[C/G]AAGAGTATCGGAAGAGCTTGTGTCCTTGGGTTTGGAGCACTTGCTGTTGG
NODE-1976-lengt	NODE-1976-length-939-cov-62.101170-612	PUT-175a-Picea_glauca-11649262	AT5G23090.4	NA	TAATATAGCTCCCAAAGCCAAGAATCTTTAGAGATTCAAGAACATGTTCTGGTGCAATAGTTCTTTTCTCCTCTTTGTAGCATATGTCATTGGACTCCGA[T/C]GAGATTAAATTGATAAACTCTACACAGCATTCAACTAGAAGATCCTGAGCATCTCTGGTGACACGAACATGTGCAGGTAACATCTCCTTGATGATCTTGG
GQ04010-H24.1.357	GQ04010-H24.1.357	GQ04010_H24.1	AT5G23140.1	BT118811	ATTCTCCAGACTCCTCAAGGAGAGGATCATCTGCATAAACGGGCCCATAG[T/C]AGATGAGACAGCCTCAGTGGTTGTGGCACAGCTCCTCTTTCTCGAGTCCG
NODE-3331-length-14	NODE-3331-length-1476-cov-52.556232-1166	PUT-175a-Picea_glauca-2542	AT5G23570.1	NA	CGACGTCGCTCCCAGTCGTCTTTTCCTCTCCCTTCCTTTAAAAACTGCTTCTGTAACCGCTCTGCCTCCAAGTATCCCATTGCTGATTCCTCAAATATAA[C/G]AACACTCATTCCACGATGCCCCTTTGGACCGTATGCATGTCTTGCTTTCATGGCTTTATATCCCTTGAAATACTCCAGTAATTCTTTATTTCCCATTCCT
GQ03918-N17.1.418	GQ03918-N17.1.418	GQ03918_N17.1	AT5G23720.3	BT117966	CTTATAGACCTAGATAAGAGATTGCATGGGAAATCTTCTATGGATTGGCA[A/G]CAAAGGAAGCCTGTCATAAGGACTTGCCCAGTTTGTGGGAAAGGTGCAGG
NODE-11193-lengt	NODE-11193-length-1304-cov-60.423313-509	PUT-175a-Picea_glauca-46794	AT5G23750.2	NA	CAATATTCTACATATCCAAACAAACAAGATATTCACAGCAATTGTAATGAAAAACTTGCTAGCCCCCAAAGCAGAGAAAGAACTTTTTCGGCACCTGACC[A/T]GTTGCATTATATTTGGCACTTGACTCTTCTGCCTTGAGCATATCCTCTCCTCGTTTAGCGTCAGCCATGGCCTTCTTTTCCTCTGCCTGCTTGTGGATAA
CL842Contig1-193	CL842Contig1-193	PUT-175a-Picea_glauca-20243	AT5G23940.1	NA	CTTTGGTTCACTTCTACCCTCTTGCAGGGAGACTGTGTATGGACGAGGATGGTATTCTGAAGGTGGATTGCAATGGTGCTGGAGTGGACTTCATCGAAGC[A/G]TCTTCAGATGCTGGGCTTGCCGATCTCACGGACTGTGACTCTTCTTCTGATGTAATGCAGGGTCTCGTTCCTTACGCTGATACTTTGAATCTTGACGGGT
GQ0046.B3-E02.1-777	GQ0046.B3-E02.1-777	GQ0082_C07.1	AT5G24070.1	BT101251	TGTACAGCCTGTCGTTAAAGAAACTGCAATGGGTAATGCCTACGGTGTGTGCACCTAATAGGGTAACCAGATCTAAAACAGAGAGACCCTTGGAAGCAAA[A/C]GCTGAAGTGGACTGTGTGGCGCTATCGTTGGGATCAGGAAGTTTATTTGCATCATCCANATTGGACTGTGTACCATCTCTTCTTCCAGTTGGAACATCAT
GQ03217-K05.1.798	GQ03217-K05.1.798	GQ03217_K05.1	AT5G25220.2	BT110182	ACAGGCCTTCAACTGAAGCAAATCGATAACTGGTTTATCAATCAAAGGAA[A/G]CGTAACTGGCACAGCAATCCTTCGTCATCTTCTGCTTCAAATGCTAAACG
CL924Contig1-2359	CL924Contig1-2359	PUT-175a-Picea_glauca-30277	AT5G28540.1	NA	ACTTTGCTGCTTCTTCTGCAGCAATAACAGAGCTGAGAAGAAAACCAGCAATAATAAACGCCGCAAGGAACATAAAGCCGTTAAAATCTTTTCCAGTGCT[A/G]TTGAACACCGTGCATTTCTGCTTCCGTCCCATGGCTGGAGCCTTTCCAAAACCCTCGCGCATCAAATTTGAAGCAGAAGCAACCTCAATACCTCGTGAAT
NODE-3682-length-11	NODE-3682-length-1175-cov-40.924255-833	PUT-175a-Picea_glauca-44399	AT5G35100.2	NA	CATAAAAACTCTCGAAGTGCAAATAACTGAAAAGAGTAAAAGCGATAGAAACATAATCATGAGAGACGGAGGATAAGATGTATGAAAATACGAAGACAAC[A/G]TACAGAAAATGCGTTGGATGTTAACAGGTAGACAAACGTATTGGCAAAATTTACCAAATGGAGAACTGGAGGTGATCTCTCACCAAAGTACTGGGCCCCA
GQ03233-P23.1.208	GQ03233-P23.1.208	GQ03233_P23.1	AT5G35170.2	BT111186	CATGGGTGAAGGTGTGATGGTTGGAATGCCACTGCAATTGGCTGGGACTA[A/G]GAAGATATTGGAATTCATGGACTGGGGTGAATATGATGCAAAGGGAACAT
GQ0014-D19.1.1176	GQ0014-D19.1.1176	GQ0014_D19.1	AT5G43760.1	NA	GGTCCCTTGGTTCTTCCATTATCAGAACAGCTCCTGTTCCTCTGGACTCT[T/C]TTCTGTCGAAAGGTCTTGAAGATGAGGGATGTGAGGCCTTATATTCCCAA
208PG15708n	208PG15708n	GQ0042_C18.1	AT5G47500.1	BT100755	GCTATACCTGCATTGGCAGAAGCTTATTATTTCGATTCAAGGAATGGGTTTGTCAAGGGAAGGCACGGGTGGCGTGGCCCRGTCGGAACTCGTTACATTGTCGTTGATAAAAACGGGGGAGGGCATTTTGGCAGTGTTCAGGCTGCGGTTGATTCTATTCCAAATGGGAATAGAGAACGAGTTATAATAGAAATCAG[A/G]CCTGGCTTCTATCAGTAAGTGTTGTAATTATTTATTTTTGCTGTAGATCCATATCAATGTCTGGTTGTTTGGATTTTTTTTTT
paPPgMYB14a-1	paPPgMYB14a-1	GQ0192_I12.1	AT5G49330.1	NA	AACAAAGGGGCCTGGACTCAAGAAGAAGATGCCCGCCTCGTCGCCCACATTCAAGCCCACGGCGAAGGCGCCTGGCGTTCCCTTCCCAAGGCCGCAGGTTTCTTGCCTCGTCTCTGCTTTTTCAATGGAATTAATAGC[A/T]GCTCGTCGCTTGATTTAAGACTTTATATATGACGTTTTCTTGATTTTCCGTTTGCAGGGCTGCTGACGTTTTCTTGATTTTCYGATTGCAGGRCTGCTGCGATGCGGGAAAAGCTGCAGGCTCCGATGGATAAACTACCTGCGTCCCGATTTGAAGCGTGGAAACTTCTCTGAAGAAGAAGACGAGCTCATCATCAAGTTCCACTCCCGCCTCGGCAACAAGTACGTCATTTCATCGCCTTYATTGCTTCAATCCA…
0278-O07-647	0278-O07-647	GQ03919_D10.1	AT5G49630.1	NA	TTGCCATCTTATTTCCATTGTTCAATGATGTGCTGGGAGTTTTGGGTGCTCTGAGCTTTTGGCCATTGGTAGTGTACTTTCCAGTGGAGATGTACATTGT[A/G]CAGAAAAAAGTCCAACGATGGACACTCAAGTGGAGCCTTYTGCARACATTGAGTTTCATAGCCCTTCTTATATCACTGGTAACTGCTGCTGGCTCCATAG
0-9749-01-9969-co	0-9749-01-9969-contigContig1-200	GQ03807_P11.3	AT5G49760.1	NA	TGGATCCYCTGCTACTCGGATCAGACTCACACAGTAATCTTCTTCCAGGCCTTGAAAGCTTTGTAAGCCTGGCGTTGAAGTGCGCCGAGGAATCTGCCGCAGATCGACCGAGCATGAGTGAAGTAGTGAAGGAGCTGGAATCGATTGCCA[A/G]CAACTGCAAGGAAGACGATGGCCCATACAACAACTCATCTGCATCTGCATCATCGCTCGCCAGTGAATCCGGCGGCATCAACATTAAAGGATTTTATTATACTCAGTCTAGTAATTATGCTTCAGA
PGWD1-0857	PGWD1-0857	WS0053_O18.1	AT5G50870.2	NA	ATGGAAGAGAAGGTACAAAAGTTGGTAGAGATGGGATTTCCTGAAGATAT[A/G]GTGAGAACTACTTTAGAACAATGTGGCGGTGATGAAAACATGGCACTTGA
FCL1145Contig1-703	FCL1145Contig1-703	NA	AT5G50920.1	NA	GAAGACAAATCGAAGCTGCTACTGTTGCATGAAAGTCTTTTACAGGAGTTCCAACCTTATCTATGCATGTTTCTCGGCGCAATCCAGTGAAACTTTGCAT[A/G]CTAAAGGATCGTGAATGCACCTTACCAATCATCTTTGGAATTCCTTTTCCTCTTTTAGAGCTCTGAATTTGACCATGCTTTGTACTGATTATTCTACCAG
GQ02829-K20.2.472	GQ02829-K20.2.472	GQ02829_K20.2	AT5G51020.1	BT105880	TTATGTGTGGTGGGCGGAGCTCTCCTCGTCAGAAAACTCACCCAGCCCAC[T/C]ACGGATCATGCAAGGATTGTTGCAGACGCTCTCACTGGAGAAAAGTTTTC
2pa08pg15085e	2pa08pg15085e	GQ0195_G17.2	AT5G53950.1	BT102493	TATCCAACCGGGCTTCGCACCAACAGAGCTACAGAAGCAGGCTACTGGAAGGCCACAGGCAAGGACCGAGAGATTTTCAATGCACGGAGTTCTTCACTCGTTGGGATGAAGAAAACCCTGGTGTTTTACAAAGGCCGAGCTCCGAAGGGAGAGAAGAGCAACTGGGTGATGCATGAGTATCGTCTCGAGGGAAAATTTTCATACAATCAACTCCCCAAGACTTCCAAGGTAAATACTTCCATATCACCTCTATCCAATCTCTTACTGTGTGYNCATCTCAGAACGTTTTCAATRTATATGTAGTGTAGTGTTACCAGGATCATGGTTTCTGATCTGTGCAAGTATCATTGTTTGGTGTTTTTAGGGTTTTCAACTTTGCATCCCTATGTTGCCATTCTA…
GCAT-2.0-GQ0041	GCAT-2.0-GQ00410.B3-C18-EPB-03	GQ0041_C08.1	AT5G54160.1	BT100734	ACTCCTCTCTGCAAATATCTTGTCAAGAACCAGGATGGAGTCTCTCTGGC[T/C]CCACTGGTTTTGATGAATCAAGATAAGGTGTTGATGGACAGCTGGTATTA
PGLM2-0592	PGLM2-0592	GQ03101_E23.1	AT5G55540.1	BT106969	TTGCAAACCCAAGCAATCTGACCATCGTCAGTGTATCTCACCCTCCATAA[T/C]CCAAACCTCTCTGCAATAGACTTTCCATTGAGGCACCTCTGGCTTTTCAA
2paTC1669g	2paTC1669g	GQ0065_G01.1	AT5G56590.1	BT101042	GAGTTGGCAGCCGGCACTTAACCCATCAAAGCCATGGATCTGACATACAACATATAGTGGATGAAAGCTATTTGATACAAGGAGGAGGAAAGACATGGCGTGGCCTGGCCACAGCTG[A/G]TAGTTTARGAAGGGGTGAAGTTGAAATCGTAGACTTTTTGGCCRSKGGGATAGAAGAGGCCGAAATCTCTTTYGAACTCCTGCCCGGGCTTTAGATCTTCATTAAACAGACCAAACAGATAGACTTMCATGKCCACGCCRGGTCKCCTGGGAGTCCCARCGTCCGACAGAACATGGGCCACAAGATTCGAATTATAAGTCCKGGCRTTGTCGGGGTTCTCGGCATCGGTGTTCGGGCCTGACCAYGGCCACCCGGTCTCCGTAACCACCACCGCTAT…
GQ03208-N23.1.142	GQ03208-N23.1.142	GQ03208_N23.1	AT5G57360.2	BT109471	CCCGTTTCATGGACTCCACCCTCTAGGTTGGGTCACTCTCTTACTGTCTA[T/C]GGAGGCCGAAAGATTCTCATGTTTGGGGGCCTGGCTAAAAGTGGGCCTTT
FCL2561Contig1-384	FCL2561Contig1-384	PUT-175a-Picea_glauca-9723	AT5G57460.1	NA	CGCGTCAAAGTGGGACCTTGCTTTCAGTAATGATACAGTATGTAGCCAATCCATTTTTACCTGCACCCCTTAAAGATGTGGCTTTTATTTTGAAATTACC[A/T]GAGGATCCTACTTTATTGAAAGTGTCTCCAAAGGCTACTTTGAACCGGCATAGTCAAGAGTTAAGATGGCATATTCCAGAGATCCAATTACAAGGTCGTC
GQ03807-I03.1.748	GQ03807-I03.1.748	GQ03807_I03.1	AT5G58030.1	BT116831	AAGGGTGTCTTAGACGGTGCAGGTTTCCCAGCAGTAGTGTCGGCACACTT[T/C]GTGCCCGTGGAGGGCCAGCCTCGGCCTCGGACAACTATTTTAATAAAGTT
GQ03702-D08.1.1408	GQ03702-D08.1.1408	GQ03702_D08.1	AT5G60050.1	BT115591	GATTTTGGTTGGATGCGAAGGGCATGCAAGTCATTGGACAGGAAGGTTGT[T/C]GAGGACGGAATCAGCCAAGCAATTTTAACATTACCACTTAGACAGCAACA
PGLM2-0565	PGLM2-0565	GQ04102_D04.1	AT5G61210.1	BT119166	TTTGCCTTTCTATCTCACTTCCCATGTCTACAGCCATTTCCTTCAATTGG[T/C]CAAGCACATTACTCAAATCCAATAGAGCATCATCCTGCTTAGTTTTTTCT
GQ03907-N03.2.267	GQ03907-N03.2.267	GQ03907_N03.2	AT5G61480.1	BT117695	GTGGATGTTCTTGGCAATGTCCGGCACAGGAACATCGTCAGGCTTCTTGG[C/G]TGCTGTTCTAACAATGAGACCACGCTTCTGCTGTACGAACACATGCCAAA
LFY-1307	LFY-1307	WS0015_F10.1	AT5G61850.1	NA	AAAGRCCTTATTAYTTGATAAATMTTTAATACGYTTCAAGAAATCMAGTTGACTTWGTCATTTGGGCAATTCCAGCGCTAAACTATGCTCTCAAAGAACA[A/C]GCATTTTTMATATTGATNTGATTACAGATTTCTGTTTGATTTTGCAGGATTGTCAGTAGAAGAGCCTCAAGGAGATAATGCTATAATTCTTTCACAGAAT
LFY-2768	LFY-2768	WS0015_F10.1	AT5G61850.1	NA	TTTGTATGTGGATGCTGATGATKCTATTGGTATTGTTGTAGGTCACAAATCAGGTATTTCGACATGCAAAGCATTCAGGCGCCGGTTATATCAACAAGCC[A/T]AAAATGAGACATTATGTGCACTGTTATGCCCTGCATTGCCTGGATGTTGAACAATCCAACCGTCTGAGAAGAGCATACAAGGAACGAGGGGAAAACGTTG
LFY-637	LFY-637	WS0015_F10.1	AT5G61850.1	NA	TACTGTTTAGCAGTTTTTGTTTTGGTTGTCATTGCATGGTCCTGTTCATCAAGGTCTATAGTATTTCTTATTCATTAAACACAGTACCCTCATTCTTGCC[T/C]AGTTCAGCTCCTGGTTAACTGTTTCTAGATACCCTATTCACAAATGGATTACCCATAGAAAATTATAAAACGAACAAGCATGCAAATCTTAATCTATTGA
GQ03602-A18.4.991	GQ03602-A18.4.991	GQ03602_A18.4	AT5G63010.1	BT114785	ACTGGCAGCTATGATGAATGCTTGAGATTATGGGATACAAGACTGATGGA[T/G]AAACCTGTACTAAAGGAATCTGTGGGACTGGGTGGAGGAGTTTGGAAGCT
GQ0049-H12.1.537	GQ0049-H12.1.537	GQ0049_H12.1	AT5G63850.1	BT100894	GCAAATTTGTTGTCACTGAGCGTAACAACTACGTTCTATATGCTGTGTGC[T/C]TTTCTGGGTTATGCAGCTTTTGGGGANAATGCACCTGGAAACCTATTGAC
FCL2764Contig1-909	FCL2764Contig1-909	PUT-175a-Picea_glauca-40644	AT5G64570.1	NA	TCGTTCCATGGCATGACATAAGTTGGCTTTCATGTAGGGACAATGAAACCAGCTCTGGTGCATGGACCAGAGTATGAGAGAACGTTGTGTAGCTCAATCC[A/G]TAGCCAAATGGGTAAACGGATTTCCCTGTGTAAAATCTGTAAGTTCGGCCTGGGTAACCAGTTGCACGATCAGGCCGCATGTTCATGTTTRTCATGGGTA
FCL1565Contig1-1571	FCL1565Contig1-1571	PUT-175a-Picea_glauca-12352	AT5G65010.1	NA	AGGAGTTTATCAATATTTCCATGGGAATCGATCCAGAGTGGAAGATGGTGCGGCCTGATCTTGGACGGATTGAGAAGTGGGTTCTTCGCAAGGCATTTGA[T/C]GATGCAGAGAATCCATATCTACCAAAGCATATTTTGTACAGGCAAAAAGAGCAATTCAGTGATGGTGTTGGTTATAGTTGGATTGATGGTTTGAAAGAAC
FCL1292Contig1-666	FCL1292Contig1-666	PUT-175a-Picea_glauca-40265	AT5G65730.1	NA	CATCTCGTGAATACTATGTTGAAGCTTTACTGTAATTACGCGCATGATATAGCCTGAATAAGATACCTACGTGCTTACTGCTCGCAGGTCTGTGACAAGC[A/T]GCTATTTAGACGGATTGTATTCATGTCTCATAAACAAAATCAGAAGTTTGAGATTTTGTAATAGATATAAAAGTATTCCAGCAAATAACATGTAATTGGC
CL783Contig1-240	CL783Contig1-240	PUT-175a-Picea_glauca-734	AT5G67070.1	NA	TTACAGTTACCTCTAACTGGAGAGGCGTTGCATCTTATGAGCCACCGGAGTTCGATTCCTCTGCGGGCCAGATCTGCGATGGAACACTGGGCGAGTGCAA[T/C]GATGAGACTGAGGAGGAGTTTTTGATTGATTCCGAGGCGCACGGGAGGCTTCTGAGGAGGATCCATTACTACATCAGCTACGGTGCATTGGCTGCTAATC
PabiesHB3-2316	PabiesHB3-2316	AT1G30490	DQ258604	DQ258604	GGGCTGTGGTTTTTTCCATTGCAGACTCCTGTCTATAGCAGAGGAGACCTTGGCAGAGTTCCTTTCAAAGGCTAAAGGAGCTGCTGTCGATTGGGTCCAGATGCCTGGGATGAAGGTTTGTGCTCCCAAGATCTCTTCTAAAAATAGATC[A/G]TTTGCTTCCCTAAATTGTTGATCTATGGTGTATTAAGATGCCTGAGGATGTTTTTGCAGCCTGGTCCGGATTCGATTGGTATTGTGGCTATTTCAAATACTTGTAATGGAGTAGCTGCACGTGCCTGCGGTCTTGTAGGATTAGATCCTA
PabiesKN2b-2317	PabiesKN2b-2317	NA	DQ259279	DQ259279	AGAATTAGGGTTTTGTACTGAGACACAGCTGATGGCCTAACATGCGCTGGATGCACAVAKA--TTTTGGATTTTTTCATGTGAACTM-----GGGACACTTTTTCACTAGGATTTGTTTTGCACTAGTCACATAAAATAGGTAGCTTGAC[T/C]ATACCATGTGAGGAATTTTAAACTTTAGCTGCATCTGCAAATCTTATTTCTCCTTGTGGATGCAGATTGGGGCTCCTCCCGAAGTTGTGGCTCGTCTAGATGYGCTTASTMATGAATACGAAAACCAACAACATCGGACGACTGTGAGCA
PabiesKN4b-449	PabiesKN4b-449	NA	DQ260200	DQ260200	TTGATATGATTTGGCTGTTGGAATTCTCAAGGCAAGTGRAAGYGGAGGGAAAATGGCTTCTTTGCTTCGGCCTCCTCGTTGGATGTATGTAGAAGTCCTGCCTGAAAATTCCAGAGTAGAACATGGGTGGTTTTAGCTATAGGTATGGTT[C/G]RTGGGGAAAGATCCGTGAGATGAAGCTGCCTGGATTTCTYGAGGGTCTGAGATGAATTGTGGATTTKAGATTTGGACTGGGCTTGCAACGCTTCTTCTTAATTGTATGAACTATGGKCAGCAGCGCCAAGGCTGAGRYTATTGTTTAAGA
PabiesZTL-514	PabiesZTL-514	AT5G57360	GQ03208_N23	BT109471	TGGMTCTTGGTTGGTGGTTTTTGGTGGGTGTGGSAGGCAGGGATTACTGAATGATGTTTTCATTCTGGATTTGGATGCSCAGCAGCYWACTTGGCGTGAAGTTGCAGGCTCTGCACCYCCTCTTCCACGATCATGGCACAGTTCCTGYAC[T/C]CTGGATGGCACAAAACTGGTTGTCTCAGGTGGGTGTGCAGACTCTGGAGTGCTGCTCAGYGATACTTTTTTACTGGATCTAACAATGGAGAAGCCTATATGGAAGGAGATACCYGTTTCWTGGACTCCACCCTCTAGGTTGGGTCACTCT
PabiesZTL-793	PabiesZTL-793	AT5G57360	GQ03208_N23	BT109471	ACCCTCTAGGTTGGGTCACTCTCTTACTGTCTAYGGAGGCCGAAAGATTCTCATGTTTGGGGGCCTGGCTAAAAGTGGGCCTTTGAGGYTGAGGTCAAGTGATGTRTATACAATTGATCTCAGTGAAGAAGAGCCTAAATGGAGATACTT[A/G]ACAGGAAGTGGTATGCCAGGTGCAGGGAATCCYGGGGGAAAAGCACCKCCACCCAGGCTTGATCACGTGGCTGTGAGTCTACCTGGTGGTAGAGTTCTGATCTTTGGAGGATCYGTGGCTGGTTTGCACTCAGCCTCACAATTATATCTT
PabiesZTL-958	PabiesZTL-958	AT5G57360	GQ03208_N23	BT109471	GCCAGGTGCAGGGAATCCYGGGGGAAAAGCACCKCCACCCAGGCTTGATCACGTGGCTGTGAGTCTACCTGGTGGTAGAGTTCTGATCTTTGGAGGATCYGTGGCTGGTTTGCACTCAGCCTCACAATTATATCTTCTGGATCCTACTGA[A/G]GAGAAACCTACATGGAGAATATTGAATGTTCCTGGACAACAACCAAGGTTTGCTTGGGGCCACAGTACMTGTGTAGTTGGAGGGACTAGGGCTCTAGTGCTGGGAGGSCATACCGGAGAAGAATGGATACTCAATGAGTTGCATGAGTKG
Pabies1391-224	Pabies1391-224	NA	GQ03214_A17	BT109943	GCTTGTAGTAAGAAGTCATTTTTAAGTAAGACTCTTTCAAGAAAACATTTCTTTAAGGGAAAATCAATCAAAGAACTGCCGGTGGCTGAACTTGGTCGAAAGAATGTGGGTTCTTCTGTGCATGTGTATCGTGATATGAGATCAACAGAT[A/T]GTTTTTCAGCTGGCTGCTCAAGAGGTTAATCATCCAGTTCAAGCGATGACAGAGTTACTACATTTCATTGGTCACAGCATTGGTCTTGTAGATAACTTTGATTGTTCCAACTTCCAACATAGAATGTTTTACTGTTCCTGCGCCCCATAT
Pabies1391-413	Pabies1391-413	NA	GQ03214_A17	BT109943	TCAAGCGATGACAGAGTTACTACATTTCATTGGTCACAGCATTGGTCTTGTAGATAACTTTGATTGTTCCAACTTCCAACATAGAATGTTTTACTGTTCCTGCGCCCCATATATCATGAAATGGGAAGCTTGTGTATAATACCCATCTAA[A/G]TAAAAATATGGCTAAAATAATCCATTCAGATRTATGTTTTTGAATTCAACCACTCTTTSTTCACCCTCTGTTTTTATTTAAGCATTNCAAA
PabiesPRR3-F2-481	PabiesPRR3-F2-481	AT2G46670	GQ03217_G17	BT110169	MTCTGCTCRACGCGAGGCAGCACTGAAAAAATTTCGCCTGAAGAGGAAAGAAAGATGCTTTGAAAAGAAGGTAGTCTGCTAGCAATGCTTTCTTGGACATGGAAGTCCATGAACTGTCTTTATTACAGACATGAATCAAACAAATGAAAT[A/C]AATCTAATCTGGGTTAATACTTCTCTGATATTCTTTTGCAGGTTCGATACCAAAGTAGAAAAAGGCTTGCTGAASAACGTCCACGTGTCAGAGGCCAATTTGTGTGTCAGGCAGTATGCAAATCAATAGCAAMTTGTGAAKTGGATTGAC
PabiesFT4pr-1560	PabiesFT4pr-1560	AT5G03840	GQ03321_P04	BT112861	-TCCCCTTATCCCACAMCTTGGT-----------TACMAGCAAAGAATATAATTTGCTATGAMCACTAAGACAATATTAAAGCGGTGGTGTGTGATATTTAACTCACCATTGTCGTTTGAGGGTGGATATTTTCAAATAACAGTTGACTT[A/C]TGGAGGACTTGATTAAGATATGTGTGTGGGATTTGTAAATATTTTTAATGTCATAMTATCTCTATTCAAGCTTTCGTTAGATACCCACCGACACTCGCCA
PabiesFT4pr-2046	PabiesFT4pr-2046	AT5G03840	GQ03321_P04	BT112861	CACTCTCCTTCCCCTGCGCCAGAAATCTTTBCCAGGGTAGGTTTCATCTCTTGGCYATTCGCCCGCCACGCTGTTGCATACGCGGCCACAAACRTCCAGCAATTTCDCRTGCGACACGTGGCCGSAAGAATAAATCTGGAGGCTCATAAT[A/G]ACCCGAAGGTTTTTTGAGGTAGTTTGACCGGATACGTGTCAGCAGGTAACTAAGATGGAGTGAGAGCYGGGAAATTAAAAAAATGATTTGTGTGGCGGATAATGCTTCCTTTACGCGCAAGTTTCCYTCCTTTCATTTCCTCGCCCGTTC
PabiesCol1-583	PabiesCol1-583	AT5G24930	GQ03412_N02	BT113547	CATACTGCACAGCTTTGCTTAGTCTGTGATGTTAAAATTCATGGCGGTAGCAAGGCCTCGTTGTGTCATGAAAGAGTTTGGGTGTGTGAAGTRTGTGAACAGGCYCCAGCTGTGGTTACGTGCAAGGCTGATGCAGCAGCTCTATGYGTA[T/G]CCTGTGATACTGATATTCATTCTGCCAACCCTCTTGCAAGTAGGCATGAAAGAGCCCCTGTGATTCCATTCTACGARTGTCCTAATATGCCCAATAATAATACGGCTACAAATGCTAATAATGATAAYTTGGACTGCAATGTTTTGCTGA
PabiesCol1-846	PabiesCol1-846	AT5G24930	GQ03412_N02	BT113547	TGCTAATAATGATAAYTTGGACTGCAATGTTTTGCTGAATGAAGATGGAGGTGGGGATGATCCTTTGAAACATGATTATGTTGATGACGACTATGATGATTATGATGATGATGAGAACGATCATAACAATTTGTTGAACCATCAGGAAGA[T/G]GATAATGATGCCGAAATATGTTGTGCAGAAGAGGCTGCAACAGCATCATGGTTGATTCCTGAGGCCAACAGAAACAATTTGACAAATATCAATGGAGGTAACTCAGAAGGAGAAGATAAGATGGTGAAGGATAAGCTCAAGTTCAAGGCC
PabiesCol2-989	PabiesCol2-989	AT5G24930	GQ03417_H02	BT113688	TTTCAWTTAGATTAATTTGATTAAARTTCCTCCCCTCTTTTACAGGTCTCTTCGTCCTCGCTGGATGTCGGTGTGGTTCCTGACGCCACGCTAAGCGACATGTCGAGGCCTCTTAACAGAGGGGTGTTCGAGCTGGCAAACCCAGGCGTT[A/G]TGAACGTGGGCATCCAGTACGTCCAGCTGGACCGSGAAGCTAGGGTTCTGAGATATAARGAGAAAAGAAARAACCGRAAGTTCGAGAARACGATCAGGTATGCTTCCAGGAAGGCTTATGCAGAGACCAGGCCGCGGATYAAAGGGCGCT
Pabies1390-331	Pabies1390-331	AT4G38540	GQ03510_P10	BT114233	GGCAGAGCGTGAGACGMGCGGCGTTAGAGGCCGTGARAGATTTTCCWGAACCCGTTGGAGAGTCTGATAAAGTCCAGTGACAAGTTGARTATGGCGGATYTAAGGTTCAGATGGYTATGGCCGTCGGGAGTGGGACAGAAAGGCAAAGGG[A/C]AAGGGGAGCGTGACGGTTGTMGGAGACGCGTTGCCACCCGATGACGCCTGATCTAGGTCAAGGTGCTTGCTCGGCGCTGGAGGACGCTGTGGTTTCTGGCCAGATGCCTCTCTGCCTCSAATATAAACGYGGAGGATATAAATTGGGGAG
PabiesMYB2-1166	PabiesMYB2-1166	AT5G17300	GQ03512_M08	BT114339	---------------------C------------GTAGYATTTTTTTTT--CAAGGAAAAATTCACACATTTAATGTGC---CTGATGCATTTACAGAGCAGAATAAGTAGA--GGCTTATGCAAAAAATTATACTT------C------[T/C]TCGAACATGCTTGTGGGATATAATTTTTGGAGAGAATTATAACTTGAAATATCCTAGGCATCTATTTTTAAAGGGATGTAGTATWTTTTT-A-GGAAAAA
PabiesMYB2-1302	PabiesMYB2-1302	AT5G17300	GQ03512_M08	BT114339	T------C------YTCGAACATGCTTGTGGGATATAATTTTTGGAGAGAATTATAACTTGAAATATCCTAGGCATCTATTTTTAAAGGGATGTAGTATWTTTTT-A-GGAAAAA-TCACACATTTAATCGTGCTGATGCACTTACTGAG[A/C]AGAATAAGTAGAGGCTTCTGAACCTC--ATGCAATTTAACAAACTTTCACCTACCTAAAAAAARAGCWYAACTTTCGKGATAACAGATATGTTACAGACCCTCATATGGCCTTCAAAAAGCCAGTGTACCGATCTCCTATATAGARAGCA
PabiesPrMYB2-543	PabiesPrMYB2-543	AT5G17300	GQ03512_M08	BT114339	TATTCACTTGGATTRTCTAKGGACAGWTAWAACTCA------------TTTTTTTT-ACCAAGYCTCCAAAGTCTTGGCSAGAGTGAGATTGAAACCCRAAATRTTTAGTCCACAGCRTCCTCATCTGAAAATCAAATTTGGATGTTGTG[A/G]AGACACGGTGAGGGAGGGCAGYTGTCACGATGGGAAGTTTCTGGCTGTTAARCGAAATCCCAAGCGCCCTTCTTCATGGATAAGGYRACGCYTGCCACGTGTCATCATAGTGACATGAAGTGGTAGGCGCCGGGGTCGGAGTTGACGGGG
PabiesFT1-1050	PabiesFT1-1050	AT1G18100	GQ03611_B02	BT115191	TCCGATGCTTGRATGAAAAAGCGTGAAAAGCAGAACGAN-GAAGTGGGGGCAGGTGCGGATAGTTCGACACGTAACGAAACAAGAAAATCATACGTGGCAGTTGACAAATTTGCCTCGCTGTCGTACATGTGGGAGGCAACGTGTCGAGA[C/G]ATTTCATTCCATTTATTTACATGCCATGAGACACCTCCGYTACATTCGCCTCTTAACTTGAATCGACTTCRACTGTGAATTT-GTTGAGGAAGSAAGAATTGGGATTAATCGCTGCGATGGCTCGTTCAACAGATCCCCTGGTAGTMGGG
PabiesFT1-1251	PabiesFT1-1251	AT1G18100	GQ03611_B02	BT115191	TCTTAACTTGAATCGACTTCRACTGTGAATTT-GTTGAGGAAGSAAGAATTGGGATTAATCGCTGCGATGGCTCGTTCAACAGATCCCCTGGTAGTMGGGAGAGTGATAGGTGATGTTATTGACATGTTCGTGCCTTCTAATGACATGGC[A/G]GTCTACTATGGATCCAAGCAGGTCACCAATGGATGCGAGATCAAGCCCTCTGCTACTGTTGACCGSCCGAAAGTGCAAATAGCGGGCCGACACTTCGACGATAGTCTCTATACTCTGGTACCCATCTCGTGAATWATTAATTYCAGCACC
PabiesFT1-1613	PabiesFT1-1613	AT1G18100	GQ03611_B02	BT115191	TGGGTTTTCTATGAAYGCATGCATTTRCATTGATCAGGTAATGACAGACCCAGATGCTCCYAGCCCAAGCGAACCGAACATGCGGGAATGGGTTCACTGGTATAMTTAATTCCTTCCCTTCTCCAGTCTTCAGTTTATACACACAATACA[T/C]AAAAAGAATTGAAAGAGAGACAMCCTGTAATGGAGATAATATTGGTTATTATTACCAGGCCTGATATGCACATCCAGGTTGCCGAGTTCATATCTTCAGTTTCARTATTCTCGAATTTGATACATCAACCATTTGTGTTCAGTCAGATAT
PabiesFT1-1718	PabiesFT1-1718	AT1G18100	GQ03611_B02	BT115191	TTAATTCCTTCCCTTCTCCAGTCTTCAGTTTATACACACAATACAYAAAAAGAATTGAAAGAGAGACAMCCTGTAATGGAGATAATATTGGTTATTATTACCAGGCCTGATATGCACATCCAGGTTGCCGAGTTCATATCTTCAGTTTCA[A/G]TATTCTCGAATTTGATACATCAACCATTTGTGTTCAGTCAGATATGCATGCTGAAKCTTCACAACCTCTAGAAACTTCTCAAAGGCTCTAGTGCATATTAGACTAGATTKKT-CTGTGTTATATNNNNNNNNNNNNNNNNNNNNNNNNNN
PabiesFT1-2215	PabiesFT1-2215	AT1G18100	GQ03611_B02	BT115191	ACTATTTTTATRTGGATCAAYACTACKCTCGCACAGAGTTGGTGGATCGCTCYCACTCCCTCCAGTGCACTKTCCTAGCAGTCCCAGCTGTAGAATGCACTGTCCTAGCAKCCCCAGCTGTAGAATGCACCAGAAGGGATTAAAAGAAAA[A/C]TGGGGTGCTAAGACCTCAATGTCTTTGCATGTTAAATACTATCTAACAARCATTCAGGTTTGCACATRAAGTTAATAGATTCAARGGTAARATATTGAGATCTGYGCCTAGCCCTAATAGATTCAAGGTTATTGTTTCTGGAMTGTAACA
PabiesPRR1-1168	PabiesPRR1-1168	AT5G61380	HQ407803	HQ407803	GTTTGATTGTTTTCTTATATGWTCTACTTTTTTCCCTGGAAAGTCACTATCTAATTTTTCCTTTGGAAARTCGGGANTTNTGATGTTAKGGCAAA--------CSTTCAAATTTTTAGAAAGTGGTCTCTGTAAGTGTGTCCATAGATGG[T/G]GTRCATTTATGTCGTCTTCTGTACAAGGTAGGAATTCAAAGGTBARGKAAACTATGGAARCTATGGCYTTTTATTATAGGATCATAGTAATTGCACATTGTATTATCAGAAATTAGGATGAAAAAMYAAATTAKAATGAAAAACTGGGTT
PabiesPRR1-1992	PabiesPRR1-1992	AT5G61380	HQ407803	HQ407803	AGCGGATGATTGGCGAATGTTGAGCCAAGTAAATTTTTCTCTCTGTTCCGTTTTCTCTCTGATCCCTATATNNANANTNNAATACNANCCGANNGCATTTGGTCTGTGTACATGNCAGTAACTGCAGTTAGTACAGCTAGAGGGGTCGTA[A/G]GTRTTCTKAATRCASAAKGCCAAGAAATTGATCTCATTTTGGCTGATGTGGATCTACCCAAATCCAAAGGCTTTAMGATGCTGAAGTACATTACAAGGAGTACCTGCTTGCAGCGAATACCAATAGTCAGTAAGTAGTGGTTTAGTACCT
PabiesPRR1-240	PabiesPRR1-240	AT5G61380	HQ407803	HQ407803	CTTCTGTTTAGCTTGCAGCATACAYTGATTCGATGAASAGRAATATAGATTTGTGAGAGTARAGCGAGGTATTTTGACTTTACATTYTCTCTCAGAAAGGTNTGGGGTAGGAGGCATGGGGAAGGSTAGTATATCGGATGCCGGAAGCTC[A/G]GTGCTCGACCGGAGCTGTGTTCGTATTTTGCTMTGCGACAAAGATCCGACAAATTCACAGCAACTGTTGGAATTGCTTCGTAAATGCATGTATCAAGGTATGCTTTACTATTTACCAAKCAYAKYGATAAATTTAAGRGCTTTAGTTTTC
PabiesPRR1-3301	PabiesPRR1-3301	AT5G61380	HQ407803	HQ407803	GAATAATGCCTTTAGCTCTTGTACGGTTGTAGTCACTCGATTCTTNTAGATTAGAGCTTTCTTTGAAGCGTTCATCGGAAGGTCCACNTAAAGCACCTGAACTGGGTTCCTTCGCAGGTGAGCAACTTCAACACATTATTATTCATGTTC[A/G]AAGTAAAGACTAAATATCAACTGCCATTACCAAGTTTCATTATCTGACTAGTTCTGCTACGTTTATGGCTCTTCAGGAAAATTTGCCTCGTGCCCAAAGAAGAGTGANCTCAAGTTTGGAGGATCATCAGCTTTCCTCACATATGTCAAT
PabiesPRR1-3722	PabiesPRR1-3722	AT5G61380	HQ407803	HQ407803	GGCTCCATCGGCCYATCTCACAGYTCGGAAGCTGTGAAATCTTCTAATCGTANTGAGTTCATTCCTTGTGAGGAAGACTGCAGGGANAGATTGGAAGNTAGGYCATGTAATGTTTCTGTGTCGCCTGAAATCCCCATTGGACAGGTGGCA[A/G]CTGCAGGTGAGCAGTTCCCCATGGTTCAGGGAGGTCTTCCTAATNAAGATTCCAGTANGAATAATCGTGGTACTTCTTCACTATCGGCTTCTCACKTTTTMCCAGRCATGATGAATCACTCAATGTCATCTTCAATGCACTTGTGTCATG
PabiesPRR1-3828	PabiesPRR1-3828	AT5G61380	HQ407803	HQ407803	GTAATGTTTCTGTGTCGCCTGAAATCCCCATTGGACAGGTGGCARCTGCAGGTGAGCAGTTCCCCATGGTTCAGGGAGGTCTTCCTAATNAAGATTCCAGTANGAATAATCGTGGTACTTCTTCACTATCGGCTTCTCACKTTTTMCCAG[A/G]CATGATGAATCACTCAATGTCATCTTCAATGCACTTGTGTCATGGAGTGCCCCASGATGTTGGATCACGTGTTACTCCAGGATTGATGCCATTTCATGCATTGCAACCATGTCATGGAATGCCTGTAAATGCCACCATGCCATATTATCC
PaPHYP--RIII274	PaPHYP-RIII274	AT2G18790	JX560080	JX560080	CTGGGCACGRGATGAGGTTATTGGGAAAATGCTCGTTGGAGAAATTTTTGGTGGTTGCTGTCGTCTAAAAGGTCAAGATGCAGTGACCAAGTTTACAATTGTGCTGCACAGTGCAATTGATGGACATGAAATAGAGAAGTTCCCATTTGC[A/C]TTTTTTGACAAACAAGGGAAATATGTGGAAGCACTTCTAACAGCAAACAAAAGAACAGATGCAGATGGGCRAATTACTGGGTCATTTTGTTTCTTGCAGATTGCCAGCTCCGAACTGCGGCAGGCATTAGAGGTTCAGAGGCAACAAGAG
00930-O17-457	00930-O17-457	WS0014_P14.1	NA	NA	TGCGTATCTMTGTTTGAAGTCTTTGAGTTTTTCAGGGCTGSAAATGAGTGTGGTGGCATCTATCCTCAATCCTTCCGCCATGGACGACTTTGACGATTCC[A/G]ATCACATCCTGTCGCGACGCAGGGTTCGATCCCGCCAGARCAATCRGCCCAAGGCCCATTAGGCCGTCTGTGGTCTTCTGAAAAGTACAGTTAATAATGT
0107-H21-218	0107-H21-218	GQ03903_G04.1	NA	NA	CAGTGAACGGATTAACAGCMGCACCAACGAAGARAAGAAGGAGAAGAATAAGAATAAGAAGCARAAGCAGCTCTTTGGATGGTGGAAAATCTGTTCTCAC[A/G]AGGATGATAWTATAACAACAAAGAAGCATGACGTTGCTTCTGACACAAAAGCTGTGAGCTCTTGATCAGTCTCTGTACGTTTGTTACCCTATAAATCTTG
0107-H21-335	0107-H21-335	GQ03903_G04.1	NA	NA	AACAAAGAAGCATGACGTTGCTTCTGACACAAAAGCTGTGAGCTCTTGATCAGTCTCTGTACGTTTGTTACCCTATAAATCTTGAATTAATGTACGTTGG[A/C]ACTGAGATTCAGCATCTCAGTCTATAAMTAGAGTTTTAGAATGKTTAGACAGCTTKATGAACGTGTTGGTTTTATCTACTAAGAGAAAATACACATGGRA
0-13680-01-10573-c	0-13680-01-10573-contigContig1-124	GQ03615_E04.1	NA	NA	TGGAAGGAGAANNNGATTTGGATTTTGCCTCAGTTATGGTTCAGGTTGATGGTGGAGATAAGATTAAAAATGAAATGAAAGTTCCGGAATTTGANNNATAGATCACACATTGTAACCATATC[T/C]GTTCCTGTGTTTTGCAGGCACTAAATTTAATCCTTCTTAATTCATCCGAGTTGGCCGAACTTCGAGCACTTGTAAAACAGTCTTTGTCCAACCCTTCTGG
0-14694-01-10148-	0-14694-01-10148-contigContig1-206	GQ03231_O15.1	NA	NA	AGTAATCTGGAAGTGACTCAGTTGTGCCTTAAATTATGAGGCTGATGAATATAGCTGTTTCCAGAATGTGCAGAGTCGGAACATTATGAACATGCATAGAGCGGCCTCCCCTTCACCCAAATAGTGAATGTTTCACTCTAATTATTTATC[A/G]AAGTCAAGATATGAAGGCTTTTGAACTTATGACTGTACAGCAACATCTCCGACAACTCGAGCCATGTCATTGCTTCCCTTGTTGGTTCTTTTAGAAGACGTGGATTTAACACTCT
0-14976-01-9598-	0-14976-01-9598-contigContig1-251	NA	NA		AGTTGTGTGGTTTTCTTGCTTCTGGTTAATTTCCTTAAGGAAATTGGATGCTTTGAGCAAAGGAGAGYTGAGGCGAACCTTACTGTGAATAGTACCACGAAATCTATCSAGTGCATGTGAAATTTTTACTCCTCTCAGACTAACAGGAGT[T/C]GAGGTATGGGGGAGACCAGAGTCATGATATGGAATGTTATTTTTTCCACATTTCTCCTCTGTGGGTGATAAGGCRAATTGGTGGGCAGGAAGCTGCAGTTCAGATGTTGACACCTCATTCCTTCTCATCGGTAG
01687n	01687n	GQ03317_P14.1	NA	BT112586	CTCTATTTTCAGATTGGGGCTCCTCCTGAAGTGGTCACAGTAYTGGATGAGATTAGTCAGGAGAACCAGCTTGGACGCCATTTGGCAACCATGGATATAGGAGTGGATCCGGAGCTTGATCAATTCATGGTGATTTTCTTACAG[T/C]TTAAGGTTTTGACTTGATTGTAGGAGYATTCTGAAATAATCTGYAACTCCATRAAACCTTAGTTCTTGCTTACCAGTWAAAGCTAATACTCTCCAGGAAAACTGTTGGCCAGACCGGCTTGAAACAGACTACTCTTTTGCTGAAACCTGTGCTTAGGACTGTACTCGAGTCATGATTCAGATAATT
0-2433-01-8033-con	0-2433-01-8033-contigContig2-230	NA	NA		TGGATTTAGTAAATCAATTAACADAGTCACAATTTAGTAAATTGATGAACATAAGCACAACTTATCAACTTAAATATATAGTGTCAAGCACTTTGATAATTTTGAAACTCATTTCTTTGCCAYGAGGAATCAAACTAGGAGCACCTTGAA[A/G]AAAATACACAATCATGGAAATCAAAAAGTGCCTTCATGTCTACTTAAAATGTATAACATGAAAATATAAACTAATGCATGGTTAGGCATCATAAGAATTAAGGGTTATGCAAACCTTGGTATGTAAGGAAGAGCAAAGC
02717-F24-158	02717-F24-158	GQ0166_H20.1	NA	NA	TGCATATGTTGCCTTCCCTTCATTTCATAMAATTGAAAGTTTCATCGTCAAAGAGAGCGATCTACAAACTAACGGAAACGACAACTATCTTCAGAAATGT[A/T]TGGAARCTAAAGAAAAAACTCGCAGTTCAAGACGTCAGAGCCCTGGAAAATGTCTAACAAGGCCAACACCAAAGCTTAGAAAATCTTTTCAGCAGATGAT
02751-B16-545	02751-B16-545	GQ04013_C17.4	NA	NA	TCCATAATCAAGAATTTATATTATTKGTACCTAAGATTGCACTCTTCTTGATATTGGATTTTATGTTTCCATCCTCACTACTGGTTTCTGGGGTTCTACT[T/C]ATAGTTTTTCAACTATTTTTGTATTGGATTTACAGATTCATGTCCAATGATTACTGCCCATATCTGAAAATTCTCCTCTGTTTGCATTAGTGCGTTGGAT
0-489-01-12346-cont	0-489-01-12346-contigContig1-109	GQ03313_D18.2	NA	NA	TAAAATCCCTGTAAACCACTACAAACATTATATTCTGAGTATGTGTTTCAAATTAAATCAATCAAGATGTTTTATCTTCTATATAAAGGTATACTAAAACCCATTAT[T/G]GGAACAATATATATTGGAAAGGCATGCATTTATTGTAATATGGCTGAAGGAAATACTCACTGTGTATTGTGGCTCAGTGAACATTTACATGGAAAGCATTTCATCCAACAGAKTTTGGATGCCATACAAGTAAACCGAGAATAAATCTAS
0-489-01-12346-conti	0-489-01-12346-contigContig1-259	GQ03313_D18.2	NA	NA	KGGAACAATATATATTGGAAAGGCATGCATTTATTGTAATATGGCTGAAGGAAATACTCACTGTGTATTGTGGCTCAGTGAACATTTACATGGAAAGCATTTCATCCAACAGAKTTTGGATGCCATACAAGTAAACCGAGAATAAATCTA[C/G]TGACTATCACCGGATAGACGCAGCTTTTCAATCTCTCTGATAAGGAGGTCTTTYTCCTCTTCAAATTGTTCATCTTCTGCAATCTCAGAAATGTGTAAAAATACTATAAATCCATATTCAACAAATAATRCAAAAGGAATCACGAGTTAT
06008c	06008c	NA	NA	BT107763	AGCTGCGGTCACAAGTTTGAATTCAAGGAGGTATGATAGCACAGTATTTC[A/T]TATGCTTCACTCTACTTCTTGATAAAGTAGCATAGATCTTTCTTAATCCA
08Pg00817e	08Pg00817e	GQ03708_P09.1	NA	BT115927	GGTGAYGYGGAAATTRCAGAACACCAACAAGCATAATTATAATATTACTAGGCA[T/C]GCCTTTATCAGAATAGAGTAGGTCAGTATAKTTTAGTTWAAY
08pg02818h	08pg02818h	NA	NA	BT106257	AGCACAAAATCAAGTCATATTTGGTCACTTGACCAAGGTCCAGATCAAAC[C/G]TCAAATACATGGACTAAACACAATAATATCAACCTTGAAGTTAGAAAGAA
08Pg03713d	08Pg03713d	GQ03124_J09.1	NA	BT108631	GTCTGCTCGCCCACCAGCGTAATAAGCCTGTCGGGGAGAACCGAGGAAGT[T/C]GACTCGGATGACTCTGACCAGGTCTCCAAGAGCTTCGGCAATGGCGGCCA
08Pg05435e	08Pg05435e	NA	NA	BT116171	TTTGATACAATCCAAGTGCGTTGYCTGAAGAATTTTTCTTGCTCAGGGTAGCCATGATTGAGGTACAGTCAGCTCCTCCCATGGC[T/C]CGGCCCACTGAGAACGAKAATCCCATGGCCCGSCCCACTGAGAACGAGAATCAGCATTCTGATGSTGAAGAACKGGTATTGAATGAGGCCAGCAAGGATTTTCTGTACTGTTCAAAGCTTCCAGACATTGATATTCCATACCATCTTCCACTGCACTCGTATTGCTTCGAGAAGCTGGACGAGTTCAGAGACAGGCCATGTCTGATACAGGGAT
08pg07937c	08Pg07115c	GQ01301_E11.1	NA	BT101292	CTCATACATACAGGTCTCCCAATCTTTGCATCACAAGTTGGTCTCGACTGCCTATTCACGATGCAGACTTTGGTTGGGGAAAGCCAATWTATATGGGTCCTGCCATTATTGCTTTCGAAAACTCAATTTGCATTTTGTCYAGTCCAGTCAATGATGGAAGTTTGACAGTTGCAATAAAGTTGCAGGCAGATCATATGGCC[T/C]GTTTTGAGAAATTATTTTATGAACTCTTATGATCTAAGAGTTAWAATTAGGTTATTCCAGGCAGATCATATGGCCTGCTTYGAGAAATTGTTCTATGAACTCTTATTATCTAAGAGTTATAATTAGGTTGGGTGAATTCTCTAGAAATACAGTGGACCTGGGATTATTGCTTATGAGGACCACGCTTACGTTTT…
08pg09665f	08pg09665f	GQ02011_J04.1	NA	BT102699	TTTCCGTTCAGTTTATATTTGAAAGCCCGGCCTGGAATTTTGGAGGCTGG[A/G]SGGATCCGGGAATGTAACATAAACGACCTGGCAGACATGGTATTTKAGCT
0-9389-01-8311-co	0-9389-01-8311-contigContig3-342	GQ04102_M18.1	NA	NA	TCTGAAAGATTCATAAAAATTTGATCAAACCAAATCAAYGGGAAAATTTTATTAGAAACAAATATAGCAGTACA-------AATTATCACAGCATCCAAATTAAAAGCAATGGGTATGACACCATCAACATGATAAATTTTTGGACCAAT[A/G]CAATTAATTACTAGAATTTCCATCAAGGTAACCATATCTAAAAAATATGTAAACTAAAGGTTTGAAAAGATACACTAAATGCACCCCCGGATTCACCAAAAAATTAATGATGAAAGGGATGGAGAATATAGCACATATAAWTAACCAGAA
2-3947-01-8466-con	2-3947-01-8466-contigContig1-166	GQ0165_M11.1	NA	NA	CGTGTTGTTGGTGGAGTGGTAGCTGGAATGTTAATGGCTGCCAGTCCAGTTCAGGTGACAATATARACAGATTTCACAAGTAGATGTTCGTTTTGTTCTCTATTGGCTAAGTTTGTCTTGTGCAAATGGTATGTAGGTGATTGCAGGGAG[T/C]TTTATTTTGGACAGTAAAAAGGGTCAAGGCAAGCCTGAGAATCCTGTATCTTCATCAGGTTTGCCACATGTAGCTGCCTCTGGACATTTGGGAGCTAAGCATGGAGGTCCGGGAAGTTCTCCATTCAACCCAAGCTCCGGGGCTTCTGCT
2-5724-02-10222-co	2-5724-02-10222-contigContig2-196	WS00827_L13.1	NA	NA	AGCAGTTTCTACATTCCTTGAAAATTGCACCTTGGAGACAAAATTAGCATCAGTATCCAGTGAANNNAAGGAWGRCGTAACTTAACTTTCAGGAAAGTCTTCTCTTTTCCACATATGCTTTAACAGGATCCACAGGAAGAGCATCTATGC[T/C]GAAGTGATGCAATTGGTGTGACACTGTGAAAGATGCTCGAAATCTCCAAATTGGAGTCGAGTGGCTAGCATTCTTTAACAGATTACTTGTGTTCTTTCTTGCATGTCCTTGGTTCCTAGTTCCCTACYTCAGAA
ARF-102	ARF-102	GQ03120_G09.1	NA	NA	ANTCTGTTGCACTACCTTTAAACACTGGGRYWTYCACTGCATCGGATTCTTTACTCTCTCCTCTTTTTAAGTCACCACAAGCAAACAATTCTGAATTGCA[A/C]CTGTCTACAATATCCCCAAGATCTGTAGTAAGTGACTCTCGGAAAAGTGATTTATATTGGGATTTTTGGCAACCTTTTCCTTCTGGACAGAGTCCATCAC
ARF-450	ARF-450	GQ03120_G09.1	NA	NA	AGCAGCATCACCTTGCTTCAGAAACACCTTGTCCTCAGGCAAAAGACATTAGCAAAGTGAAAGGAGAGCGGAACTGCAAACTATTTGGATTCTCCTTGCT[T/C]AAGGAATCTGCTTGTGTAGATGATCCTATTAGTAGTGCAATGACGGAAGATGGTGTCAGTTCAGATGGTGGTTTGCATGTGCCATCAGGTGATGGTCCTT
CDF1-20-1232	CDF1-20-1232	NA	NA		CTACTTTGGGCCTTCTCCTCCTCCTCCTCCTGGATGGGGGCCTGGACCATGGGTTTCAGGGCCTTGGGCCGCCGCYGCCGCTGCTGCTTCTAATAATCCC[A/G]CCGCTGCTGCTGTTGCTTCTAATAATCCCACCGCTGTTGATTCTGGGTCTCCCACTCTGGGTAAGAGGCCACAGTCTGAAGATGGGTGTTTGTGGGTTCC
CL299Contig1-235	CL299Contig1-235	PUT-175a-Picea_glauca-35879	NA	NA	AAACTTTAGATGAAAATCTCCCATTGTTGAACAAAATGAGCCTCTTACAAAATTTAATTTAATAAAAGTGCATGATGTCAAAACATAAAAAGTAATGCAA[T/C]GCCTTCTTGCCAGCCACCGTACTCAATAGAACCCTTATAGATGAGGTAAAAGGCCAAAATCCTAGAGTGCAATTCCTTTATCGAGGCCCAGCAGGTGGAT
CL570Contig1-243	CL570Contig1-243	PUT-175a-Picea_glauca-15943	NA	NA	GCTGCTTGTCCGGAGGATACCGACTCAGAGGAAGGGCTTGGATTTAGGATTTCTTCAGTCTGCGGAGAAATCGTGAAAAAGCAAGGCAGGCTGGTATGGA[T/C]GACAGAGGGAACGCCGCTCCAGCAGGACAGGAGGAGGAGAGGAAACCCTTGGATCAGGGAGCTCACATCAATTTGAAGGTCAAAGGCCAGGATGGGAATG
FCL1201Contig1-163	FCL1201Contig1-163	PUT-175a-Picea_glauca-13539	NA	NA	GTGCTCCAGAAGAACACTCACAACATTTATTCTTCACAACTGGTCGAAAATACAACTAAACTACACGACCACGACCACGACAGTAGTAGCACTTATGTAA[C/G]TATAGCAGGAGTAGCCCTTAAAATCAAGGGCAGGGTTTGTAGCAGTAGCACTTTCGGCCGGCGACAATGGAAATCGCAGCTCCCGCTTGGAAATCCCTCA
FCL1413Contig2-119	FCL1413Contig2-119	PUT-175a-Picea_glauca-1549267	NA	NA	ACACCGACCCCATATAGTAAATAATGATTTTTGCAGATATATTTGTGTGGCAAAGGAAGTAAGGTCCTCTGAAATCCTCCGAAGAATATATGGCTATGGC[A/G]TCCCTGTCGACTGTATTTGCGCTAGGAATAGCATTATGGGCATTGATTACGGGTTTTCTCAATTTAGAAGACAGTAAGCTCAAGGGAGAATTGGTGGAGT
FCL1467Contig1-797	FCL1467Contig1-797	PUT-175a-Picea_glauca-30326	NA	NA	GAGGAGATGGATATCGAAACTATGTATGATCTGCAGGCAAAGAAGGGCTTACCAGGGCGGCCTTGGGCTTGAAAGAAACAAGCGAAAAGACACATGATGA[C/G]AAAACCATTGAAGGCTGCTGACACCGAAGCCATGGATCCAAGAAACGCTAGAATCAGAAATTTCCAAATTGAAGAATGGTGGTAATCTCAATGGCACTCT
FCL1470Contig1-980	FCL1470Contig1-980	PUT-175a-Picea_glauca-48930	NA	NA	GAAGAAGTTGTACAAGAAGAGAAGAGCAGGGGCCATGAAATTCCAGCAACTAAGTCATGTACAAGTGCAAGGATTTTCAGATGATGACGATGATCCACTT[A/G]CACATGAACCTCTTGCGTGGGGCAATGGAACTCGTTAGTCTACAGACAAGTCACAGATTTCACATCCRCTTCCATTTATATTGGTTAACGAAAATAGGAA
FCL1942Contig1-292	FCL1942Contig1-292	PUT-175a-Picea_glauca-33478	NA	NA	GGGCTGAAGCGTTGAAGGCATTTACAAATGGGCGGTGGGTATTGAGCCCTGTTGATAGTGCTGCCATGGGTCGGTCTGACGAAGGAACTGATAGAAATGA[T/C]GAGTGTGGAGGAGTTTAATCCGGGTCGGGGGAGTAATGATTTTCCGGTGCTAAAAATAGCTACGAGTACCGAAGAAATGAATGGAATCGGATGCTGCGAA
FCL1950Contig1-114	FCL1950Contig1-114	PUT-175a-Picea_glauca-9874	NA	NA	TTTTGAAATAGAAAAGATATTWAAAARRCCAGCCATCTAACAAATTTGCAATTACTATACTCCGAGGAGCTGAAAGAACTAACAAAATGGTTCTTCAGTG[T/C]AACATTCCATTTTGAAATAGAAAAGAAATAAAAAAATCCAGCCATTTAACAAATTTGTAATTACCATACTCCAAGGAGTTGAAAGAACTAACAAAAGCAA
FCL2117Contig1-260	FCL2117Contig1-260	PUT-175a-Picea_glauca-47385	NA	NA	GCACTAGCACTCTTGCTCTGGTAGCACGTGTTTCAGCTTTAACATTGGGTCTGGTATATGGAAGCACAAAGCTTTCATATCTCAAGGCAAAGGCCAAGTC[A/G]CATGCGAAAGCTGAAGCAAAGGGCCATCATTGAGAATCTCAATACTGAAATGGATTCGATATGCACGTGGATCATGTTAAATTTTTAAAAATCTTCTATC
FCL2117Contig1-457	FCL2117Contig1-457	PUT-175a-Picea_glauca-47385	NA	NA	TATCATCGACATTTTGCAATTTGTGCTAACTGATGAAATTATCATTTTTTTTCCAAACATGAAATTGGCAAGCTGCGGCAACCTAGAATAATGAGTAAAC[A/T]GTGAAATTAGTTTTATCAGAATAAATGTACAATTTTGCATGATTTTAACCTTGCCGTCCTTTTGGTGGGTGAAAAGTTTAGTTTGTTCGGGGGATATTAT
FCL241Contig1-942	FCL241Contig1-942	PUT-175a-Picea_glauca-22244	NA	NA	TCTTTCGAAAGCTTTGCGATTTTCATGGAGAGTCCATTGATCTTCGGCACCCGAAGCATAGTAATCGAATACCATTTTGGGCAACTTTTGCTTCGCCACT[A/G]CCTCATAGTCGGACACGTTCACGATCTCCATATCTTAACTCTGATTAAAAATTCTATCCAATCTTTGGGTGAGCAGCAGGCTTTAAGATTTGGATCATAC
FCL255Contig1-2878	FCL255Contig1-2878	PUT-175a-Picea_glauca-8449268	NA	NA	CATCCTCTACACCTTCTGCCTCCTCTCCTTGTGAATCTCCCTCATCTCCTTCACCATCCTGTCCTTCTGCTTCCTCTCCTTCACCTTTTCCATCTTCCTC[A/G]TCACCTTCTTGGACATCTCCATCTTGATTTCCCTCTACCTCATCCTCCTGTTCCTCTTGTCCTTCCACATCATGCTCAGGTTCATTGTCGTCTAGATCTA
FCL2564Contig1-1470	FCL2564Contig1-1470	PUT-175a-Picea_glauca-46958	NA	NA	GGCTTTGCAATGCGTGGAGGCCTTTTTTGTACTTCGGCAAGCTTCATTTTGCTGATTTCTTGAATCTCACTTGGGTGCTCCTTTGAATGGTTATTTGAAT[A/G]CTCATTCATTGCAGGAAGTCTCACGGTCAATTTTCCCACAGGCTTCTCTATCCTCGCTGTCTGGGGGGGTGTTCTTACTGACTTGTCCATCTTAACRTTC
FCL29Contig5-246	FCL29Contig5-246	PUT-175a-Picea_glauca-13646	NA	NA	CCGTGCTGAAGACAGCGCTCAGCCTGAGAAAATCTGAATGGATGGGTCAGGCCCTCAGGCCGACGTCGGTTAATACTTCGGCCCAGTCCCAATCCTACAA[T/C]GCTACTGCTCTAAGCGTCCGGGCCGGGGCTTACAGCGAAGAACTCATCAAGACGGCGAAAAGAGTGGCGTCTCCGGGGAGAGGCATACTGGCGATGGACG
FCL326Contig1-1119	FCL326Contig1-1119	PUT-175a-Picea_glauca-3295	NA	NA	TTGGGTTTTTCTGGCTGCTGCAACAACTGGCTGGTAAACTTTGGTAATAGGTTTGCATACATTATAAATTTGGCAATAGTTGACGTACAGTTTGAATTTT[A/G]TCAGTTTACTGGTTGCTGCAAGATGTTTGGTTTGTTAAACATTCATAATAGGTTAGAATACACTTAAAATTTGCTGGATTTTGATCACAGTCCAGAGCTC
FCL39Contig2-809	FCL39Contig2-809	PUT-175a-Picea_glauca-31857	NA	NA	ACACATTAGCTAAACCTTTCAGTAGGCTCAAGATTCCTGCGTCAGCTTTTGTCATTCTTCCTCTTCTTAGTCTTTCGGCGATAATGAAAGCAAGTTCCAG[T/C]GACTGTGAGGCATTCAGTCGAGGATCACAATGTGTATGGTACCTAGATTTTAGATCCTCTAGAGTTACTACTCTAGATCCRCCAATACATTCTGTCACAT
FCL4261Contig1-269	FCL4261Contig1-269	PUT-175a-Picea_glauca-47716	NA	NA	CACAACATCCACGGGTATGGCACATTCCACATCAATACTCCATTTCTGATTGTGCTGAGTAATTGACCATTATCGATCATTTCCCGTTGTTCAGCAATTG[T/C]AAACGCAGAGTCGCACACGCTATGTCGATGGTTTTGAGGGGATATTCTGTTACGAATCTCTCCATGGATTGCACCACAAKCCAAATCTTGGGACGGGTTC
FCL5254Contig1-227	FCL5254Contig1-227	PUT-175a-Picea_glauca-6273	NA	NA	CAGAGAAATCTGAGATTGTTTAGAACTCTGAATCTGCACCATAGCCAGGTGGTTCAATCTTTAAAAGCTTAGATCTGGTGAGATCAGGGTCTTGCATCTT[A/C]GAATCAATCAAGGCAGTGGCTAGATCTCGTCGCGCCCTGCGATTTGAACTCCATACCACCTAAAAGGAAAGCGAGAATGTCGGGATTCGATTCATATGTT
FCL556Contig1-1146	FCL556Contig1-1146	PUT-175a-Picea_glauca-27972	NA	NA	AACAGGAAATCTCCACTGTCACAATATCAGGAATTAAAGAGAAACAGAGTGATCAAGATCGTGAAGAAGATTCCAGCAGAAATGAAGTGCAGACTAGAAT[A/G]CGGAGAAAATCATCAATATCAAAGAAAATTCGCAAGGGTGAGGGGGCCGAAAAAGAAAACTCAACTACCACAATACCAGCGGTTAGGGAGGAAAGCGATG
FCL556Contig1-1529	FCL556Contig1-1529	PUT-175a-Picea_glauca-27972	NA	NA	AGAAAGGAACCGCAGGTTAGAATGCGGAGAAAACAGCCTGTGTCAAAATCAATTCGTAAAGGTGAGAAACAAGAAGAAGAAGAAGAAGACCCAAATGCCA[T/G]AATGCCAGAGATTAAAAATGAAAAGATTGCTCAACATAGCGAAGAGGAATCTGGCATAAAAGAATTTCAGACTCGACTCAAGGGGAAAAAGCCAGTATTC
FCL58Contig2-317	FCL58Contig2-317	PUT-175a-Picea_glauca-11049268	NA	NA	AGTAAAGAATAACAACAATCTTAACCATGGGTATTAATAGCCTCCCACAATAAGTTCTTCGGCAGAGGCTTGGACATGTCTTGAGCTTGCAGAGCTGCTG[T/C]ACGAAGAATCCCAATGGTCAACAAATTAGCCTCCCAGAATGGCACATTGGCATACGGCAAGCTGTGTTTGGCACACAGGGATTGCACAAATGGAGCAATT
FCL58Contig2-451	FCL58Contig2-451	PUT-175a-Picea_glauca-11049268	NA	NA	CCAGAATGGCACATTGGCATACGGCAAGCTGTGTTTGGCACACAGGGATTGCACAAATGGAGCAATTTTCCTCAGATTGTGCCCTGGGTAACCTTGGGAA[T/C]AGATGGTGTTCAATCTGATGCTGCAAACCTCCATGAAACCAATCCATCCAAGGTGAACATAAGATGTCAACTGTCCCACTTGCCTGAGACTGAAACCATG
FCL5922Contig1-1125	FCL5922Contig1-1125	PUT-175a-Picea_glauca-4449271	NA	NA	CTGCCTATGGCAGCAGAAGTGACAGTGGTTACATGCAAGCAAGTAGTGGTTATGGGCCTCCTGCTGGCGGAGCTAGTGCAGGAAGTTATGCAGGAGGATA[T/C]GGGGATACACATGGTAATGCTGGTTATGGAAACTCATAGAAATCACTTATATTTCAAAAGTGTTGTAGTGCCAGGGGCACTACAGCAGCGGGGCATGGTA
FCL5969Contig1-124	FCL5969Contig1-124	PUT-175a-Picea_glauca-9407	NA	NA	CGTTCCCCGCCATTAAAGGCTGTGTAGAGTTGATTAACCCCCCATCGTCATCATTCACACTCATRGCTGCTCCAGCTAAAATCAAGATCAAGAAAGCCAT[A/G]CCCTGTGCAAGTCTTTCTCCTTCCCTCATTCTGCTTCTTTACTATCTGATCTCCTTCACCAACATCAGTCTGGACTCTACCTTCTCCCCTTTCATCAACC
FCL6508Contig1-169	FCL6508Contig1-169	GQ03817_B19.1	NA	NA	CCTCCAAAGGAATACATGTGATCTCAGATTTCATCCGATACCTTTCATCATTATCATTTCTGTAGATTTACCATCGACTGTGAATTAGATCTTCTTCGCA[T/G]CAAATTTTACAGGCAAGAGTTCGAATTACGGCAGAATCATTGGGAGACTAGAAGGATGCGTTTTCTTTCGATCTTGACATGATCTGCAGCACAAGGTTGA
FCL885Contig1-173	FCL885Contig1-173	PUT-175a-Picea_glauca-25266	NA	NA	ATGAGACGATGTATATCCCACTTTTTCAAAGCTGTTTACTTTTACAGATAGCGAGATAGGAAGTCGTTCGAAGCCAGATTTCTGGGCCTCTTATTCTTGA[C/G]TGTCCGGAGGCGTTACGAGTGCGAGGATTTATTGGYAAAGAAGTAGATCAGGGCCGAGTTTCGTTTTAGTTTTATTTTTAGAAATCAGATCATTTCATCT
GCAT-2.0-GQ004	GCAT-2.0-GQ00410.B3-N03-EPB-04	GQ03320_I12.1	NA	BT112759	CATTGCCTCGGAAGATGTACCAGTAATACAAATTCCCAAATTCATCAACT[A/G]GATTTTCCCGACCCCAAAATCTTCTTGAGATTCTCAGACCCTCAACTCTT
GCAT-2.0-GQ00411.B3	GCAT-2.0-GQ00411.B3-K10-EPB-06	GQ02907_L08.2	NA	BT106337	CTGATTCTAGTCATAGTTTCATTTGATCAAATTAGGACTTACTTTCCACT[T/C]CAAAAGGTCATCCTTTTTGCCAATATCTATTTGGCTGCATACTTTACTAC
GCAT-2.0-GQ0044.	GCAT-2.0-GQ0044.TB-A08-EPB-13	GQ03220_K17.1	NA	BT110360	ACAGAGGATTTCAGTCACCGTGAAAGCTGGGCGTTTGGAAAGAACCTTTA[T/C]GAATGTTAAAATGTTGAGGTGCAATGCAGGTCCTTGACTTCAGTAGTGCC
GCAT-2.0-GQ0048.	GCAT-2.0-GQ0048.TB-H08-EPB-02	NA	NA	BT109520	ACTGGTTATTATTATTCCGTAGTTATAGCGTTGCAATCCCTGAATCACAG[A/G]CTGTTRAGTACCAGTCCTGTTGTGGCATGCTGTGTGAAGAATGATTTCCY
GCAT-2.0-GQ0063.T	GCAT-2.0-GQ0063.B3.r-K11-EPB-03	GQ03902_I06.2	NA	NA	ATGGAGTGCTCACTGTCACGGTCCCCAAACAGCCTCAGCCTAAAGCTGAG[A/G]TTAGAGCCATCGAAATCTCTGGTTAACTGAAAGAAAAATTAGTATGTATG
GCAT-2.0-GQ0072.B3.	GCAT-2.0-GQ0072.B3.r-I18-EPB-04	NA	NA	BT112817	AATGTAATCTTAGAATGGTTGGGTYCCTGTGGAATTTGATTTCTGGCCTC[A/G]TTCCTTTCTGATTTGGGTAATGTGGAAGTGTAGGCAATAAATTGAATTAA
GCAT-2.0-GQ0074.B3.r	GCAT-2.0-GQ0074.B3.r-L04-EPB-01	GQ04107_D16.1	NA	BT119560	TGAGCTAGTTCATTCAATGCATTCGTTTCAGGAGACCTTTCATGAGAGAA[A/G]CGGCGTACCAGAGGGTGAGCTACAGCCATCGAATTTTGCTTCTCAGAGTG
GQ0015-O08.1.360	GQ0015-O08.1.360	GQ0015_O08.1	NA	BT100489	AGGCAGTGAAGACAGGAGCTTATGAGGCTTAATGGGCAAATAAAAAAAGG[A/C]ATTTTAACTTGCTAGTCGATGAATGTGGAGGTCAAGCTTCACTTCATTGT
GQ0025.BR-K09.1-1	GQ0025.BR-K09.1-1045	GQ03713_D13.1	NA	BT116183	TGGGCCTGGGCTTGGGCTTGGCCRCTGCCTTGGTTTTGGGCTTGGCCACTGCCTTGGTTTTCTTCTTCAGGCCGCTGAAACTGAAGCGGGCGTAGATGCG[A/C]GAGACATTTTTCTCGGCTTTCAATTGCTGGCCGCCCGCGAAGAATGAGGACGAGGCGGAGGCGAGAGAGGAAGCAGCAGTAGCAGAGGCCATGGTTATGC
GQ0026.Br-L16.12	GQ0026.BR-L16.12-1213	GQ0203_O10.1	NA	BT102953	TACTTTAATGCTGGGCAGGGCTGCCGACGCCAGACGCTCTGTTAGATGGTACTTTCTGTTGGTCTGTCATTGCAGCGTGACCTACTTTTTCGCGCGGCTA[A/T]TATAAGTATTTAGATTGTCAGATGTGCTGTTTCTATTGAGATCTGTGGGATGTCTTTTATAAATGCAGGGCAACGCTACTGTTTATATAATATGTCCGAT
GQ0033.TB-D02.1-1514	GQ0033.TB-D02.1-1514	GQ03917_C17.2	NA	BT117918	CGATGGTTGCATCTTTACAAGGCAAAAATGAGCTGCAGGAAGGAAAGTCATTTTAAGAACAGTGAGCATTATCAGGAGTTCAGGATAGAAAAATTAGTCG[A/G]GCATTCATTCTATGTTTAACTGATGATTTTTTCCGCATTTAGGAGGACAGTAATTGCAAGCATACATTATGATAAATATTTTGAATCCTTCTCATTGGGC
GQ0033-B24.1.778	GQ0033-B24.1.778	GQ0033_B24.1	NA	BT100629	GTCTCGTTCAAGGCCTAGGAGATGGGATCGCAGGTGTTATTCTGGACAAC[A/G]TTACCAGAGACTCCAATGCTCATGGTGGTCACGATAATCGTACTGATGAC
GQ0035-H14.1.353	GQ0035-H14.1.353	GQ0035_H14.1	NA	NA	CCGATGGTCCAGACTAAACTATATGGAATGAGCTTGTTCATTGGAGAAAC[T/C]GAATGCCATTTCAAACTAAGTTGCTGTTATTATCAGCATCATCTTGTTTT
GQ0035-O16.1.732	GQ0035-O16.1.732	GQ0035_O16.1	NA	BT100659	CGAAGAGCGTCCCGACCTCAATCTTGATTTGTGCATTTGACACTTGCAGT[A/G]AATCTCTCGTCCCAAATCACAGTTAAACTGAGAGGCCAAATTTGCCGAAA
GQ00411-E12.1.881	GQ00411-E12.1.881	GQ00411_E12.1	NA	BT100689	TTTTGCAGGTTTCAAATGACCTGTTCTGTTTGGTCTTCAGTGGTAACTTA[T/G]GGGATTCAAACCCTGGAGACCTGGCTATCTCTTGTGCAGTCTTTAGGTTC
GQ0041-H19.1.1034	GQ0041-H19.1.1034	GQ0041_H19.1	NA	BT100742	AGCATTGCAACATGATCGGATATTCACCGTTGGAAGACCATTTTCTAAAT[T/C]GGGTGAGGAATATTCTAGGCAGTAACGGTAATTGGGTGTGAAAGTTTCTA
GQ0042-C17.1.437	GQ0042-C17.1.437	GQ0042_C17.1	NA	NA	GTAGATGGCAGTGCAGACAGCCCAAATTATTCCGATGCCGAAGATCAGTC[A/C]TGGCATTCGCAATATACTTCAAATGGAGGAACTTATGATGATGAATATGA
GQ0043.BR-K04.1-531	GQ0043.BR-K04.1-531	GQ0253_D03.1	NA	NA	TGAGTCAAGCAATGGAGGAGGACAGGACTGGACTGCGAACGAAGAAAYAAAATTCTATAAATAAATGGAATAGTGTTATAATTATGACAGTTTGATAGCA[C/G]TACAGGTTTAGATTGATGAATATGAATATAGAGATATCTGCCCATGGCTCCTTCATGTCCAGAGTTCCATCCACTTGTTGTCATTAATCCAACTTAACAG
GQ0044-F23.1.457	GQ0044-F23.1.457	GQ0044_F23.1	NA	BT100790	TGTACATATTTGAGCCCTTTTTGCATTACGCAGAGTCTGAATCACGTTGT[A/C]TCTGTGTCTGATCAGACATTCAATATTCCCATTATGGATTTCTGTGACCA
GQ0046-F04.1.449	GQ0046-F04.1.449	GQ0046_F04.1	NA	BT100815	AACCCAAAGGGCTTGGGGGCCTTGAAGAGCTGGAGACTGGAAAGACAACA[T/C]CGAAAGCATCACTGCCAGGGGCAACTNCACCCGGTGTAACTCTGGCCACA
GQ0046-G08.1.961	GQ0046-G08.1.961	GQ0046_G08.1	NA	BT100818	TGGGAAGGATATAGCAGAAGTAAATGCGGATTGGTTATGTTTTTCCAGAA[T/C]GCCTCCACCTTGGAAATTCAAGGAGCGCAGAGTCTGGCATTGCCTGAGAT
GQ0047-L09.1.613	GQ0047-L09.1.613	GQ0047_L09.1	NA	BT100866	CTGGGGGCTTCTCTATCCTAATGCTTCTCACGTTTATCCCCTGAGTTTTT[T/G]ATCTCTGCAGTTATAAGTTCTCATAGGCGCTGATTTCCAGTTCCCATTCA
GQ00610-N08.1.224	GQ00610-N08.1.224	GQ00610_N08.1	NA	BT100921	TCTTAGACATGGCTGAAGAGCAAGCTCCATCAGAGAATTCTTCAGCTCCT[A/G]TTGTCACTAAGGATGTCCTGGAAGAAAATACTGCCTCTGACCAGCCTGCG
GQ00610-O15.1.403	GQ00610-O15.1.403	GQ00610_O15.1	NA	BT100924	GGAGATGTGAATGCTTATAGAGAGAGCAGCTATAACTACAGAAAGCATGG[A/C]TACACAACTGGAGATCGTCAAGGATTTGCATACAATCGCCCGGATGATAG
GQ00612-H02.1.230	GQ00612-H02.1.230	GQ00612_H02.1	NA	BT100959	ATTGGGACTTTTCAGCATCTGGGCGAGTACCCATCAGCCAACAGTGCGTA[T/G]AAGTTGAGATATATGTAGTGCAATGACGTTTATCTGTGTGTGTATAAGCG
GQ0062-A21.1.168	GQ0062-A21.1.168	GQ0062_A21.1	NA	BT100985	GACATAACATTGCTTAGGGCAGCATTTGAGAAACCTCCAGTTATTATTCC[T/C]GAAGCACCCATGGATCATGTTATTCCAAAGAATGAGAATGGAAATAATGA
GQ0063-E01.1.279	GQ0063-E01.1.279	GQ0063_E01.1	NA	BT101001	CTAAAGATGGAGTGGATTTCTTGCCTAAAGATGCGTACGATCGGGCTTTG[T/G]CTCGGTTTTGGGCCGATTTCATTGATAAAAAGGTTCTTTCCATCATTGGT
GQ0064-A20.2.798	GQ0064-A20.2.798	GQ0064_A20.2	NA	NA	GTTTCATGGGATGCAGTGAATGCTCGCTTTGGTCGTGCACAAGCTTTTGC[A/G]AACTTAAGAGAACCAATTATTCCAGAGCTTTGAGCAGCTGCTTTCCCGAT
GQ0064-H22.1.955	GQ0064-H22.1.955	GQ0064_H22.1	NA	BT101019	TTTTTGGACAAAAGTAATCAGAGAACAAGGTTGAATCCAGCAAATAATGA[T/C]GTGCAGATAGATATACACGGTGAAGAAGAACCGATTCCATATTTAACTTC
GQ0066-M02.1.288	GQ0066-M02.1.288	GQ0066_M02.1	NA	BT101077	TCAGCACTCATCCCACCTTCTTTCTTATTGCCATCCTTAACTTCTGCAGT[A/C]CCTTGAGAAAGACCACGAAAATTTGCCGGCATCTTTGTAGCTGCTCTAAC
GQ0081-P11.1.1124	GQ0081-P11.1.1124	GQ0081_P11.1	NA	BT101246	CTTAAAAAGATATCGATAATATCTGCAATTTGGAAGCAGATTTTGTTCAG[T/G]CAGTGCAGACCAGGTAATATCACGTTGTATTCTTGGGATTTTCTATGCCT
GQ0082-C07.1.844	GQ0082-C07.1.844	GQ0082_C07.1	NA	BT101251	CAGGGAACCCCCGCTGTTTTCGATGACAGTTTCTTCAAGCAGATTGCGGC[T/C]CGCAGAGGTATCTTGCAAATTGATCAACAGCTGTTCGAGGACGCAACCAC
GQ01301-G24.1.697	GQ01301-G24.1.697	GQ01301_G24.1	NA	BT101304	TGAGCTTCCTTTCAGAGGGGAAGGAGGAAAACAAATTAGCCAAGACTGTG[T/G]TGGAGAACGAGAACGTAGCTGCCATGATCAAGAAATGGTACTTGGGCGGA
GQ01305-E07.1.432	GQ01305-E07.1.432	GQ01305_E07.1	NA	BT101471	CGTGATTTGAAGCTTCTTGTTGTTATAGTTTCGATGGAACCTTAAGATTT[T/C]CCTCTGTAAATTCAATCCGCCCCCTTCAAAGGAGATTGCAGAAAGAAAGC
GQ01309-G23.1.471	GQ01309-G23.1.471	GQ01309_G23.1	NA	BT101634	GAGGATTATCAGCGCAAGGGTTTGTCTTTATCTGCCGGCAAGCCCGGGGA[T/G]TCTGCGGGCGCCTTCTGAATGAAATGCTAAAAACCCTGGAAAATCCCTAA
GQ01313-H10.1.519	GQ01313-H10.1.519	GQ01313_H10.1	NA	BT101795	TGTATATTATAGTAATAGGTAGTAGATGATATTGATTATTTGAATTTTCT[A/G]ACTTCTAAATGTAGGTGATTGTTAACTGATTGTAACCAAACTTAAACTGT
GQ01313-K05.3.371	GQ01313-K05.3.371	GQ01313_K05.3	NA	BT101800	ATTAGTTTACAGGATCTATGTATAATAAAAGCCATTTTTAAACAATCCTA[T/C]GCAAACAAGTTAACAATCAAGAAGGTGATTCAAAAGCTTGGCTTCTTCCC
GQ0134-K05.1.422	GQ0134-K05.1.422	GQ0134_K05.1	NA	BT101961	TGTCTGTGCTGTTGTTGGTTGATAGAGATGTGCTGTGGAGGATGCTGTCC[A/G]CCTTTTGGCGGCGGACCACCGCCTCCCTACTATTGATCCTGATCTTCCAA
GQ0163-M01.1.439	GQ0163-M01.1.439	GQ0163_M01.1	NA	NA	TCGGTGGATGCAGTCGTTGCAGACTTGCCGGAGACGGATTTCTTCACGGA[T/G]GAAGATGAGGACGGACGAATCAATGGCAACAATGGGTTTTCATTTTCTTC
GQ0165-L11.1.384	GQ0165-L11.1.384	GQ0165_L11.1	NA	BT102073	CAAGGAAAGAAAGCATTCATTTGTATGGAATTCTATTGAACTTGAGAGCT[T/G]AGCTTCCCAAGTTGTTAGTTCTTTGCAGGCAGCATATTCATTTCTTAAAG
GQ0167-L13.2.1780	GQ0167-L13.2.1780	GQ0167_L13.2	NA	BT102164	TATGTGCAGTGAAGTGCTTATGCTAGATGATCATGGTCCATATCATGAAT[A/C]TGGTGTAATTCCAAGCACAAATGTATAAATATATATGTTAATGATTTTAA
GQ0168-B15.1.1522	GQ0168-B15.1.1522	GQ0168_B15.1	NA	BT102182	ATCTTTATGGAACATAAGAAATATAATTACGAAGTCCTTGAATGCAAATC[A/G]GGAATATTGATCTCAGAGCATTCTTTTTCCCCAGTAATCTCACGATTGGG
GQ0168-L11.2.1112	GQ0168-L11.2.1112	GQ0168_L11.2	NA	NA	TATGGTATGCACAAATTGAAAAGCCCTAGGCTCTGGCTTAGCCCTCCTAG[T/C]TCTTGGCTATGCAATAACAACACCACNCCCCGTCCCATTGGCCCTTCCCC
GQ0168-L11.2.1217	GQ0168-L11.2.1217	GQ0168_L11.2	NA	NA	AGTTGTACATGCCTATTTTCTTGGAGTTTTTGGAATGTATTTGACAAAAA[A/T]TCGAGTTTGGTGTTTTAGCTAAGGTTTTATATCTATCAGTAAAATATCAG
GQ0172.B3.r-K15.1	GQ0172.B3.r-K15.1-1262	GQ03713_N02.1	NA	BT116215	ATGAATCCTGACATTGTCAAGTGAAATAAAAAGTTTTCAATTGTTTGTTCTGTTTCAGTTGTGGAGGCAGCTGTAGTTATACTCATTAAAAGTGACAGAA[A/C]TTGTATTTGGTATTTGCTTTGTTCTTATTTCCRTTTGGAGAACAATTAAACTCTGACTGCAGTGCGCAGCTCTTACAAGCAATACCCGGGGGTTACTTTT
GQ0172-O22.2.728	GQ0172-O22.2.728	GQ0172_O22.2	NA	NA	GTATAGAGATGTCCCCACAATTATAGGTATTTCCTTTTGTAAGCATATTA[C/G]ATTCACCAATTAATTTCGGTCTGGTTNAAACAATTCACTTTTTAATTTTT
GQ0173-B10.1.1108	GQ0173-B10.1.1108	GQ0173_B10.1	NA	BT102260	TTTCTCCACTCCTGCCAAATCATGACCTACTACGTACTGTACTGCAATTT[T/C]CATGTGCAGCTCTGTACAGATTTGGACTAATATAGCTCTCTACAACGTCG
GQ0175-F02.1.454	GQ0175-F02.1.454	GQ0175_F02.1	NA	BT102291	ATTCTGAACCACAGAATGGATGAATACCACCTCGGAGTTATCACATCTCG[T/C]TCTTTTCTCAATGCAGCTTCAACAATTTCCCGTGCAGCATCCTCTGTTCT
GQ0175-F03.1.603	GQ0175-F03.1.603	GQ0175_F03.1	NA	NA	TCTGTGAGTAATGAAGGACATGAAGATACCCCTACCATTAATAGAAGCTT[A/G]TCGACGAGCATATTGTATGGTGTCTTACAGAGGCAAGTTTCTAATTATAG
GQ0176-B02.1.298	GQ0176-B02.1.298	GQ0176_B02.1	NA	NA	TTAACTCTACGCCCCACATATGTTAAGGTGTGTAGCGCAAAACCTGTATC[A/G]TATCAACATCCCATTACTTGCCCCCTTGAATAAAATCTTACATATAAGGC
GQ0183-G10.1.643	GQ0183-G10.1.643	GQ0183_G10.1	NA	BT102372	CATCATCATCTTTTCTCCAGATTTTGCCAACTCTTATCAATTATTTCTTC[T/C]TGGCTGCAAATAACCAGAGAGATTCTATNNNNNNNNNNNNNNNNNNNNNN
GQ0192-I10.1.59	GQ0192-I10.1.59	GQ0192_I10.1	NA	BT102430	ATATAGGGATCTAAAACCTATTTTGTTAGGTCTTGTGTTTGGCCTTTACG[T/C]CGGGTCAGCTAAGCTGTATTTTTTAGATTTCCAGGGAAACAACCTGTAAA
GQ0193-M04.1.350	GQ0193-M04.1.350	GQ0193_M04.1	NA	NA	TGGAAAAACGTCGTTGCTGAAGACCATTTATAACAGCCAAAAGGTCAGTA[A/G]TGTTTTTGATCTTGTGATTTGGGTCACAGTCTCTCGAAACTATACAATTC
GQ0195-G17.2.1862	GQ0195-G17.2.1862	GQ0195_G17.2	NA	BT102493	GAGCTCTAAGTTTATGGTGATTATGCGTTAAGACACAATATCATCATTTA[T/G]AAGTTAATGATGTGCTTAATTCGGCTGGATTGATAGAAACTGTGATTTCT
GQ0196.B3-B17.1-101	GQ0196.B3-B17.1-101	GQ03216_M09.1	NA	BT110129	TTCTCGATTTCTGTCTGCCTGCAGCTTACCATACTCTATATGGACTGCATAGAGGAAAACAATTTAATGGCCGGTGTGAAGATAGGTGTAGAGACAAACT[C/G]TTGTGCAATGGAGTCCATGGAGGAGCAGAATAAATCAGGCAGGCTCATATTGGTGGCTGTAGACGACAGAGAAGAGAGCATCAACGCTCTCCANTGGGCT
GQ0202-I09.1.149	GQ0202-I09.1.149	GQ0202_I09.1	NA	BT102892	AGATGAACAAGAGGAAGAAATGAAAGCAGCATGGGGCAAAGGAAAAAAAC[A/T]GTGTCGTAATGCTGATAATAATGAATACGAGATCCAATTTAGCAATGAAG
GQ0202-J02.1.788	GQ0202-J02.1.788	GQ0202_J02.1	NA	NA	GTAATGGAGTCTGTTAAGCTCTTTGATAAAATGAAGGAATTGGGCGTGAA[A/G]CACACTGTTTTGGCATACAATAATTTCTTCAGTGCTTTGATAAGGAGTGG
GQ0203-G23.1.119	GQ0203-G23.1.119	GQ0203_G23.1	NA	BT102928	GTATGCATTTCTGTAATAGCATTTGTATGCTCCATTAATAACGCTGTGCA[T/C]GGGCAACTGAGCTCAACGTTTTATTCNACGTCGTGTCCGACGGCGCTGTC
GQ0203-I09.1.655	GQ0203-I09.1.655	GQ0203_I09.1	NA	NA	GAGAAGGAAAACAGGAGATCTCGGCACGATTTTGTCGAGTCGAAGGATTC[C/G]AACATCAAAGGTCGCCGCTTGAGAACCGATTTGGCCCTGAAAAAGACAGA
GQ0203-O10.1.1190	GQ0203-O10.1.1190	GQ0203_O10.1	NA	BT102953	GAAGCCCTACTTTAATGCTGGGCANGGCTGCCGACGCCAGACGCTCTGTT[A/T]GATGGTACTTTCTGTTGGTCTGTCATTGCAGCGTGACCTACTTTTTCGCG
GQ0204-D17.1.1364	GQ0204-D17.1.1364	GQ0204_D17.1	NA	BT102970	TATTTCTTTGGGCTGATGTTATGACTGTAAGATAGCTGTTTTAATGAATA[T/C]TCAAACCAGGTTTCCGGTTCAAGATTAGTAAGTACATCAATGCATTCTTA
GQ0204-D17.1.860	GQ0204-D17.1.860	GQ0204_D17.1	NA	BT102970	TCAAAGACACCACTACCTAGGGATGAGGATGACTCGTTGGATGAAGAGGA[T/C]GAAGATGAGCACGGAGAAACCTTGTGTGGAGCTTGTGGAGAAAACTATGC
GQ0204-N01.1.1481	GQ0204-N01.1.1481	GQ0204_N01.1	NA	BT103009	TTTGTAATAAATTGCAGAATAAGTTAGAGCCACAGAATATGTCGGAGCCA[C/G]CTATGAAGGCTACAATCTAGAGCACAAATTCAACTATCCAGAAACTACTT
GQ0205-P06.1.1245	GQ0205-P06.1.1245	GQ0205_P06.1	NA	BT103064	TGCGCCAAGTAGCAGTTGTAAACCGGTCTACTGAACGAGTATTTGGACCA[T/C]CTCAATGGAAAGAACTACACTCAAGACTGTCTGTTTGGAAGGAAAATATT
GQ0206-L05.1.1255	GQ0206-L05.1.1255	GQ0206_L05.1	NA	BT103104	CATTCACATGTGCGAAAGTATACTTGATGTTCAGAACCCAGATTATCTAG[T/C]ACTTGTGATGTTTGTATTCTCACCCAGTCAATAATAAAAATACAAACAAG
GQ0206-L24.1.753	GQ0206-L24.1.753	GQ0206_L24.1	NA	BT103109	AGCAATGAAGATGTTCATGTAGATGCTGACCAAAAGCCAGGGCAAGAAAA[T/G]AATATAGTAGAAGGTGGAGATTCTGAGAGTATGCAGCATCATTTGCTTTT
GQ0207-I07.1.211	GQ0207-I07.1.211	GQ0207_I07.1	NA	BT103159	TTATCTCACTTGAGCGATGACTTGACAGTCCAGTTGCAACAGCAAGTCGA[A/G]GAGATTGATCAACTCATCAACATGCATAATGAAAAAGTTCGAATAGCACT
GQ0207-I07.1.41	GQ0207-I07.1.41	GQ0207_I07.1	NA	BT103159	NNNNNNNNNNAACGGCTCTTCCTGTGTCTCTGCCTCCCCAATCTATGGGT[T/C]TGGTTTCCACAGGTTTGCAGCTCGCATATGATGATAGCAGTAGATTGAAT
GQ0207-N08.1.848	GQ0207-N08.1.848	GQ0207_N08.1	NA	BT103180	CCATGTGAAGCCAACTGGCTCTTCCGGCGCAGGATCGATGATGAGCTTCA[C/G]CATGAGCAGTGTGCTGATTGTGGGATTGGGATTAATCAATATAATAGTTA
GQ0208-F05.1.247	GQ0208-F05.1.247	GQ0208_F05.1	NA	BT103201	CTTTCTCAGTGTAGCATGGTAACAAATTCCAATTCAGCCAACTGAGAAGC[T/C]AATTAAGTACCATGTTGATTCATTTTTTATGTCATTTCAGATAAGAATAA
GQ0221-I24.1.290	GQ0221-I24.1.290	GQ0221_I24.1	NA	NA	TCCACCTTCAGCTTTCTGCCGCCCTCCATGAGCTGAAAATCGAGATTCAG[A/G]TGCTTGAAATTTCTGGTGAGAGTGCCGCGAGAGCCTGTAACTTTTATCTG
GQ0221-I24.1.466	GQ0221-I24.1.466	GQ0221_I24.1	NA	NA	ACCTAATTTGCTTCGCACTCACACACCCACCAGAAGAACCAGACAGCAAC[A/G]ATGGCAAGCTGCAGAAGTTTTTTTTTNTTTTTTTTTTAATGAAAATATTT
GQ02511-G01.1.577	GQ02511-G01.1.577	GQ02511_G01.1	NA	BT103377	TTTCTTACCCTGAGGCACATTTTCCATCTTCTCAATCTGACTGATTATGC[T/C]GTTTTTCTTTTCGATCCACTGCTTGGTCAAATCATGATTGGGACTAGGCA
GQ0255-K05.2.1102	GQ0255-K05.2.1102	GQ0255_K05.2	NA	BT103501	GATGCAGCCTTCTGCAATATGCCGGATAACATGAACTCTGCCATGGCTCA[A/G]GCTAATTGGGCCCTAAATTCTGAGAATCTGGGATCATCAGATTCTAATGC
GQ0255-P01.1.141	GQ0255-P01.1.141	GQ0255_P01.1	NA	BT103513	TCGTTGCAGGGGTCTCTGTTGCTTCCATTAAGCGAATGTTTGACGGCCTT[T/C]TGCAAATTCTGGGTCTCAACAGCTCTAACCGTGAAGCCATGGCGAATAGT
GQ0257-P03.1.508	GQ0257-P03.1.508	GQ0257_P03.1	NA	BT103584	ATGAGCCTACTTCTGTTTCCAGGTCATTCCCATCAAATAGTGCACGTATA[C/G]TGCGATCATTTTTTGATTTTATTGATGAGAAAGAGATTAGTAGAAGCAGA
GQ0258-E05.1.351	GQ0258-E05.1.351	GQ0258_E05.1	NA	BT103592	ACTAAATGTGGAAAATGCATTTGTTGACCCAAATATAAGTTCCAAGCCTG[T/C]ACAACGCACTAAGTACCAGGCAGGCAAGCTCTCAGAAGAAGAAAAGGCAG
GQ0271-B09.1.195	GQ0271-B09.1.195	GQ0271_B09.1	NA	BT103657	TTGTATGTTATAAGCATCTGACTAGTTTTAAACACAAATCCTAGCAAGCT[A/G]AATTTTTAAATAAGGACTCACATTTATTTTCCATAAAAACACCGATAATA
GQ02802-P24.1.789	GQ02802-P24.1.789	GQ02802_P24.1	NA	BT103851	CATGGTTCCAGGAGAAGTGATTGAGTTAAAACTGGACGTTGTCAGCAAAA[A/G]CAAGCAAGGACACTTGGGACTGCATTACAGTGGCACATTGCTCCAGGCAC
GQ02803-C08.1.1246	GQ02803-C08.1.1246	GQ02803_C08.1	NA	BT103859	CATCAAGCTTGTGGATGGAGAAACTTTGTTTTCTGCAGAGAGCTGTAATC[T/G]AAGCCTGGAAGGACAATAATTTAAGAAAAAANNNNNNNNNNNNNNNNNNN
GQ02803-D18.1.563	GQ02803-D18.1.563	GQ02803_D18.1	NA	BT103864	TTTATACATTATCTCTAGGCCAGGCTTTGAAACATCGGGGGCGAGTTCTG[T/C]TAAGTCTCATTTGGAACCTGTTCCACTTACAGAGGATGGTATGCTTCCAC
GQ02803-P03.1.857	GQ02803-P03.1.857	GQ02803_P03.1	NA	BT103904	ATTATAATAATGTCCAGGAAACCAGTTTGAATTTAAGTTTTTAGTTGAAG[T/C]TGTACCAGTCCGGGGTGCTCTAAATGAACGTGATGTAATATTGCGCTTGT
GQ02804-B16.1.530	GQ02804-B16.1.530	GQ02804_B16.1	NA	BT103918	GCCATAAACGGGAAGGATTTTTTCTTGACGGTTCTGATAAGTAATGTCGG[A/G]GGAGCCGGAGCCGTTACAGGTGTAAAGGTCAAGGGTTCGAAGACAGGATG
GQ02805-O20.1.118	GQ02805-O20.1.118	GQ02805_O20.1	NA	BT104054	GGTGGTAGCTATTCTGATGGTCATGGACAGTTTCATGACCAGGGTGGCCC[A/G]TCCCCCAGAAACTACTATAGCAGAAGAGGGAAAGCTGCTAGAGGTGCTGG
GQ02806-C03.4.1027	GQ02806-C03.4.1027	GQ02806_C03.4	NA	BT104072	AGGATCCCGAAAACTAAACTTAGTGACGAGCATGATTCTACTGATGACCT[A/G]GAAAATACAGATATGGAATTTGATGGGCAAAGCCAGAAGGATTTACAAAG
GQ02806-D18.1.686	GQ02806-D18.1.686	GQ02806_D18.1	NA	BT104084	AGAAACTTAGTAGGAGCACTGTTCCAGTACAATATACAAAGCTTATTCTC[A/G]TTCCACCATCAGCAGACATTTCTCCTGAATCTTCAAGAGCAAGTATCATG
GQ02808-N08.1.190	GQ02808-N08.1.190	GQ02808_N08.1	NA	BT104312	GTTTTTGTTATGATTATTTTCCAGGGATTAAGTGCTTTGCTAACTTTGTG[A/C]ATGCCTCGGCAGGAAATATTTGGACAGAAATGGCTACTGTAGCTTCTGCG
GQ02810-J22.1.284	GQ02810-J22.1.284	GQ02810_J22.1	NA	BT104458	ATTCGACTGCATTCTAAGAAACACAACAGGGTGAGAAAAGGCGGTCGGTA[A/G]ACATTGTTTATTTCGCGCAGGTGGCATCCAATTAGGGCATAGAATTTAAT
GQ02810-K01.1.394	GQ02810-K01.1.394	GQ02810_K01.1	NA	BT104461	TTAGCTTTGTCTTCTGTGGTGATTATTATAATGCTGCTCTCAATATTGTA[T/C]TTGTGCTTCATACGAAAGCACAGAAACGACTATGACTTCGATCTTGGCCT
GQ02811-M07.1.118	GQ02811-M07.1.118	GQ02811_M07.1	NA	BT104554	TCCATCCATTCTTGTTTATTTTTCAAACCCTCTTTGGCTCTGTGTTCTAT[A/C]CGAGATAACTCTGAGTAGGGATTGCGAACGAAGGGTTTGTTATCTACACT
GQ02812-N04.1.593	GQ02812-N04.1.593	GQ02812_N04.1	NA	BT104633	AGGGCAACTGAAATTTTGGATGTGCACTTGGTAAGAGTTCCGGGAATAGA[T/C]ATGGTGGCGGAAAAGTTGTTTGAATTGGCATTTCAATGTTCTGCTCCAAT
GQ02812-N04.1.854	GQ02812-N04.1.854	GQ02812_N04.1	NA	BT104633	TTTTCAAGGAAATGACAGCAATTATTTGGAAACTCTATGGCTTGTACATC[T/G]TTTGGCGATATAACTGAAGTATGGATGTGATCAGCGCAGTATAAATTTAA
GQ02814-I17.1.632	GQ02814-I17.1.632	GQ02814_I17.1	NA	BT104764	CTTGGCTTATGCCTCATCTGTTTGGATGTGGATGGCAGTATCCATGTATT[A/G]AGACAATGGATTAATGTGTCTCTTCCTGCATTTCTGAGAGCTGAAGATTG
GQ02814-L02.1.385	GQ02814-L02.1.385	GQ02814_L02.1	NA	BT104774	GTAGACAACATGAAACAGAAGGGCAGTCAATACCAGATATTAATGGAAAG[T/C]TACTCCAATCAACTGAACCTGACATTAATATTCAATCATATGAGATCTCA
GQ02814-N07.2.817	GQ02814-N07.2.817	GQ02814_N07.2	NA	BT104777	ATGGTCTCACAAGTTTAGGCCTCCAAGTTGAGCTAATTGATTTCAGGTTC[A/G]AAGTTATATGAAGGTCATTCAGTGTTCTCATTTTGGCATTTTGGCTGAGG
GQ02815-C18.1.91	GQ02815-C18.1.91	GQ02815_C18.1	NA	BT104795	AATTGGGGAGTTAGCGATACTGGATATTATATGGACTCTAACAATCCAAC[A/T]TATATAGCAACCAGTCAGTCTCAATTTACAAAGACATTGGATTCAGAACT
GQ02815-P16.2.1633	GQ02815-P16.2.1633	GQ02815_P16.2	NA	BT104861	CACCTTGTTTTCCAAAAGCATTGCATCATTTCAGCTGCTCTTGAATATTT[A/G]GCAAAAGATGATGGGAGTGATTAATACCATCCTTTTGAGTGAAAAGGATT
GQ02816-B10.1.570	GQ02816-B10.1.570	GQ02816_B10.1	NA	BT104871	GACTCCCCTCAGTGCGACCGTGCGTAAGCCGGGATTTGGCTCACAATTAA[A/G]ATCTGTTGGGAGCCTCAAGAGCTCTAGGCTAACGGCCGCCCAAATCAAAA
GQ02816-F10.1.660	GQ02816-F10.1.660	GQ02816_F10.1	NA	BT104895	AAGCAGACTAACATATTCGGCATGAAGAAACAAGCGAGCAATGCTAATGA[T/C]GCATTGGATGATCCTGCTTTAGATTATGAATTGTTAGCACTTATTTTATC
GQ02817-N22.1.457	GQ02817-N22.1.457	GQ02817_N22.1	NA	BT105038	GCGGAGAAGGCTCCATATGTAGCTAAAGCTGAAAAGAAAAAGGCTGAATA[T/C]GAGAAGTCAATGGCTACATATAATAAACAGAAGGACTCCAATACTGAAGA
GQ02818-M02.1.334	GQ02818-M02.1.334	GQ02818_M02.1	NA	NA	CCAACAGCCCCACCTCTTCAACCTCCCTCACAACTGCAGCCTTCACATGG[T/C]GCACCCCTTCTTCAACCTTTTCCTCCTCCAACTCCACCCCCATCTCTTGC
GQ02820-M04.1.1030	GQ02820-M04.1.1030	GQ02820_M04.1	NA	BT105309	CGTTACTGGCCTCTAACTAGAATAGGAAGTACAGTTCTTGAGGAAAGGGC[A/G]ACTTCATCATCAGAAGGGGCAGTAGCACCACCTCTGAAAGTTGAACAGTA
GQ02821-M18.1.1338	GQ02821-M18.1.1338	GQ02821_M18.1	NA	BT105385	GCTCTATTACCATTAACTTCTGAACTATTACCAAATCTATCCAACTTATC[A/G]GGCCAAGGAATAGCTAGGTCGCTCTCTGCAAATCAAACAACAGTTTTTAG
GQ02822-K01.1.419	GQ02822-K01.1.419	GQ02822_K01.1	NA	BT105448	TCCAAAGCTGAAGCGGATGCTGCCACTCGAAGCCCTTGTGGAGATCTTTC[A/G]AATCCTTTGCTTGTGCTACCTCTATTGTCATCAACAACCAATTCAGGATA
GQ02822-N05.1.411	GQ02822-N05.1.411	GQ02822_N05.1	NA	BT105462	TCACAGTGGATCAGCTTATACTAGAGAATCAACCTCTTATGGCCCAACCA[T/C]CATTGATGCAAGGAGTACAACACAACTTTGGTCTTTTTGCAGCAGATAAG
GQ02823-E19.1.256	GQ02823-E19.1.256	GQ02823_E19.1	NA	BT105488	ACAACCAGGAAGCTGTGACGCAAACCCTACGTCTCAGTGACATGAAGTAG[T/G]CCGGGCTTCTGTCCTACTGATTTCAGGATCTTTAAACTTGCGAGTTTTGA
GQ02823-E19.1.395	GQ02823-E19.1.395	GQ02823_E19.1	NA	BT105488	ATCCTGATCAGTGTAGCTCCCAGAGGTATTGAGATTTAAAACCTCGAGGC[A/G]TACAATCCCAGATTGATTGCTGTGATTGCTGTCTGGGTTAGGGTTTTTCT
GQ02823-E19.1.81	GQ02823-E19.1.81	GQ02823_E19.1	NA	BT105488	GTATATGTGGGCATGAAGGAGCTCAGAAGATTTGTTATAAGCGCTAGCTT[T/C]CTCAACCACCCCATCTTCGCCGAACTNCTGCAGAAGTCCGCGCAGGAATA
GQ02824-J04.1.909	GQ02824-J04.1.909	GQ02824_J04.1	NA	BT105571	AGGAACAACATAAAAAATGTGCAAAAGCATTTCCCACAACAGGATCTTTA[T/G]TCAGAAAGGCTTGATGTTTTTGAATAGTCCTTTCCCACTCTGTAAATGAA
GQ02825-F01.1.494	GQ02825-F01.1.494	GQ02825_F01.1	NA	BT105625	ATGATGGGCTTTGCTATGAGGTACTAGTTGGTCATGAGCCTATTTTGATC[A/G]TTGAGGTTAAACTACTAGGATGATATGCTGCAGCAATAAGCTGTTGTGAA
GQ02827-E23.1.1092	GQ02827-E23.1.1092	GQ02827_E23.1	NA	BT105733	CTTTTCTTGGCTGATGAGAAACGTTCTGGTTTCATCACGGGGCAAGAGTT[T/C]GTAGTAGATGGTGGGGTGACAAAGAAAATGGTTTATCCAGAATAATTTGA
GQ02828-K04.1.168	GQ02828-K04.1.168	GQ02828_K04.1	NA	BT105799	CGCTTCTGCTCTCCAGATCTCTCTGCGATTAATTTTTCCTTGTTCTCGCT[T/C]GCTTTGCCATTGGAGTTTAATTTTATATTTCTGTGATCTGTTGAGCTCAT
GQ02829-O06.1.408	GQ02829-O06.1.408	GQ02829_O06.1	NA	BT105901	GATGGAGACTGTCGGCATGATGAGCAACAACCCGTTGTGACACCTACCTT[T/C]GGGACTGTCAATAATGTCTTGCTTGTTCCTGGGCCAGAACTTCTACCTAC
GQ02901-G01.3.181	GQ02901-G01.3.181	GQ02901_G01.3	NA	BT106015	TTCCAGGGCTTCGATGCTTGTTTGTGAGTTGTGAATTTGAAGTTGCAGTA[A/G]TTCAGCTACTCTGAGCAAGATGATAAGTCCAGGCCCAATTACGGCCGGCC
GQ02901-I15.1.133	GQ02901-I15.1.133	GQ02901_I15.1	NA	BT106023	TGCAGATTGGGGCTCCTCCCGAAGTTGTGGCTCGTCTAGATGCGCTTACT[A/C]ATGAATACGAAAACCAACAACATCGGACGACTGTGAGCATTGGAATGGAC
GQ02901-K10.1.193	GQ02901-K10.1.193	GQ02901_K10.1	NA	BT106029	GAGCAGGTCTTGTTCCTCTTTCTAGCCCAAACAAGAGCCAGGAAGAGGAA[A/G]AGCCGAGCAGAAGAAATTTTCGCAGGTAAAATTTATAATGAATAAACCAG
GQ02901-M16.1.215	GQ02901-M16.1.215	GQ02901_M16.1	NA	BT106036	CAGAATAACATGAAAGTTACCTTTTATAGCCGCACATTTTTGTCCATCAT[T/C]GGCGGCGTGGTTGCAGGAATCTTAGGACTCACTGGTTTGAAAGGTTTTAT
GQ02903-B08.1.32	GQ02903-B08.1.32	GQ02903_B08.1	NA	BT106106	NNNNNNNNNNNNNNNNNNNAGGAAGATGGAGAGAAGGAGCAGAAGCTTGT[A/G]ATGTTTTACAGCCCAATAAATTATCAAAATGTATTAGAGGCCACTGGGCA
GQ02903-L20.1.776	GQ02903-L20.1.776	GQ02903_L20.1	NA	BT106138	ATCTGGAGCCCAAAGATGAAAACATGGAAGGTGATTCAAGCTAATAAGCA[A/G]AGAACGAAGTTAACTCCAGCAGTGCTTTTGAAAACACAGTATGATGTCAA
GQ02904-C02.1.582	GQ02904-C02.1.582	GQ02904_C02.1	NA	BT106156	GCAATTGGGCATTTTTGAATGAGCCACCATTAATGGCAATGGAAGGTTCA[T/G]CACATAAGTATGCTGCACAGTATCATGTGAACTAATGCACTTGCTGTCCA
GQ02904-G05.1.253	GQ02904-G05.1.253	GQ02904_G05.1	NA	BT106172	GAAGATATACTGTGAAGCCAATCCTGATTTCTTGTTGGCTAGCAGAAATG[A/G]AAGTGTTGTCATGGTACCGGCAAATGAATCAGACCCAAGTCAGCAATGGA
GQ02904-H04.1.938	GQ02904-H04.1.938	GQ02904_H04.1	NA	BT106177	TTTGCATTCTGCCTTATTATGTTGATTTGAGATGTCCAACAGAACTTGTT[A/G]TGTGGCATCTTGAATCAGAGTTTGAAGGTTACATAGACATAGTTGTGATA
GQ02904-M21.1.1310	GQ02904-M21.1.1310	GQ02904_M21.1	NA	BT106194	CTGTACAAAGGATTTGAGTTTGGAGAATTCATGAAAATTTTCTGGGGTCA[A/G]GAATTAAAGAATAAGACAGTGTTGGATCATTTCAAGATCGAATATCCAGA
GQ02905-A02.2.1815	GQ02905-A02.2.1815	GQ02905_A02.2	NA	NA	CAAGCTCTGGATATAATGGATTCGACACTGGGTGACCTAATGTGTCCCGA[A/G]GAGCAAGTTCTGAGATGCATTCACATCGGTCTCTTGTGTGCCCAGGCCGA
GQ02905-L23.1.937	GQ02905-L23.1.937	GQ02905_L23.1	NA	BT106241	AACCATGATAGTTCCATTCATTGTAAGAGGCTTTTCATGCCTAGCAAGGA[T/G]GATAGTATTCCCAGAGAATGGCTAACACTCAAAGATCAGACATCTAAGGC
GQ02906-B15.2.49	GQ02906-B15.2.49	GQ02906_B15.2	NA	BT106260	NNAAACGGAACCGGCATCTTCCTTCCCATATTGCTTAGAACTGCCTGTAA[T/C]CTAGATTCAGCTGCCATGGAAAGCCCAAAGCTTCATGTGGTCATCTTTCC
GQ02906-J22.1.1371	GQ02906-J22.1.1371	GQ02906_J22.1	NA	BT106286	TGGAGAGATTGTTTCTTATTGAATAATTTCAATTGATAATTGATACATTT[A/G]TTCATGAATAAATGATTTTTGCTCTTGTTGCAAAAAANNNNNNNNNNNNN
GQ02906-K17.2.1350	GQ02906-K17.2.1350	GQ02906_K17.2	NA	BT106290	CAGAATTGCCACGTAGGGTGAACACTCTCTTGTCTGTTTCTCGAATGCAA[T/G]CTCAAGTTGGAGGAGCCCCTACCTTGCTTCCTGGATTAGCCAAAATAGAT
GQ02906-M17.2.505	GQ02906-M17.2.505	GQ02906_M17.2	NA	BT106296	GATCACACTGTGTATACGAAGCATGACATGCAAAGAATATTGGGTTCTGG[T/C]GTTTTATCCCCATTGGGCTTCAGAGGTCATAGTTGCAGGTCATTTGGGTA
GQ02907-L08.2.620	GQ02907-L08.2.620	GQ02907_L08.2	NA	BT106337	GCAAACAATGATGTCATTGATGAAAATGAGTCTCAGACGGTCCCAATAAG[T/C]AAGCAATCAAAATCTAATTTCCAAAAGCCAGCAGAGGATAATGCAGATGA
GQ02908-J07.1.1166	GQ02908-J07.1.1166	GQ02908_J07.1	NA	BT106379	TGGGTCCAAGAAAATTAACCAAACTTCCTAACGTGATTTTTTTGACTCCA[T/C]GACTTGTATATTCGGATAGATGTATTATAACTGACCCAAGTGACTATTGT
GQ03004-M07.1.1779	GQ03004-M07.1.1779	GQ03004_M07.1	NA	BT106549	TAGAATGTTGATTCTTTCAGATTATCTTCAATAAAATGTAGCATTTTGAT[T/C]GCTATGTTTGAATATTACATGGGTTTTCTAGAATCTATAGCCAGTGTTTT
GQ03007-M20.2.352	GQ03007-M20.2.352	GQ03007_M20.2	NA	BT106678	GATGCTTCACAACATGCAAGTGGGGATTGGCAAGGTCCTTCGCAGGACAT[T/G]GATTGGCAAGAAAATTCTTCACAGGAATTAGTCAGAGACTGGCAAGATCA
GQ03008-J10.1.425	GQ03008-J10.1.425	GQ03008_J10.1	NA	BT106706	GCGCTTGCCAACAGGAATCCCGGGGACATCAATTACCCGTCGTTCTCAGT[T/C]GTCTTCGGCGTGAACGAGGACGACAAGTCGTCCGGCACCGTCGTGAAATA
GQ03008-L22.1.492	GQ03008-L22.1.492	GQ03008_L22.1	NA	BT106711	TGAAGCGCATGGGAATCGATCCAGTGACGCACCGTCCAATAACCGATCAA[A/G]CTGAGAGCAAACCAAGCAAGCCTGCATTCGACGAAGCAACAGAGGAATCA
GQ03008-L22.1.659	GQ03008-L22.1.659	GQ03008_L22.1	NA	BT106711	TCAGAGATAACCGAGGAGGCCGAAAAGAGCATTGATAGTGTCAAGGCCGT[A/G]AAGCTCGAAGCTGCACAGCTCGCAACAGGTTACGGGTTCGACCCCATGCT
GQ03008-L22.1.863	GQ03008-L22.1.863	GQ03008_L22.1	NA	BT106711	AGAAGCGCCTCAGACGATCAGAGCCTGCTAGAATTCGCAGAAGTTCCCCC[T/C]CCTGGAATTATATCAGGGCCTTTGAAATCCCAAGAGGGTTTGAACGACGA
GQ03010-E07.1.207	GQ03010-E07.1.207	GQ03010_E07.1	NA	BT106774	CGATGGTCATATAGCGATGGACAAAAACTTGTACAACAGAGCTCTCAAGG[T/C]GATGCTTGCAATGGCAGTGGCAACTTTCATCCCAACAAGTTTCATCAAAG
GQ03010-L12.1.1233	GQ03010-L12.1.1233	GQ03010_L12.1	NA	BT106796	TGCATTATATGAAATATAGGTTGACAAAACATTACCCCTGATTCTGAAAT[A/G]TGCAGCAGTAATTTCCAATGCACACTTGATGTAAGCAAATTTCGCACCTT
GQ03010-M22.2.1048	GQ03010-M22.2.1048	GQ03010_M22.2	NA	BT106799	AGAAGTGAAAAGTGGAGCAATTGCTATCGAGTGATTCACACTTTCCATCA[T/C]TTCTGTGTTTGTGGTCATCTGAAGGGGCAATGTAGCTAATGTATAAATCC
GQ03011-A15.1.22	GQ03011-A15.1.22	GQ03011_A15.1	NA	BT106810	NNNNNNNNNNNNNNNNNNNNNNNNNNNNNAGATCCGTCTGGAACGATCTG[A/T]CTGTTTGTTTTTGATATAAGCCATTTAGCAGGTCTGTCTGTTTGTTGTTG
GQ03011-G24.1.1528	GQ03011-G24.1.1528	GQ03011_G24.1	NA	BT106823	AAGGGATGTTTTAACTGGTAGTGGTTGAAGCTAAATTTGAATTTGTGTTG[A/G]TTTGTTATGTTAATTCAGTACAAAATATTGGACGTTAAAAAANNNNNNNN
GQ03011-P12.1.1519	GQ03011-P12.1.1519	GQ03011_P12.1	NA	BT106842	CTTCCCACTTTAAGCAAGATGAAAAGAATCTTAGTAATGCTTTTGTCTTC[A/C]CTACAGTGTCTGGAACAGGGATACAATTAACACTTAAAAAATAATAGTAT
GQ03012-J09.2.259	GQ03012-J09.2.259	GQ03012_J09.2	NA	BT106870	GTAAATTGAATATTATTACTTCAAAAGTGGTAGCCCGATTAGCTGAGCTA[T/C]ATGAAAAATGGGAGAATGAAAATGGTGCTGAACTCATAATCATCAAGGGA
GQ03012-K09.2.333	GQ03012-K09.2.333	GQ03012_K09.2	NA	BT106874	GCAGAGCACAAAAGAGCCTACAATGGCCTGGACGAGAAGCAGAAGAGGTT[T/C]TCTGTATTCAAAGACAATTTTCTGTATATTCACGAGCACAACCAGGGGAA
GQ03012-K10.1.1015	GQ03012-K10.1.1015	GQ03012_K10.1	NA	BT106875	GTCAAAAGAGGCTGTCAATGAGGGATATTACTTCAGAATTAAGACAGGCT[T/C]TATCAATCTCACCAGATGCAGCATATCCAAAATTATCGCCATTGTGGTGG
GQ03013-K13.1.156	GQ03013-K13.1.156	GQ03013_K13.1	NA	BT106923	GATATCAGTGGCGATAATGAGCGTGGAGGGCATGATGAGTAGTAACTTCT[A/C]TGGATCGGTGTTTACATTTCCAGATCTCCATTTGGGGTGCAACTCGACAG
GQ03101-E14.1.1026	GQ03101-E14.1.1026	GQ03101_E14.1	NA	BT106965	AAATATAGTATTTGAATGTTATTATTGTATTTTGTATGTTTTCGTAGCAT[A/G]GGTTGTTGCTTCTAATTGAAATTCAAATATAAACATGTTGAAGCATTTTT
GQ03101-L16.4.1681	GQ03101-L16.4.1681	GQ03101_L16.4	NA	BT107007	AGGTAATCCAAAATGTGATTAAAATTTAGTCGGCATTTGTATTAATAGAA[T/C]CACTGGCAGTTTATTCTGCATATGTATTAGTAGTACCACTGCCTGCCTGA
GQ03102-M11.1.991	GQ03102-M11.1.991	GQ03102_M11.1	NA	BT107102	AATGCCATGGCATCTCTTTTGTATAAGGATCAATTTGTCTTTCCAGCACA[T/C]CCAGACCAAGTCTACAACAACCTACAATTTTACTGCCCTCTTAAGAAGGG
GQ03103-A11.1.819	GQ03103-A11.1.819	GQ03103_A11.1	NA	BT107125	CTGGTTCAGCTGCGCACTGATAGTCAGAACAAAAGAATTCTGTATCTGGA[T/C]TCTATGGAAAGTAATGGGATTTACTGGCAAGGAATTGATGTTCTGGTTTT
GQ03103-D19.2.1262	GQ03103-D19.2.1262	GQ03103_D19.2	NA	BT107139	TACCAAATGTGGATGCCATCATTCTAACCACTGGCCAGTGGTATCTAAAA[T/G]CAGGTGTCTACATTATGAAAGATGAGGTAGTGGGCTGTCACGGTTGTCAA
GQ03103-I11.1.866	GQ03103-I11.1.866	GQ03103_I11.1	NA	BT107164	AAATTGGAAAATCGATTAAAACAAGGAAATGGAGAGATAAAGCATCTCAT[A/G]GTGTCTGAAATTTCACCCATGAGAGACTCCAGAATACCTCTTATAGCCAA
GQ03103-J20.1.1186	GQ03103-J20.1.1186	GQ03103_J20.1	NA	BT107167	GGAGGGTTTGGTCGTTACAACATAATCGACATTCCAGCGTTGCAGTCTGT[C/G]ATTGAAGCGTTCCCTCGTTGAGCTGTTATTTGTCAATAAGTATTCCCAAC
GQ03105-H03.1.604	GQ03105-H03.1.604	GQ03105_H03.1	NA	BT107295	AGTTTTTATGTGTGTTTCGTTGATACTTAAGTTGATTTGGGCAACTAAAT[A/C]ATGACTATGCAAGTTAATATAAAGGCCATATCTGTCTGTATTAGATGTTT
GQ03105-L06.1.1260	GQ03105-L06.1.1260	GQ03105_L06.1	NA	BT107320	CAAGGTATTTTAAGATATTGCAAACTCTTTGTAAGCTATTTATGTTAGAT[A/G]CACATTTTTAGTTGGTGATTGTCAGGACTTAAATATAACTTTGCACTTAT
GQ03107-G17.1.461	GQ03107-G17.1.461	GQ03107_G17.1	NA	BT107432	TTTATGATAATTGGGCACTTCAGCATCGCTCCAGCAGAAGTTTGGATTCG[C/G]AAGAGCATGCAGAACGATTCGAGATATTCAAAGAGAATGTGAAATACATC
GQ03108-F01.1.206	GQ03108-F01.1.206	GQ03108_F01.1	NA	BT107493	ACCGAGACACAGTAACTAAATATTTCAAATCTATAATTATGCTCTACTTT[T/C]AGTTGGAAGTAGGCATGCATATTTTTCCAGGAAGGTTAATGTACTTTTCA
GQ03108-F15.1.955	GQ03108-F15.1.955	GQ03108_F15.1	NA	BT107495	AAGATTATGTTTTATGCTTGTAATGTAGGTGAGCATGCCAGAGATGTTGG[T/C]TGTTTACATTTCAGGATGCTTATATTTTTTAATTGGCTGGCCAATAATCA
GQ03108-H14.1.624	GQ03108-H14.1.624	GQ03108_H14.1	NA	BT107504	GTTTGAGGTCCAACTCCAAGATCAAGTCTCCACTAAAAGAAGCTTTAGGC[A/G]TACATAAGTTGCGGTCAAAACAACGGCCTCTTGAGCAAAACTCGAGTGGA
GQ03109-L07.1.719	GQ03109-L07.1.719	GQ03109_L07.1	NA	BT107584	GTTCCATGATAAGCCCAAGAGCGGAGAAAGAGAGCTGAGTCTTGTCACAT[T/C]GTCCTTCTAACTCAAATTGTTAATTTGTGATTTTAATAGCGTTCAGGTCG
GQ03110-G04.1.347	GQ03110-G04.1.347	GQ03110_G04.1	NA	BT107615	TTATCTGGCACCATTCCATCCAGTTTCAAGAATCTAACTCTTCTGTCTTA[T/C]TTAGATCTCAGTGATAATCACCTGAATGGCACGGTTCCGGCATATATTGG
GQ03111-P07.1.80	GQ03111-P07.1.80	GQ03111_P07.1	NA	BT107720	GCAGAATTTGAAGCTACTGTGGCTCCTCTTAACGATAAAATATCTCAACT[T/C]GAGGAGTCAAATGTCAATTTCCAAAATGAGGTCAAAGTCTCTGAAGATAA
GQ03112-B18.1.842	GQ03112-B18.1.842	GQ03112_B18.1	NA	BT107733	TTAACTACTTTTCAACTTCATTGTTGCAAGGCTCGATCTTTGATTGATCT[A/G]AAGGCACAGCTGCTTTTTATGCTTGCCTTGTGAGCTGGAATTTGGTCAGA
GQ03112-C07.1.1170	GQ03112-C07.1.1170	GQ03112_C07.1	NA	BT107739	AACTTAAAGGAAAACACCCGCTTGCAGACTTTGCCAAACTTGAAATCAGC[A/C]ATACTTGAGATCAGCCGCCGTTTTTCAAACTAATCGGCCTGTCCAATAAT
GQ03112-C07.1.794	GQ03112-C07.1.794	GQ03112_C07.1	NA	BT107739	TGCCCTAGACCAGACCTTGTTCTGGGTTTGAGTCCTCACTCAGATGGAGG[A/G]GGACTGACATTGCTCCTGCAGGATGACGAAACACAAGGCTTGCATGTTCG
GQ03112-L05.1.225	GQ03112-L05.1.225	GQ03112_L05.1	NA	BT107781	CGGGACTGTCCAAACATGACTATTTAATTTGATGGCATAGCCATTTTGCC[T/G]TGACAAATTTTATTGCTACTGGATCTGGTTTCTGAGTTCCACTTCAGTTC
GQ03113-N13.1.1005	GQ03113-N13.1.1005	GQ03113_N13.1	NA	BT107879	GAAAGCCACCATCAAATTGCACAGGAGGAGCAAGATCTGTTTATAAACAG[T/C]AGGCACAAGAAACCCAGAGTTCGTATTGGAGAAGGCACTGGTTATGAGAT
GQ03114-H08.1.159	GQ03114-H08.1.159	GQ03114_H08.1	NA	BT107919	GATTAGAAATCACAAATGCAAGGAATAATAAAATGCCAATGGCCTCCTCA[A/G]CTCCACTACCCTCAACAAGTGGGCATGCAAGTTCACAAATGGTATCAAGA
GQ03115-D20.1.828	GQ03115-D20.1.828	GQ03115_D20.1	NA	BT107975	CTTGTAAATGAAAGTTTTGGTATTGGTACATCCAATAGCCAAGGTGAAGT[T/C]GGAGGAAGTCTAAGGCATCGGCGACCCAGATCTGAACTGTTGGGTAACGG
GQ03116-D18.1.913	GQ03116-D18.1.913	GQ03116_D18.1	NA	BT108043	AATGCCAAAGAGCTTCTTGCAGATCTCAGATGGCATGGCTTCTATGCCCA[T/C]TTTTGGCCTTAATTATTAAGGTACAGCACGCCCTCCTTTCACCTTCACCG
GQ03117-B23.1.522	GQ03117-B23.1.522	GQ03117_B23.1	NA	BT108120	GGTGCTATAACCCATTGCGAAGCAGGCCAGAAGGTAACAATCAGAGTATC[A/G]GCGAAGTCAGGCATGCAGAGTCCATTGGTTTCTCCCACTCTTGCCCCCCT
GQ03117-N20.1.497	GQ03117-N20.1.497	GQ03117_N20.1	NA	BT108179	CCTTGAATGTTAATTGTGTTGACCCTGGTACTATCAAGTATGTTGAAATC[A/G]AACACTTTGATGGAAAGAACTGGGGTTGAAAATTTTGGTATGAAATCATT
GQ03118-P03.1.999	GQ03118-P03.1.999	GQ03118_P03.1	NA	BT108251	CGTGCAGGTTCTTCTTTCTAGAGTTCATTTTTTCGGGACAAAGACTATGA[T/C]TTCTGCAGTTCGTTCTGATCTTGAACAGTACAAAATGACAGCAGAAGCCA
GQ03119-E14.1.576	GQ03119-E14.1.576	GQ03119_E14.1	NA	BT108273	GAATGGTGCTGTGCAGACAGCGATGGCGTCATCATCTCACCAACAGAGCT[T/C]TCGCTGTGATAGGTTGGATCTTTTCATCTCAGTAAAAAATTAATTAATGA
GQ03119-G16.1.1466	GQ03119-G16.1.1466	GQ03119_G16.1	NA	BT108279	TTTACCCAATGGATTCTGTACCAAGTTGTGGCATTGAAAGTCGGAGAAGC[T/C]AGAGCAATGTCAGCTCACATTGATTCAGATCTCTTAATTTTTCATCATTG
GQ03123-G19.1.670	GQ03123-G19.1.670	GQ03123_G19.1	NA	BT108554	GTCTTACCAGACAAAGAAACAGAAACCAACAAGAAGGCGATGTTGAAGAA[A/G]AACGCTCTCCACTGTTATGATAGGATTCGTGCAGAGATTGGTGGTTTTCT
GQ03123-P06.1.159	GQ03123-P06.1.159	GQ03123_P06.1	NA	BT108591	CGACGAAATATTTTTTTTCTCGGAAGAAATGTCGGGGATTCATCGATCCG[T/C]CAGCGTACCTTCTCGAAACGCTCTTCCCCCTAGGGAACTTCTAGACGATT
GQ03125-K10.1.1625	GQ03125-K10.1.1625	GQ03125_K10.1	NA	BT108706	GAAGCTGGCAGAGAAAAAATAAACACTGCCATACCTCTGGTGCCCTCATT[A/G]GTGTCTTTTTCTTTGGCTTTTGCATTATTTTTATTCCATAAATGTAAAAC
GQ03126-A01.1.397	GQ03126-A01.1.397	GQ03126_A01.1	NA	BT108721	CCTTCCGTTTGACACTCACAGAGAGTAAAAATCTACCAAGTATCATGACT[A/G]AGATGCCAGAGCTAAAAAGACTTGCTTTGAAATGCCCTGACTTGGTTAAC
GQ03126-G24.1.91	GQ03126-G24.1.91	GQ03126_G24.1	NA	BT108743	AACAGAACAAGGTCATGTCAACTGTCCTTGGATTTGTCAATGGGCAAGCT[A/G]CAAGTATGGCACGAAGCAATGTGATACTGAGGAATGAGATACAGCAGGGC
GQ03201-I02.1.1052	GQ03201-I02.1.1052	GQ03201_I02.1	NA	BT108822	GAACTAGTGCTCGCAGGATTCAGAACATGGGTTGGCGTGCTGATGGTGGA[T/C]TGTGGCTTCTTGTACGTGGCGGTGGTCTCTACCTTAGCAGAGGCTCGGGG
GQ03201-J21.1.47	GQ03201-J21.1.47	GQ03201_J21.1	NA	BT108834	NNNNATGAGACATATTTTTACTTCTGGTAACAATACAACAAATGAAACTG[T/C]CTCTGTTGTGCAAAGTCAGTTAGATCTGCACATACAAGAAGAGGAAGATT
GQ03204-B13.1.1304	GQ03204-B13.1.1304	GQ03204_B13.1	NA	BT109050	TATTTACCATCCAAATCCAGTAAAATCTACATAGAAAGGAGCAAGGCGGC[C/G]GGGTCGAGCACAATAAGATAAGAATAGCATATAGGATAAGATAGGCCCAT
GQ03204-B13.1.1406	GQ03204-B13.1.1406	GQ03204_B13.1	NA	BT109050	TCAGCTCTATTACATCACATTGAGTAGTTGATTGGTGAATTGAAGTTATT[T/G]GGTTGGTGAGGAAAGGAAGCACAGGGNCGGCCATTCCTTGACCTGAACTA
GQ03204-B13.1.64	GQ03204-B13.1.64	GQ03204_B13.1	NA	BT109050	TTCTGTGGAGTTTGGTGAGACTTGGAAGTTCAGTGAGGGTGTATAGAAAT[T/C]AAGAGGCAACCATGGCGGTCTGTGGAACTGAAGTAGCTCATACTGTGCTC
GQ03204-K01.1.179	GQ03204-K01.1.179	GQ03204_K01.1	NA	BT109099	GCGCTCTGCATACTTCGTGTGCAATTTTTGTTTTCCTCGGATCGTCAGGG[T/C]CTCAGGCTCACTAGCTTCGTCCTCCAATCCGTTGTCTGAAGAGCAGCTCT
GQ03205-D19.1.1411	GQ03205-D19.1.1411	GQ03205_D19.1	NA	BT109155	CAACTGTAAAGTTGTGGAAAACCAGCGATTACGAAGGCCTGAAAAAAGTA[T/C]GAGGCAGAAAAAAGATTGTAAGAAACCAAGGGAGCAATACGACAGAAATT
GQ03206-B11.1.502	GQ03206-B11.1.502	GQ03206_B11.1	NA	BT109222	GCCCCTTCACCAGCACCTTCATCATCTCAAAGTCCTGAAAACTCAACAGA[A/G]TATCAGTTGTTGCCTTCCCCAACTGTACGTTGAAGTTCATGGCTCTTCCA
GQ03206-H12.1.252	GQ03206-H12.1.252	GQ03206_H12.1	NA	NA	TGACACTGATCATTTTGTCTTTGAGATGTTTTCTGTCAACTACAGGCTCT[A/C]CCTGATTCAGTTGCAGGCCTCACAAATCTGGAGGCACTGTATTTGTCTTC
GQ03209-H09.1.566	GQ03209-H09.1.566	GQ03209_H09.1	NA	BT109520	ATCTGGTTTCTACTGTGGGGATGTTGGCTCATTATAGGATCAGCACCATG[A/G]GCAAGGATTCAATGGAGTTTTGCACAGTAAATGCCACTACCAGGGCTCCA
GQ03209-H09.1.774	GQ03209-H09.1.774	GQ03209_H09.1	NA	BT109520	AACATAACTTGGGTTTTCTTGGTATATAGATTCAGTCATTCTCAGCTGCT[A/G]CTGCTGCTGATGGAAATGTTGTAATATGTATAAATGCATATATTATCAAA
GQ03209-L17.2.1401	GQ03209-L17.2.1401	GQ03209_L17.2	NA	BT109541	TCCCAAAAGGTCAGCCGATTTGAAGCTAAGATGCCTACCTGAAATAAGAT[T/C]AACTAGTCACAGCATGCGTTAGCTACGCCATAAAATGCAAGAGAGTTAAG
GQ03209-M01.1.775	GQ03209-M01.1.775	GQ03209_M01.1	NA	BT109542	AGACAAGGCGATTCCAACTCAGAANAGGCGGCTATGGCCACCGCCGAGGC[T/C]TTCTACAACAGTTTTGCCAATTTACAGGGAACAACGCTTAAAGCAAAGGA
GQ03210-O17.1.958	GQ03210-O17.1.958	GQ03210_O17.1	NA	BT109634	ATGGATACAATGGACGTCCCTATGCAGTCTTTTGTGAGGGAATGGTTTGT[A/G]GCAATGAAATCAATGACCTGCTAATCTTATTATCATTATCATCTTATTTT
GQ03211-B01.3.357	GQ03211-B01.3.357	GQ03211_B01.3	NA	BT109650	AAAGGTGAAATACTCGACCAATACAGAATCGATGTCACGTTACCAACCCT[A/C]TATAACATAACTGAGCGAGGAGGAAGGCCCATTTTGATGACTCACGTTGG
GQ03211-G05.1.199	GQ03211-G05.1.199	GQ03211_G05.1	NA	BT109679	ACAATGGAATTTTCGCTGGACCTGGGCAACTACTGGCCTTCATGCCACTA[A/G]AAAATCATGGGCGTGGGCGTTCAAAGAAGAAGCAGGCGGCCAAAACTATT
GQ03211-O07.1.97	GQ03211-O07.1.97	NA	NA	BT109735	CAGACAAGGAAGAATAAGGAACTTCGAAGGAAGAATAAGGAAGAAAAAAT[A/G]AGGAAGAATAAGACAAGGGAGAATATCATGTCTCGCATGGGTGGATTTCA
GQ03213-E23.3.1615	GQ03213-E23.3.1615	GQ03213_E23.3	NA	BT109881	GGCACCTTGGATTAATGGGAATTAGCTTCTGGAATATGCTGAATTACTTG[T/C]CCTAAAGAAGTCGCCCTCATTTTCTTTGTGAAGAGAATGATTCTCAATGT
GQ03217-K05.1.69	GQ03217-K05.1.69	GQ03217_K05.1	NA	BT110182	CAACAGCAGCAGGAGAATCATATGGTCTGGCAGAATTCAAGGCTTAAGGC[A/G]GATGTTCTCCAACATCCACTGTATGACCAGTTGTTGGCTGCTCATGTTGC
GQ03219-H24.1.1430	GQ03219-H24.1.1430	GQ03219_H24.1	NA	BT110299	TTCTGTGCTAATTCATGTAAAAATTCTCATTAGATCTTCATTCTTGGGTA[T/G]TAAAAGAAAAAAAATCATATATTGTTGCAATTGTGGTTTTAAAACACTGT
GQ03222-J15.1.397	GQ03222-J15.1.397	GQ03222_J15.1	NA	BT110495	ACCAATGGCAATCATACCACTACCAAATTTCTGGCTGCATTTGCTAAAAG[A/G]CAGGGGAGACAATGTGAAAGCAGCGCCAGTGCCACCAAACTTGGAAAGCC
GQ03222-N16.1.1263	GQ03222-N16.1.1263	GQ03222_N16.1	NA	BT110513	GAGGAACAAGAGGAAAAAAACTGGGAAGGACTAGGAGAGTAGTAGGAATA[T/C]TAGCCCACAGCTATCATTTTCAACGTGATGCATTGGTATATCTAGTGTTC
GQ03222-O01.1.125	GQ03222-O01.1.125	GQ03222_O01.1	NA	BT110514	CCAAGCTTGTAGTCAAATCAAACACCTCCTCCCCATAACCAGCTATAAAT[T/C]GACATTTTGGGTATAGAAACCAAATCAAACCTAATTCAAGAGCGTGTACT
GQ03222-P15.2.448	GQ03222-P15.2.448	GQ03222_P15.2	NA	BT110521	ACCAGCTGGAGAAGGAGATTACTGACTTCGTTCGGTACCAGATGCCTGTC[A/C]ATTTAAGTCTGGATGTTAAGAACTTCATAGAAGAGCTGAAGAATCTTCGC
GQ03223-A12.1.453	GQ03223-A12.1.453	GQ03223_A12.1	NA	BT110526	GGAGTACATAATTACCATTTAGTCCCAGCACTGGCATTATTTGTTTACTC[A/G]TCAGATTCATTTTTGAGGGCACAATCCAAATTGTTGAAAACGATTCATCC
GQ03224-B01.1.604	GQ03224-B01.1.604	GQ03224_B01.1	NA	BT110598	GCTTCTCTGAGAAAAGTTAAAGGGGAAGATAGAATGTTCTGCACTTTATG[T/C]GAGGCTCATGGCAGCACCTCTACTAGAAATGCATTCAGAGTGGAGGGTAG
GQ03225-C02.1.541	GQ03225-C02.1.541	NA	NA	BT110655	ACAAGTAATGAGGCAATGCCACCTAAGAAAGAAAAGAAAGGGAGAAGCAC[T/C]GAGGCAGTGCTGCTGAAGAAAGAAGAGAAAAGGGACAATGATGAGGCCAT
GQ03226-D09.1.1314	GQ03226-D09.1.1314	GQ03226_D09.1	NA	BT110689	CACATAACTTTGTCTCCGGCCGACATACTTTATTTGTTGGAAAATGCAGA[A/G]TACGATGAAGAACAGCTGGTTTCTTTTTTGAACAATAATTCAAGAAACGG
GQ03226-M16.1.509	GQ03226-M16.1.509	GQ03226_M16.1	NA	BT110709	GTTCATGAATATGGCTATTAAGAAGGGATATGATGGTAGTTTAAATTACT[A/G]AATGACTCTTGTCACAATCATGTCATATTAAAAAAGCAAGCATGAAAAGG
GQ03230-D22.1.361	GQ03230-D22.1.361	GQ03230_D22.1	NA	BT110951	GGGAATTCGTTGATCCGGAGATGAGAATGGGGAAGAGATTCGGCGTCCTA[T/C]TGTGTGCGCCTGATCAGGACTACGTGAAGAAGAGATATGGAGGGTATTTC
GQ03230-M01.1.766	GQ03230-M01.1.766	GQ03230_M01.1	NA	BT110980	TTGGGTCTACGATAAGTTCATTCTTTGGAGCAGTTGTAGCTTCGGTCCTG[A/G]ATCTTTCGTCGAACAGATTTGACAACCTTGCTTTTGGAATATGTATTCAA
GQ03236-P11.1.1014	GQ03236-P11.1.1014	GQ03236_P11.1	NA	BT111390	TTTGGTTTAAGTTTCTTGGGTGGTTAGAAATATATCTAACTCGTCAATGG[T/C]AGGTTCCATTATATTTGTAGCTATTTGTTTCATCTGAGACCCAATCACAG
GQ03237-M17.1.1024	GQ03237-M17.1.1024	GQ03237_M17.1	NA	BT111445	CACACTGATCAAGTTCAATATTCAGAACTGATGCCTGGGTGCTGTACTGA[T/C]TGTTTCAATTCATTTATAAAAGAATTGGTGGGCAGTATTGTGGATCGGAA
GQ03238-N17.2.675	GQ03238-N17.2.675	GQ03238_N17.2	NA	BT111520	TGTATTTCTTACCCAGAACCTTTTACCTTGGTAGTTTTGAATTCTGAGAA[T/G]GGTAGTTTTGAATTCTGACAATGTAATATGACATAGAAGAGGCCGAGAAT
GQ03239-B02.3.196	GQ03239-B02.3.196	GQ03239_B02.3	NA	BT111533	TAAGGCCCAAGGGACTGAAAAACAACTGTATTCGTACTAAAACCGCATTT[T/C]CGTACTTAAACTGACAGTACCTCCGAATTTGGTAACCACGGTTTGAATGC
GQ03301-J10.1.214	GQ03301-J10.1.214	GQ03301_J10.1	NA	BT111636	TGTTTTAGAAACACAAGTAGCAGAGCTTGAGGACAAGTTGCGGCTAGCAA[A/C]TATCAAGTTTCAGGAACAGAAAAAGGGCAAGCTTGGAATTTCAAGAGATA
GQ03301-J10.1.419	GQ03301-J10.1.419	GQ03121_H07.1	NA	BT111636	TCTACTGAGCCTTTCTACTCAAGTGTAAAATTTATTTTAGTAATTGCAGT[A/G]GTCTCAGTGTTGTTTGGTGTGATTATTGGAAGGCAGTCCTAGAATCTTGC
GQ03301-K13.1.277	GQ03301-K13.1.277	GQ03301_K13.1	NA	BT111643	CCATTATAATCTTCCTAGAGATCAACAATGGAGTTCTTTCAGAAGGCTAA[A/G]TATGTGCGACTGAGAAGTCAACATGGAAAATATCTTTGGGCAGATGATGA
GQ03302-B08.1.275	GQ03302-B08.1.275	GQ03302_B08.1	NA	BT111676	TTAGGTAATATAAAATGCAAAACCCATTTATTAGAGATTGCACAAGAGAC[A/G]GCTTCTTGTAACAGAAAACCCATTTAACAGATATGGCATGAGAGGCAATT
GQ03302-M16.1.799	GQ03302-M16.1.799	GQ03302_M16.1	NA	BT111722	GATTTGAACGTACAGATGGATATTNTCATAACAAACATAATTTTAACTAA[T/C]GAGACATTGGAAGAAAATATGCTCCATGTTGCTGAGATTTTATTGAATCC
GQ03303-G10.1.645	GQ03303-G10.1.645	GQ03303_G10.1	NA	BT111770	AGACGGTTTGCACTAACAAATATGGCGCCTATGGGATGCTTGCCGGCTCT[T/G]ACAGTACAGAACTCTTATGCCAGTTGCAATACTACATTAAACACATTCGC
GQ03303-J20.1.668	GQ03303-J20.1.668	GQ03303_J20.1	NA	BT111787	AAATACTCGTCCTGTGCGCGGGTCATCGCAAGTGAAGGCTTGGGATCTTT[T/C]GATCTGGATGTAATATATTTCTTAATGAAAGTAAGGCAGCTTTTATGAAG
GQ03303-M20.2.222	GQ03303-M20.2.222	GQ03303_M20.2	NA	BT111800	CAATTAACTTGAGGAGCTTACATTCTTACTAGTCAACTACATTATCTGGC[A/G]AAATTTGAAGTTATTATTTCTGTTTTTAGGCCAGCATTGATTCCCCAAAA
GQ03303-N21.1.395	GQ03303-N21.1.395	GQ03303_N21.1	NA	BT111805	AGATTCATTAGCCGAGGATGAAAAGCCCCAGATGAAGAACACAAGCGATA[A/C]GGATGAGGAAACGAGAATCGGTATAAAGGACTGGTGGACTAAGAGCAACT
GQ03304-G12.1.1066	GQ03304-G12.1.1066	GQ03304_G12.1	NA	BT111853	ACATAAAATCTTCATTGAGGACATGGTTGTTAAAACTGACAAATGCTAAT[A/G]GTGAGAAACATAAAAGTCAAAGGAAAGAGAAGAATAAGGTGTCCAAGGAA
GQ03307-E06.1.195	GQ03307-E06.1.195	GQ03307_E06.1	NA	BT111904	CGGGTCTTCTCCGCCAAAGGGCGANCAGGAGACAGAGGTGGGAATGCCAA[T/C]GCTCCAGACCCATCGCAAGTAGATTGGAAGGAGTGGGTTGCATCCAAGCT
GQ03307-E08.1.579	GQ03307-E08.1.579	GQ03307_E08.1	NA	BT111905	GGGTGTGTTGTTTTGGTTTCTGTAAGCATGTGTAGCCAAGATTTGACTTT[A/T]TCTAGGGTTCCATTTCAACATGAATCTTAAATCTGTGTTTAAAAAAACCT
GQ03307-L02.3.1283	GQ03307-L02.3.1283	GQ03307_L02.3	NA	BT111923	ATCAAATATCATACTTATTACTATCCTGGAAGGGTTGGCTGCCTTGCCAG[A/C]TAAATGGTTGAACTTTGCAACTAAGAGCAGTAGAATGAAGCTACCCGTTT
GQ03308-J14.1.442	GQ03308-J14.1.442	GQ03308_J14.1	NA	BT111998	TGAACTGGTTCGGTTCTAAGTTGCCAATCCTAGTGCCCATATCTGTTACT[T/C]CATCCTTTTCAGGTCAGAGAATGAATATCCATGAAGTCATATACAGTAAT
GQ03308-L05.3.1564	GQ03308-L05.3.1564	GQ03308_L05.3	NA	BT112004	ATTGCACTGGAATCCTTACATTGGCCAAATTCAAGTTGTCTTAGTATTTT[T/C]CACCCTGTCGTGCTTGATTCATTATATTTTCTTATATATATTCATACGGA
GQ03308-O22.1.362	GQ03308-O22.1.362	GQ03308_O22.1	NA	BT112026	GGGGTCATATCTTTGTCGTCTCCTTGCTGCGAAGATAGCGGAGATGAGGA[A/G]CTTTCTGTACTTCCAAAGTATACTAAGGTTGTGGTTACCGGAAATAATAG
GQ03308-P19.1.658	GQ03308-P19.1.658	GQ03308_P19.1	NA	BT112028	ATTTATGTCAGTATACATTGCTTATCAATGGTTTTTATGGCTGTGTTAAT[A/G]GCTATGCTAATTCCTGTGTTAAGAGTTTTATTGGTTATGACTGTATATAC
GQ03309-H18.2.1365	GQ03309-H18.2.1365	GQ03309_H18.2	NA	BT112063	CAGCAAACGCTGATTTGAATGTGTCATTAGACCACTTGAAAGTAATTTTA[A/C]ATAAGGAACTCAATAAAAATGATGAGTTGAAGAGGCAAAGAGATGAAGCT
GQ03310-L04.1.387	GQ03310-L04.1.387	GQ03310_L04.1	NA	BT112144	CAACACAATTCAAAGGAGCTGGGTAGAGCCAGAGGAATGTATGTGCAAGA[T/C]TCTCTCAGTGGAGTTAATCTGTTATTGGTATTCACTGTTATTTTTCAAGC
GQ03310-L04.1.854	GQ03310-L04.1.854	GQ03310_L04.1	NA	BT112144	TATGACAGTAAATTTTAAGCTATTTATGCATTCCTTACGCTACACAGACA[T/G]GCAAGTATTGTATGTTATTTATGGTANTGTTTTATGTATTTTGATTGAAA
GQ03311-B24.1.983	GQ03311-B24.1.983	GQ03311_B24.1	NA	BT112161	TGGACGCCTCACCTTTGAGTTATCTTTTCGTCATGTAGCATAATCTTTTC[A/G]TCAAATATAATCTATTTTGGGTTGGAAACCAGAGGCTATGATTGTAGTTT
GQ03312-A10.1.546	GQ03312-A10.1.546	GQ03312_A10.1	NA	BT112205	TTAGCATTGATTGAAGGTGCAGGCATCCTCATGAACAAAATGCTAGCCCC[T/C]CCACCTGCCCCAAAGTTAGAGGAGCAATTCCCCCCAATGGGAATGGGGTA
GQ03312-B11.1.935	GQ03312-B11.1.935	GQ03312_B11.1	NA	BT112210	ATCATAGGGGGATCTATAAGTAGCTGATTTTATTTTTTGAGATGCAAATG[A/G]ATGTTTGGGTTGTTTTTTAGAGTAGAAAGTATAATTTTTCAATACTCATG
GQ03312-B13.2.1311	GQ03312-B13.2.1311	GQ03312_B13.2	NA	BT112211	ATCATAGGCCCTCTCTTGAAATGCNTGGAGGGGTGGAAGGCAACGCCTGG[T/C]CCATTCTGAATCAAATAATCTTCCAAGATCCCCTTTATACGACTGCTATG
GQ03313-E14.1.262	GQ03313-E14.1.262	GQ03313_E14.1	NA	BT112305	TATAAAGAAAAGCAACGTCAACTCAGAGAAGCTGCTCGTAAGGAAAAGGA[T/C]GCAGCAGCAGGGGATCATCACACTTAACTAATTTGTTGAAGTTTTAATTC
GQ03317-A06.1.562	GQ03317-A06.1.562	GQ03317_A06.1	NA	BT112535	CTGTTCTGGGATTGATCCTCCTGTGGACTTTATTCTCATGTCTGATGTCT[T/G]GTATGATGTGGAATCCATGCCTGATCTGTGTAAGACTCTGAGGGAGCTGA
GQ03318-J17.1.564	GQ03318-J17.1.564	GQ03318_J17.1	NA	BT112628	TTGTGAAAAGTTAATTTACTTTGCAGAGAAACACACCACAAAATGAGTGG[T/C]GTAATTTCTTTTCATGCAAAGTAGGATGGGGATAGCATGATTGTCATCTG
GQ03318-L09.1.669	GQ03318-L09.1.669	GQ03318_L09.1	NA	BT112636	GTATAAGTGCTGGAGAAGATGCGTGTGTTCGTGTGTGGAGTCTCCCATAG[A/C]TCTGTAGTGACTGGTGCTAATAATTTATATTTAGGGTATAGGGATAGATG
GQ03319-C03.1.498	GQ03319-C03.1.498	GQ03319_C03.1	NA	BT112660	TCCGACTATTTTTCGACTACCCAAGCGTACAGTACAGTACTATCGGATTA[A/G]GGATGGTTTTTCTAAATGGGAATATCATTATATCTGATTTTCCGTAAATA
GQ03319-D11.2.501	GQ03319-D11.2.501	GQ03319_D11.2	NA	BT112665	TTGTTTCAGCCCCTCATGGAGAAGGCCAGTGTGCGCAGAATTTCCAGGGA[A/G]GATCATGGCAGAAAAAAATCACGTAATGATTTCATTTTTTTGGACTGTGA
GQ03319-H10.3.871	GQ03319-H10.3.871	GQ03319_H10.3	NA	BT112686	ATGAAGAAAGGAGGTCAGATCTCGTCTTCTAACCGCTATGAGAATTCAAA[A/C]AAGGCCAACTTTCTGGCACAGACAGAGACGTTTGCGGAAGCATGATGAAG
GQ03319-K06.1.536	GQ03319-K06.1.536	GQ03319_K06.1	NA	BT112696	TTTTAAGAACTTGTTTGTTAATTGTGTGGTGTGTGAAGTGGTTATGGTCT[A/G]TACAGTTTCCCACCACTGTAGTTAAGAGGTCTCTGGCTCTGTAGAAAGCA
GQ03320-K06.1.412	GQ03320-K06.1.412	GQ03320_K06.1	NA	BT112766	GGAAAATAGAGATCTGATTAGTTTAGTAAACCGATGGGTTGCCTTCAGCA[T/C]TTGTGAAGAAGAAGAAGAGGACAGAGAGGTCTGCTTTACATCAATTGGTG
GQ03320-N21.1.457	GQ03320-N21.1.457	GQ03320_N21.1	NA	BT112779	TCTTCGAAGCTCAAGCGGTTAGTCTTGCAAGAAAAGATTTCGAGGGTTCG[T/G]AACGGTTACAAGCTCAGAGATTTGGCAGAAGTGAATCCTGCAGTGCCAGG
GQ03321-E07.1.796	GQ03321-E07.1.796	GQ03321_E07.1	NA	BT112814	AAGACATGGAATGGCGGATGTCTGGAAACTGCAAATAAGCTTGTAATGGC[A/C]TATAATGGCGGTCTCAGGCAGCTCGTTGTCCACCTGAATAAAAAATTAGA
GQ03321-H15.1.633	GQ03321-H15.1.633	GQ03321_H15.1	NA	BT112830	GTGGAAAAGGGCAGAGTGTTGCCTCGCCTGATTCACATTAATAGAGCCAC[T/C]GATGAAATTGTTAATGTCACATTCATTCGAGCCCCTCCACATGCTCAGCT
GQ03322-P21.4.1372	GQ03322-P21.4.1372	GQ03322_P21.4	NA	BT112939	TGAATTTACATTGAGCTGAGCATCTTGCTTCTCTCCAGATAATTTGATTC[A/C]TTCACAGTTGACCTAAGTTGGTTCATGATATCTTTTGGACCATCAATGGG
GQ03323-K17.1.809	GQ03323-K17.1.809	GQ03323_K17.1	NA	BT112974	ATGAGATCAAATGTTGATCAATGTTTCCAATAAAAAAAGCAATTCAAGTC[A/G]CATTTCACCCATGACCTGGGCAGATAAGGAGAAATCTGGGGTCTGTCTAA
GQ03323-N20.1.553	GQ03323-N20.1.553	GQ03323_N20.1	NA	BT112988	TCTTCAACACATCCAGGCGTTTACTCTGCTGAAATTCTCGCTGTCTTTCG[A/G]GTCTTAATTCTACTCTCTTTTCCTGCACACTTAAGCTGGGATTTTCAATA
GQ03402-E02.1.451	GQ03402-E02.1.451	GQ03402_E02.1	NA	BT113239	CGAGCCGATAATTACATATAGTACCCGCACAAAACCCCCGCAAGAATTTT[T/C]AGCAATTATGGTTTTCAATGCTATGTCGAATGCCGAACTAGATTTGGCTT
GQ03405-L17.1.127	GQ03405-L17.1.127	GQ03405_L17.1	NA	BT113349	GGGCCAATCAGTCTTTCCAATTGGAGGCACTAATGACCTCATATGTGTAT[A/C]ACCTTTATTGACTGTTCTCATTGGATGTATTGTCTGAAAGGCCGTTGTAA
GQ03407-I03.1.21	GQ03407-I03.1.21	GQ03407_I03.1	NA	BT113414	NNNNNNNNNNNNNNNNNNNNNNNNNNNNNNCGGGTTCTGGAGACACATCA[A/G]CATATTCAACGGAATTGTACCGGAGAGATTCAAAGGGAGCAACTCAAAGG
GQ03408-K04.1.373	GQ03408-K04.1.373	GQ03408_K04.1	NA	BT113442	GCAGAGCGGATCTCAGAAGCTCCATAACGGAATTCAAGCCAGGAAGCCGT[A/G]TGGAAACGGATAAATTGCCGTCTGCTGTAAGAGATAGAACGATGAAAGCC
GQ03409-M01.1.771	GQ03409-M01.1.771	GQ03409_M01.1	NA	BT113470	TGTTGTCTTCGTATTTTCATACATCTTATCCTCCGTCTCTCATGATTATG[T/C]TTCTATCGCTTTTACTCTTTTCAGTTATTTGCACTTCGAGAGTTTTTATG
GQ03414-H04.1.1012	GQ03414-H04.1.1012	GQ03414_H04.1	NA	BT113595	ATTTTCTTTTGTTGTAAAGATGTCTGGTAGGACGATCCATACCACACAAT[C/G]AATTTTCTTATCTTTAAAACCAATAACTGTACATTCTGCGAAAATGAAGA
GQ03414-P13.2.1203	GQ03414-P13.2.1203	GQ03414_P13.2	NA	NA	TGATACTTGCACCGAGAGTTGCTAGCATTTTCACTTTGTGTGCATTTCAT[A/G]TTTTGGAAGCTTGCCCTGTATCATGTGTCTAATGACTTTGTGCTTATGTT
GQ03416-H05.1.1379	GQ03416-H05.1.1379	GQ03416_H05.1	NA	BT113658	TTTGAAGCCAATGTCAGGAAGTTATTAGGGGTTCTATTTTTGTAGGAAGC[A/G]AACATACATATTGGGCTAAGATTGGGCTATTGTGAATTAATTTTTTATCG
GQ03502-C13.2.66	GQ03502-C13.2.66	GQ03502_C13.2	NA	BT113821	GGTTTCTGTGATTAGGGGAGGAGCAACATGCCAGCCCAGACAGAGGAGGA[A/G]CAACTCGCTGCTCAGCTGGAGGAGCAAAAGCTTCAGTCTGATGAACCAAT
GQ03504-J01.1.1542	GQ03504-J01.1.1542	GQ03504_J01.1	NA	BT113923	AGACATATGGACATAGGGCAAAGCACACCCATTAGTATTCGTCCCCTCGC[T/C]GGCATTCCTACATCATCTTTATACAGTGTCCGATCAGGATCTATTAAAAG
GQ03504-J01.1.184	GQ03504-J01.1.184	GQ03909_D20.1	NA	BT113923	CAGGCGTGGCCGAAGTTTCACAAGCGTTGGAGGCATGAAAGAACATGACC[A/G]TAATCAAGAAGAAGAAGAAGATCTGGCGTTGTTCCATGACATGGACAAAC
GQ03504-K09.1.106	GQ03504-K09.1.106	GQ03504_K09.1	NA	NA	GTTATCTGTGAAGTGAAGTCTCTGTGCAGCGTGGGTAACAAACAATACAA[T/C]CAATGGCAGCAAAGGCAATGATCTCAGCCCATTCAGTGGCAACCCCCATT
GQ03505-D09.1.1760	GQ03505-D09.1.1760	GQ03505_D09.1	NA	BT113950	GTCCATGCGAACTAGCATCTACAGTGGTTCTGGTACCTTTTTGTGGAAAT[A/T]CGTCTACGTGATGTCGTCTTGTTATGACACATAATGTTACGGTCCAAGTT
GQ03507-N08.1.164	GQ03507-N08.1.164	GQ03507_N08.1	NA	BT114086	GGTAAATTGAGAGAGAATGGGCCTATTGATAAAATGTTGTGGTGTATTAT[T/C]TATGTCCTCTTCGCCCATTCTATGCTTCTTCTCCTTTTCTCCTCCTTCTC
GQ03509-P11.1.941	GQ03509-P11.1.941	GQ03509_P11.1	NA	BT114191	AGAGAAACACCAAAGTTACTTCAAGTATACTTATAATTGCTGTGTTCTCT[A/G]TTATGGTAGTGAATTTGAGTTCCTGGTACTGATCATATTTTGTCTTTTAT
GQ03510-K20.3.1620	GQ03510-K20.3.1620	GQ03510_K20.3	NA	BT114225	CGAGACAATGTGCAGAAACATACAGATTTGAACAAGAATCAGACCAAGCC[A/G]AACTCCTTTTCTCTCCAAAATCATAAATCAAAATCTCCAGATGATGCATC
GQ03515-C04.1.905	GQ03515-C04.1.905	GQ03515_C04.1	NA	BT114472	TTATACTGCTCAGGTGAAGAAAGGCGGGGAATTCGTCCAAAGCCGAGTGA[A/G]AAAAACCACAGTCGCAGCTGATCATGAAAAGAAAAAGAGCAATCATACGA
GQ03517-I21.1.169	GQ03517-I21.1.169	GQ03517_I21.1	NA	BT114590	CTCTCTGATATCCAATTATTATCGGAGGGAGCAATCGAGACCCATTCAAT[A/C]GGAAATCTCGCCTGCTAAATCTAGAGGAGGATTCTGTATTCTGGCATTTG
GQ03519-F14.1.97	GQ03519-F14.1.97	GQ03519_F14.1	NA	BT114690	TGGATGGGCCAAAAGAAAGGAGTAAAACGAACGACGAAATCCAGCAAAGA[A/G]ATCCAGGTCCGAAGTCACCCATAGAAGCGGTATACATATTCGGTGCATCA
GQ03519-N24.1.1051	GQ03519-N24.1.1051	GQ03519_N24.1	NA	BT114721	TATGGCATCCTTCTATTCTATCTAATTATGTTTGTAAGAATGGAGGTGAC[A/G]AGCCTGTTACTTTGCAGGAAGGCTAAACTTGACCTCCAATGTATAAGCCC
GQ03603-G11.1.283	GQ03603-G11.1.283	GQ03603_G11.1	NA	BT114838	GTTGATGATCGACAATCCCCGGCATTTCGTCTGCCATTCCACCGCCTTAG[A/T]AACCGGTCAGCGAATCTCGGCGCTTTCAGCAGACGACGAGGTAGAATTGG
GQ03605-B07.2.535	GQ03605-B07.2.535	GQ03605_B07.2	NA	BT114911	TATGATGCTCAGGGGGTTAGAAGGGCGGTTGGTAAGCAGGCTGAAGTGAT[T/C]AACATGATGATAGTTTCTAACACAGTTCCTGTTTGCACTGACAACAATAT
GQ03606-I24.1.1536	GQ03606-I24.1.1536	GQ03606_I24.1	NA	BT114986	GTTTCCAAGTATCATCGTAAATGGAATGGGCCTATTAATATGAGGGCATC[A/T]GTGGAAACAAATTATATTTGCCAGTCAAGTCCCTTCTTGATGTACATTGT
GQ03606-M14.1.1014	GQ03606-M14.1.1014	GQ03606_M14.1	NA	BT114996	GTGGTGGTGGTTTTTAAAAGTAAAAGTTATGTTGGTGTTTAGCGATTATC[A/C]TAGCAGGGTATGAATAACAGGTGTTTCTGTAAAAAANNNNNNNNNNNNNN
GQ03607-I03.1.292	GQ03607-I03.1.292	GQ03607_I03.1	NA	BT115026	CTAGGGTTTTATACGCAGTCGACTTGAAGTTGAACTTGGCTCCATCCATT[A/C]CTGATTTTCTTTTTGATTTTGATTACTATGGAAACCGCAAGTGCAATTGC
GQ03607-J11.1.641	GQ03607-J11.1.641	GQ03607_J11.1	NA	BT115030	GAATCCTCCGCATTTGAGTAGGAAAACTTGAAATTTATCAGTTCTTTGTC[A/G]AAGATGGATAAGATTAACATTGACATCCACCTGCAACTTATCACTGCCCT
GQ03614-A02.1.46	GQ03614-A02.1.46	GQ03614_A02.1	NA	BT115311	NNNNNTTCATTCAGCGATTTGGTAGTGGTTGCCAGGGTTCGATTTTGGGA[A/G]TCTCCAGTTTCTGAGTTATTTAGTTTGTTTACAGTACTAGATTGAGCTTG
GQ03614-F14.1.1273	GQ03614-F14.1.1273	GQ03614_F14.1	NA	BT115332	GACAAGCCTCTTGGAGAGTGACGAGTGGAAGGGTGTTGCAGATCTTGTAG[T/C]AAATACAATGCAGGCACTGTCATCTGCACAAGATGTGGCCCGTAAATACG
GQ03615-J11.1.673	GQ03615-J11.1.673	GQ03615_J11.1	NA	BT115393	CTTGAGTGCACAAGAAGGTGAATTAAAAACACCTAGCCGACTCAAAGCAA[A/G]GAAATCCAGAGCACAATCTCTTACTGCAACACTAACAGCCCGAAGCGAGG
GQ03619-M05.1.458	GQ03619-M05.1.458	GQ03619_M05.1	NA	BT115519	TGCATTGAGGCTGGAAAAGTGCCAATTCCCAACTATACATTTGATATTAC[A/G]ACAAAGGATGAAGTCCCAGTTCATTACAAAGATGGGGGAGAAGATGGGCA
GQ03701-C19.2.967	GQ03701-C19.2.967	GQ03701_C19.2	NA	BT115537	GATGAAAAGGAGTGAGAATGGGAAGAGAAGTCGACAGCAGACAATGCAGA[T/C]CACCATCTCAAATTATTTAAACCCTCTTAAGTTCACCACAGAAAGGAGGA
GQ03701-J01.1.953	GQ03701-J01.1.953	GQ03701_J01.1	NA	BT115554	TCTCTTACTCATCTTTCTCAGGATGTTTGAGTTATCAAATGAATTCTATC[T/G]CTAGTGTCGGGTTTCTTGAGAAAAGGTCCATTTTATAGTGTGATTGTTTC
GQ03705-E21.2.625	GQ03705-E21.2.625	GQ03705_E21.2	NA	BT115735	TTTTTTCTGGAGGAGGACTTGTACAGTGGATCAAAAGTGGATCTGCAGTT[T/C]CTGGAGAGATCAAGCAGCTCTGACAGTGGAGTATTCTTCCTTCCACGTCG
GQ03708-D02.1.640	GQ03708-D02.1.640	GQ03708_D02.1	NA	BT115894	TCTGTGCCTGCTTCTCTCAATAACTTGAAGAATTTGATGAGGTTGGATCT[T/G]TCACACAATGGTTTGGGTGGTGTGATTCCTCCATTGGGTGGGATGATCAG
GQ03708-P09.1.475	GQ03708-P09.1.475	GQ03708_P09.1	NA	BT115927	GAAGCCATGGAGCTTTTCAGAAACATACAACAGCAAGGTATTCCTATGGA[T/C]TCTATCAGTTATGTTTGCATTCTGCAATGTTGCGCAGATTCGAAAGCGCT
GQ03709-C10.1.1133	GQ03709-C10.1.1133	GQ03709_C10.1	NA	BT115941	CTTGTGCTTTACAGGTTTATGTCTTCGCATTTCTGTAATTTCAAGGTGAA[T/C]CATTAGCGAAACAGTGGGTGTCGTGGAAATGCTGTGGATCACCTGCAGGC
GQ03709-L20.1.104	GQ03709-L20.1.104	GQ03709_L20.1	NA	BT115977	CTTCTGCGCATCCTAATCCTCATCCAACTTCCCCTGTGCCACCATACTCA[A/C]CATCTCCTATTTATACAAGCCCTCCTGCTCTTCCTCCTCCTACTGTAAAC
GQ03710-L24.1.803	GQ03710-L24.1.803	GQ03710_L24.1	NA	BT116030	GCTAAAACAGGGGCCAAAGAACTTGTAATGCGCATTCCTGAGGCATGCCC[T/C]CTTATACCTGAGCATGATGAAGAAGAGGAGTCTCATGGTGACATTGATGG
GQ03711-A01.1.1592	GQ03711-A01.1.1592	GQ03711_A01.1	NA	BT116044	TTTCATTTACCCAGGATGCCAAGTTTATTTATTCCCCTGGCATCTGGGAG[T/G]CCTCCTACTGAAGATTAGAACTACTATATTGAGTCAAATCCATTCTTTTT
GQ03711-I18.1.825	GQ03711-I18.1.825	GQ03711_I18.1	NA	BT116078	CAAATTGAAGCGACTAATTACATTTTTCAAGCAATTATTCTAAATCCAAA[T/C]TATTCGAATTAATCTTGTTTTGATATTTAACTGTAATTGCGTAGATTTTC
GQ03712-F05.1.170	GQ03712-F05.1.170	GQ03712_F05.1	NA	BT116129	CGGAGGAGCCCTGAAGCTATTCTATAACACCTCCTTGGGATCTCCTGATG[T/C]TCTTACAACAGTGGAATGGTTCGTTGTCTTTGCGGTCCTGTCAGCTATTC
GQ03713-F19.1.576	GQ03713-F19.1.576	GQ03713_F19.1	NA	BT116192	GGAGCGAATGAAGGGTGTCACAGCTCAAGCGCCAACTTCTGGATCTCCAG[T/C]CAAGTCCCACTTTTCCTCTCTTTCAATATTTTCTTCTGTCCTGATAATCT
GQ03715-D02.1.2026	GQ03715-D02.1.2026	GQ03715_D02.1	NA	BT116277	CATTTTACTTAAATGCAACTTCGGTCATCTTCTAGATTGTTTAGGGTTGG[A/G]GTAATAATTTAAATGCAACTTCGGTCATCTTCTAGATTGTTTAGGGTTGG
GQ03716-M20.1.928	GQ03716-M20.1.928	GQ03716_M20.1	NA	BT116338	AAAGCTCAAGTGGGTGAAGTTTGATGATCATATTTGTAAATAAGGGCGTG[T/C]GTGGGAGAGTTAATTCCCCACTCACAAGTTTAGTTTAGAGTGTTTATTTT
GQ03717-K05.1.457	GQ03717-K05.1.457	GQ03717_K05.1	NA	BT116379	GCATTTTGTTTTGAGTGTTTGTATGGCAGTTGGCAATCCTATTTTTTAAA[T/C]TGGACATATAAATTAGAGTTTGTAGTTCAATTGTGCCATCTTGTAGGCTA
GQ03718-C13.1.1019	GQ03718-C13.1.1019	GQ03718_C13.1	NA	BT116407	AAAACCGAGTTGGTTGCTTACCAGGCATCAAAGAGAGGCGGAAAGTTGGT[A/C]CTTCAAGTGGTTGAGGACCCACAAAGTGTAATTTTACAAGGAGAAGCTGT
GQ03719-J12.1.370	GQ03719-J12.1.370	GQ03719_J12.1	NA	BT116490	ACTCACATGTTCGTGCAACCTTATGCGGCTGATCAGATCCTCCATCAGAT[T/C]GACGAATTCCGAAATAAAATAACCTATGAGAAGCCAGCATAAGTTGTTCT
GQ03719-O20.1.1140	GQ03719-O20.1.1140	GQ03719_O20.1	NA	BT116504	GGAAGGAGGGTCTGCTGGATAAAATCAAACATAAGATTCCTGGACACCAT[A/G]CCAAGGAATGAGGAAGAGGAGGAAGTTCTGCGAGCACTAAAGTTAGTCTA
GQ03719-P11.1.1591	GQ03719-P11.1.1591	GQ03719_P11.1	NA	BT116508	GCTAATTTTGAGCCACAGGTTGTGTACTAGATGCATTTCACACATGCAGG[A/G]CTGCATGGTTGCACTAGATCCTCAAAGATGCAGCTCTCTGACTCTATGCC
GQ03803-O10.1.364	GQ03803-O10.1.364	GQ03803_O10.1	NA	BT116649	GCCCCTCGGACTCTTCGGGCTTACTGTTGGTGGAGCCTCTCTTCAATCTG[T/C]CCTCCATTCAGAAGGACACGGACGAACTTGTCTTCGAAGATCTAGGGTTC
GQ03805-N12.4.163	GQ03805-N12.4.163	GQ03805_N12.4	NA	BT116739	TAAATGAACCTCGAACTGTCTCTGTGGATTCTCGACCATACCCTACCCAG[A/C]TAAAAACCGTGTTATATGTTTGATTTTCCATGGAAACGTAAGGTGCAGTG
GQ03805-P10.1.1672	GQ03805-P10.1.1672	GQ03805_P10.1	NA	BT116748	GTCGTAGTTGGAGTTAAATGACGCCCTCTTTTAGGAGAGATTCTTATTGG[T/C]GCGGCATATGCTTAGTTTCAAGTCTCGTCAATTATTGGCATCTCTGGCAT
GQ03805-P10.1.1793	GQ03805-P10.1.1793	GQ03805_P10.1	NA	BT116748	GTCTTGCAATCTGACTTTATAGAAGGTCTATAATTCTACTTTGTAGTGCG[A/G]TCTCTTTCTCTTTGGCACATAATTCTTTCTTTATGTCCAAGAGAGGAAGG
GQ03806-O09.1.555	GQ03806-O09.1.555	GQ03806_O09.1	NA	BT116792	GGATGTTCACCACCATATTTTAATGGATCTCCTCCCAGTCGAGCAGACAA[T/C]CCCCTTGTGCATGATATCAATTTCATTCATCAGATAGTGCAGGCCTCACC
GQ03806-O22.1.379	GQ03806-O22.1.379	GQ03806_O22.1	NA	BT116795	TACGCCTCCCCTCCTCCTCCGCCCTCTGTCATATGCACCACTTGTGATAC[T/G]TGCGAGAATCCATGTACCCCTGTGGTTCCTGCATCGCCTCCTCCGCCATC
GQ03809-G20.1.306	GQ03809-G20.1.306	GQ03809_G20.1	NA	BT116931	GCCTAAAATCTTCGAGGGATTTTGTAAACCTAATTCCACTGGCAATGGCA[A/G]CGGAAGCAGAATGTGAAGAATCGGGGAGAACAATGCGTGCAATGGTGCTG
GQ03809-O17.1.1977	GQ03809-O17.1.1977	GQ03809_O17.1	NA	BT116941	ATGTTATCTGTCAGTTTAGAGATCCCATCTTTCTGGGGATCTATCAGTTA[T/C]TCTATCAGTTGCTGTACTCTTTGCAATGATTTAATGAATGTGTAAGTAAG
GQ03810-B10.1.1423	GQ03810-B10.1.1423	GQ03810_B10.1	NA	BT116953	CCCGTAGTCGGAGCGTTGTGTGGCGCTGCGGGCTATACCGTAGTTCGTCT[A/G]AAGGGGGAGGATAACCAGGGAAGGCCTACCAGGAGTTTCAGGAGGTGATT
GQ03810-C23.1.145	GQ03810-C23.1.145	GQ03810_C23.1	NA	BT116959	GTAACGAATCAATTGCCTTGCTTGCAATGTGGGATGCAGTTTTCATCATC[C/G]CTACATAGGAGTAAAACAATATGGTCAGCTAGTTCTCTGCAAAAATCCTT
GQ03810-N04.1.678	GQ03810-N04.1.678	GQ03810_N04.1	NA	BT116990	AATCAAGAAAACCAAGGCCAAACCATAGTAAATCCAATGGAAGAGCACAG[A/G]CATTGAAGGGAAAACCAAGAAATCGTGCAACAAAACGGGTGAAAATATCA
GQ03811-K24.1.193	GQ03811-K24.1.193	GQ03811_K24.1	NA	BT117041	GAATACGCCAGCCCATTTGGCAATGAGCTGCAATTGGGTGCACCTTTTGG[T/C]TCATTTGAATACCTGAACAAGGCCACCACAGACAACCTTCCAGTGGATAA
GQ03812-C09.2.440	GQ03812-C09.2.440	GQ03812_C09.2	NA	BT117065	ACAGAAGATGTCACAAAACATGGCATCCAAGAAAAGGTTGTTGGAGACTT[A/C]AATATAGAGGCAATCATAACTGAAGATGATGTTCAAAGAGCAGGTGGTTT
GQ03812-N05.1.39	GQ03812-N05.1.39	GQ03812_N05.1	NA	BT117100	NNNNNNNNNNNNTGGGCGGAGCTTACAGCAGCGAGCATTGTAATCATCGA[A/C]TATTTTTTCATATTCATACAAACTCCTTTCACATCTTTCTCTGCGGATCG
GQ03813-L16.1.612	GQ03813-L16.1.612	GQ03813_L16.1	NA	BT117143	AAGCGGTCCAAGAACTGGACCAGGGTTGAAACCCTCAAGCTCATAAAGCT[T/G]CGAACAGAATTGGAGCCCAGGTTTTCTCGCAGCGGAAGAAAGATGGAACT
GQ03813-N23.1.1603	GQ03813-N23.1.1603	GQ03813_N23.1	NA	BT117155	GACCTGTTTGAACTGTGTGCATTACACAGAAAAAATTGTTCGAGTAAAAG[A/G]GCATTTTCGTTTCCATTGTAAATTTATGCGTCACAGAAAAGAGAAATCAA
GQ03814-N19.1.762	GQ03814-N19.1.762	GQ03814_N19.1	NA	BT117197	AATAAATCACTAAACCATAATTAGCATATTACAGTCTAAATAGAATTGTA[A/G]TGATCTCAATGATCTCTCCATAGCTAGTATTGACTAGCTCTGAGCGTCCA
GQ03815-D09.1.423	GQ03815-D09.1.423	GQ03815_D09.1	NA	BT117221	TCATTTCGTTTGGTGGATGGAAAACCCCCTCCAAAGCCCAGGTTTGGCCC[A/C]AGGTGGAGGTTCCAGCAGCAGAGGCAGCTTCCTCAGAGAAAGGATGAAGA
GQ03816-F14.1.1585	GQ03816-F14.1.1585	GQ03816_F14.1	NA	BT117273	GCCTAGATAGCATCCTCAGAACAGCCATATTTTCTCAAAAACAGCATTTG[A/C]TTATGAGATACAGCTTGGGGGATATACTTTATTGGTTGGTCTCTTATATA
GQ03816-M12.1.467	GQ03816-M12.1.467	GQ03816_M12.1	NA	BT117300	GCCGTCACCAAATTCACCTCCACCTGAGCTGGGCTCTTTTCTGTTCCATG[T/C]GTTTTGAGTTTTGGAATTACACTTACGGTGTTTCTTGACACCACCTCTTT
GQ03817-H04.1.248	GQ03817-H04.1.248	GQ03817_H04.1	NA	BT117337	GGGCAGTCGCGATGAAGAGGAAGAAGAAGAGGAACCCCGTGAGGAGGTTT[A/C]TCATTCCAAATGGTTCCGCTACAATTCCCCCGTGACTCAGGTGGTCTTGA
GQ03902-G13.1.641	GQ03902-G13.1.641	GQ03902_G13.1	NA	BT117531	TTTGCTAAAGGAATTGTGAATAAGATCCGCCTTCCTGGAATAGCTGGTTT[C/G]CAACTTGCTACATCTCCTCCAACATATTTCGCGGCATATATTCCCGAATC
GQ03902-L20.1.586	GQ03902-L20.1.586	GQ03902_L20.1	NA	BT117537	GGGAAGAACGAAGGAGGTAAAGTTACCCATCTGACCGAGGCCCCTGTTCC[A/G]GGCACCACGTTGGGGATTTTGAGAATTGGGGGCATTTTGCCTGCCAAGGC
GQ03902-N14.1.183	GQ03902-N14.1.183	GQ03902_N14.1	NA	BT117544	CGTTGTCTGATGATGCTTCTCTCCGATGGAATCGATAGCCAGTCGCACTC[A/G]CCAACCACTACATCTTCCTCTGAGTCTCTTGCTCCCACCACACTCCACCC
GQ03906-M21.1.430	GQ03906-M21.1.430	GQ03906_M21.1	NA	BT117663	TGCAGTGGGAGAAGGGGGTTACGGTTTTCATGAGCATCACGATAAGGAGT[A/C]GTCCAAAGAGGAAGCTAAAGAAACAGACGGAAAAAAGCATCACCACCTTT
GQ03909-J06.1.223	GQ03909-J06.1.223	GQ03909_J06.1	NA	BT117739	GTCTCAATACTGCAGGCAGGGCATCAAAAAGAGCTGGAAGAGTTAGTACT[A/G]ACAAAACGCCCATTTGAAACGCTGAAGTTATTTGCTTTGGCCATTTTGCA
GQ03909-M21.2.2040	GQ03909-M21.2.2040	GQ03909_M21.2	NA	BT117742	ATGCCAACCTTTAGGCGCCGATTTCAGAATGTTGTGAGAAATCTACATCC[A/G]GTGGCAGTAGAGAGTGTGAGCAGCAGTGTACATAGCCAGGGATCAATAGC
GQ03911-P09.2.1364	GQ03911-P09.2.1364	GQ03911_P09.2	NA	BT117777	AAGGTGGCAGCTATGGACAAACTGGATTGCTCTCAGTGGCGAACATGTCT[A/G]TGTGCAATTCACTCGGGATACTGAAGTTCCTGTTACATATGATATATTAG
GQ03913-C18.4.278	GQ03913-C18.4.278	GQ03913_C18.4	NA	BT117813	GAGCATAGGACTGGCAAAAGGACTTTCTCAGAAGCCTTCATGGAGTCCGG[A/G]AATGATGAGAAATGGGTTGTATCTTCCTCTGTAAAATCCGTTACTGCGTT
GQ03915-N07.4.225	GQ03915-N07.4.225	GQ03915_N07.4	NA	BT117887	CCTACATTATTCGGATCACCGTTGTCTTCCCCTTCAAATTTCGTAAACCC[T/G]TCGTCTCAGCCCTCGGAACCATCGGCTCCGTACGCGTTTTCATTCGGCGG
GQ04001-H11.3.589	GQ04001-H11.3.589	GQ04001_H11.3	NA	NA	GGGAATCTCAATTATCCTTCATTTGCCACTGTTTTCGATCAAACCCGGGC[T/C]GCTTCTAACCTGTCGACATTCTTCACCAGAACTGTCACTAATGTCGGTCC
GQ04002-L18.1.512	GQ04002-L18.1.512	GQ04002_L18.1	NA	BT118128	GATCTCAACAACAATAAACACCATTGTGGTAGCTGTGATAAAGAGTGCCC[T/C]AGACACCAGAGGTGCTCATTTGGAATGTGTGATTATAGTGGTGGGTATAG
GQ04003-I17.1.670	GQ04003-I17.1.670	GQ04003_I17.1	NA	BT118201	ACAAACCAACAACAAACAGGTGGTGACAATGTGCAGCGTAAATGATGAGC[T/G]AATTTCTTGTTAAAAGTACCAACTACACTGAAAACCGAATGTGGGATATG
GQ04004-O18.1.247	GQ04004-O18.1.247	GQ04004_O18.1	NA	BT118309	AAGTGACCATATTGAAGTTCTCGAGAAGAGGACTTTGGATAATTCAAACA[T/C]GTCATCAATTGTTGCTTTGCATTCATTGGAGAGCACGAGCCAGAGTGCTA
GQ04005-B02.1.1577	GQ04005-B02.1.1577	GQ04005_B02.1	NA	BT118321	AGTCACAAGGGAATGCTACAGCAAAAGATGCTTGAATCATCTGCAGGTGC[C/G]AGTGTTGATCCTGTATTGCCCACATCAAATGGGGTCAGAGACATAGAATA
GQ04005-G11.1.2065	GQ04005-G11.1.2065	GQ04005_G11.1	NA	BT118350	GGATTCCGAAAGTTTTCTGAAGTTGATACAAGTCTTATAATTTTTACGGA[T/C]GACTAGAATTGTATTGAGGTGCAGCATTAATTCAAATGTCTAAAAAAAGA
GQ04005-O07.1.1527	GQ04005-O07.1.1527	GQ04005_O07.1	NA	BT118390	AAATGTGGACCTTCCTAAAATAGTTATCGATGCGGGTAATGGTGAGTGTA[T/C]GCTTGATGTACCTAATCAGCCACCTCATTCACCAGACAAGCGAAGTTTCT
GQ04005-O13.1.1545	GQ04005-O13.1.1545	GQ04005_O13.1	NA	BT118393	ACTGCAAGAAGCCCTAGAATCAGACAGCAACTCTTTATGTAAATCGATAG[T/C]GATTGGGCGGTGTGAAGGCAAGAAAGTATCAGTTCAAGTCGAAGTTGTAA
GQ04006-D19.1.821	GQ04006-D19.1.821	GQ04006_D19.1	NA	BT118424	ACTGGAGAGCTGCTCTCAAAAGTATCCGGGGAAAGTTAATCAAAGTGGTT[T/C]GTCATTGGATGGTGCTAGTGCAGAGGAAAATGGAGACCTGCCCCCACCTC
GQ04007-J05.1.517	GQ04007-J05.1.517	GQ04007_J05.1	NA	BT118547	AGGAGAGATTAGTCACTCCAAAATTATATATTATGTATTACTCTCACCAC[A/C]TGTTATTCAATCACTTCACAGGCTCACCGATTCAGCACTTTGCAACTACG
GQ04007-M16.1.1080	GQ04007-M16.1.1080	GQ04007_M16.1	NA	BT118570	TGCTCCGTTGGGTCAACAATTTCAGGGTAATTTGGTTGCACCTACCATGG[T/C]TGAATCAGAGGAGGCCATTTCAGCTCTAGTTTCTATGGGTTTTGATAGGA
GQ04009-E16.1.744	GQ04009-E16.1.744	GQ04009_E16.1	NA	BT118700	GAGGAGGCTGGAGAGGAAGTTGAGGCACATCAGGGGCCAGACAAAACAAA[T/C]TCGGGGATAAATGATGACAAGGAAGGCAGAGAGGAGGTTGGCGAGGAAGT
GQ04009-J24.1.1368	GQ04009-J24.1.1368	GQ04009_J24.1	NA	BT118728	AAATTAGTAAATTACAATTCTTTTCATGTGAGATGATGGAAGGGTGGAAT[T/C]GTGCATTTCACAAGAATAACACAGTTATATTCTGTAGGATATCAATTAGC
GQ04009-P24.1.708	GQ04009-P24.1.708	GQ04009_P24.1	NA	BT118767	TTCATAATCCTGTTATGTGTTTATAATACTAAGTGGTTTTGGGCATTGGC[T/C]GCTCCAAGAATGCTGGGCCGATCTGCATATGCAATGAAGGACAGCTCTTC
GQ04010-B24.1.1411	GQ04010-B24.1.1411	GQ04010_B24.1	NA	BT118778	GAATTTTTATGTAATTTTATAGTANATGGACTGTGGTTCAGATTTAAACA[T/C]GTCCTGCTAATTATCATGTCAATACGCTTGTGGTCCATTCATTGAGATCA
GQ04010-F10.1.1001	GQ04010-F10.1.1001	GQ04010_F10.1	NA	BT118795	AACCCAGAAGCTGCAAAGTGATAACACTGATCTCAGCCCAGCAAAGGAAG[T/G]AAATAATGTTTCTGGCATGGTGGAAGATAATCCTATACCAGATACCAAAT
GQ04010-F24.1.138	GQ04010-F24.1.138	GQ04010_F24.1	NA	BT118799	ATGCTGAGCCCTTTGTTTGGCAGGNAGGTCAAGAGATCGATACCGGTGGG[T/C]TGAGTAGAGCCAGTTTTCCCAAGGGTTTTGTGTTCGGAACGGCGACTTCG
GQ04010-L07.1.1445	GQ04010-L07.1.1445	GQ04010_L07.1	NA	BT118825	TGGGGATTTGTTAATGTCGAAAGCTATGGCGCAGAAATAGATCCGCCACC[T/C]CTTACGGGTCCACTAGAATTGTCAAAACACATGAAGTCTCCTTATTCCCC
GQ04011-C03.4.1017	GQ04011-C03.4.1017	GQ04011_C03.4	NA	BT118861	GCTTTCAAATTCAGTCAGTGGGGTTCATACTACTTCACTAGTGGTGTGCC[T/C]GGGCACTGTGAAAAATCCCAGAAGCTAGCAGTTCTTGTATTGGGTGCCAA
GQ04011-D06.1.213	GQ04011-D06.1.213	GQ04011_D06.1	NA	BT118867	GCTTTGCTTTTAAGTTTTCTTCAGACTGAAAAAGGAAGGAGAAGATCACC[A/T]CAAAGGGCGGGCTCAGAGCATTGAATTGGCAGAGAGATTTCAGGTTTTTC
GQ04011-E14.1.261	GQ04011-E14.1.261	GQ04011_E14.1	NA	BT118870	CGTCAGACCGACCCATGGCAGCACTATCAACAGGGCTCAATACCCACCGC[T/C]CATTTGTAAATGCCTTCAACGCTTCAGCCCCAATTAATTCTATACCACCT
GQ04011-G07.1.1283	GQ04011-G07.1.1283	GQ04011_G07.1	NA	BT118876	TACTCTGCAATGAAAGTAGCTCCATTGATGGACATGCATAGACAAGATCA[T/C]GGGGATCTCGAGCTCAAGCCCCACCTTAGAGATCGTTGCTCTCAAAATCA
GQ04013-D12.2.519	GQ04013-D12.2.519	GQ04013_D12.2	NA	BT118999	TCAGCTCTCCGCCCGTCCTTGAGCACGAAATTCAGGCGTTTCAGAGTCCT[A/G]GAACGGCGGAGGTAGCAGATTTTTTTCAATATGACCGCCTGGAGAGCTCA
GQ04105-J04.1.339	GQ04105-J04.1.339	GQ04105_J04.1	NA	BT119430	AATGAAATTCAATCTAAAGTTGCTGGAGACACTACTGATTACATGGAAGA[T/C]GATCTCCAGGATACGAATGCAGTAAAGTCTGATAGTTTGCGAAAATATGA
GQ04106-E08.2.562	GQ04106-E08.2.562	GQ04106_E08.2	NA	BT119480	TATCAGGAAGGTATACTACATCGCCGCCAAAATCTGGAGGAAGAATTCAT[A/G]CAGCTTTCTCTGGACTCATACTCTATAGCTTCATCATCTGACAGTGAGTC
GQ04106-E11.1.745	GQ04106-E11.1.745	GQ04106_E11.1	NA	BT119482	AATGTCTATTCGGGGTTTTTAGGGGTTTGCTGAATTGGGGTTTTCTTAAT[T/C]GGATTTACCTGAATCGAGGTTTTCGACAATTGGGGTTTACCTGCATCCCA
GQ04107-F04.1.1114	GQ04107-F04.1.1114	GQ04107_F04.1	NA	BT119571	TCTGAAGAGTTTGTGTATACCAATTGCGAGTGCTTTGCAGCACATATGAC[T/C]TCCCTCAAATGACAGAATGTCATGAGTTGTAACTTATTCAATTGATATAT
GQ04107-I15.1.476	GQ04107-I15.1.476	GQ04107_I15.1	NA	BT119587	GATATCTTCTGCGCGTCCCCTGCATCGACTGCAATCTGTCTGAGTCTCGA[A/G]CAGCGGTCTCTCGTTCGACAAGGCAGCCAGACAAGGTTGCTAGAGCGACA
GQ04107-O05.1.215	GQ04107-O05.1.215	GQ04107_O05.1	NA	BT119620	TTCGCCCTCCAAGCATGAAGTCTGCTGCAGGAATTTCAATGGACTTTCTG[A/C]AGTTATCCTATTCAGTTCAATCCATTACGGAATCTCAAAATCTGGCATCA
GQ04109-A14.1.244	GQ04109-A14.1.244	GQ04109_A14.1	NA	BT119705	GTATGGTTTCTAGCAAATCTTCCTGCGAGGAACTAAACCTAAAGCTCTTG[A/C]GCCTCAAGCCTAGCATCGATGAAATCTCTAAGCTTTCTTCTGACTCAGGC
GQ04111-G11.1.1866	GQ04111-G11.1.1866	GQ04111_G11.1	NA	BT119867	TACTTGGTGAGTGTTGTGGACAACGATTACATCCATGGTGACCTGTTTTC[A/G]GTATTTGAAGAATTATAAATTCAGTTTTGAAGGTCAATTGGAAGCTGTCA
GQ04111-M21.1.912	GQ04111-M21.1.912	GQ04111_M21.1	NA	BT119887	TATTATTGAGAAGTACAAAAAGCATGAGTTGCCAAGTGATTTCCAATCCA[A/G]AAATAAGTGGATATATGCTGGGATTACTTATAGTAGACTTGTAGAGCCTC
IS0012-L09-136	IS0012-L09-136	GQ03915_P13.1	NA	NA	TAGTTTTGGGCATCTGCGTTTTTTCCCTGTTCCTGCTATCTCCTCCTGTCACAGCCATAGAGTCTCCTCCTGTCACAGCCATACAGGATGANNNGCCGGT[T/G]GTGCCCCCAAGGAGTGACCACTATGTGTSGGGATGCAAGAGGTGCTGCTATTTGGATGAAAGAGGGTGCATTGCATGCTGCTCCAAGGGCSAWSTGCTGC
NODE-14058-le	NODE-14058-length-270-cov-70.759262-171	PUT-175a-Picea_glauca-2606	NA	NA	TACGACTCAGATGAAGACTTAAGACTGCAACAGGGAACTTTGATGATAAAACTTATAAAACCCTCAGTAACAGATGAATAAACCCTGGCCGCCTCAGGAG[T/C]GATATTGCCCTTCAAACCCTTCGCCACAGTCGAATCCTGACCTCGATAATAGTTCCGTGCAATATTTGTAGGAATGAATCGCTCAAACTGATTCAGAAGG
NODE-16319-length-2	NODE-16319-length-228-cov-93.381577-119	PUT-175a-Picea_glauca-4449271	NA	NA	NGMRGYYCTGTGATGTGTTTGTTTGTTGCCTCTGTCAAAGAGTTGCAATAGCAAGCAGCAAAGGAGCCCTTTTTGAGAAGGTGGGCAGGGGGGCTTTAGG[T/C]GGTTTTGCCAGATCTGGCGGCCCATCTTTTTTTTTGTAACCTAGCCACATCTCATGTAGGTGCGCCGCTCTGTTCTCGAATCTTTGGATATACCCTCCCA
NODE-17320-lengt	NODE-17320-length-597-cov-74.969849-262	PUT-175a-Picea_glauca-36877	NA	NA	CTTCTAATAAAAACCCATTAAAAAGGAATTCTCAGATGTAACAAACACTGGTGTGCTTGGGTAGCTAAACAGACATAAAAAAAAAATGGGGCAAAAGTAC[A/G]TAATTCAAATGGTCCTTACATTAGGCCTGCAACAGAAGCTTGCAATATAAGAGAAAAAAAATAACAAAAGGTGCTGCACCTCTATGGACAGCCTGCAAAA
NODE-2238-length-1	NODE-2238-length-196-cov-80.989799-117	PUT-175a-Picea_glauca-18903	NA	NA	NNNNNNNNNNNNNNNNNNNNTTTGGATTARWGCTACACCAAATMTAGAAAAAWCTCGGGCGTCTACAAGATTACATTCAGAAATGTGCACCATTCCTCGT[A/C]GGTATGCTGCAACATGCGTGGAAAACCAGAAGCGCTGATTTATTCCTATTCAAATTAGAAAAATAACATAAGGTCAGGTGCATTATGGCTGTCTTGAACA
NODE-3044-length-2	NODE-3044-length-229-cov-85.065506-143	PUT-175a-Picea_glauca-12549270	NA	NA	GMGGAGCTTTTGAAGGCAGCAAGACTTCATTTCCCAGTTCTTGTTCCGCACATGAGGTCTTATTATTTTCTGCGGGAATAGCAATGGCTTCTGCTCCTGC[A/G]TTTCTGTCAATGTTCTCCGCGCCTTCCCTATCCATTTTTCGGTTTGTGGGTAAGACACTRCCTATATTGTCATGTTTTCCATATACCCAGATCGGCATAT
NODE-33159-leng	NODE-33159-length-511-cov-70.088066-272	PUT-175a-Picea_glauca-6264	NA	NA	GTTGCCTCTCTTGCACCATATCCTTCTGCATCACTCTCTGCTTCCTTTCCTTCACTCTCAACCCTTTGATCACTAATATCTCTTTCTGGAGAGCTTCTAA[T/C]GATTTTTCCTTCACTCTCTTCTCCTTCAGGCTCAGTATCTGCTCTTTCTCCTTCGCTTTCAGCTTCGACTTCCCCTTCCCCTTCAAGGTCAGCTTGGCCT
NODE-357-length-6	NODE-357-length-670-cov-60.182091-126	NA	NA	NA	GTKWCAGGCGTGCTGCAGTTAAACTGGAAGAATCTGGACATGCTGTTTTGGGATATGCAGTTTCTACAAATGATTCTATGGGTATAACAAGGTTGCTTGA[T/C]GAATTTGAAAGAAGAGAATATTTACCTGATCTTTATGAGAGAGATATAGTGGAGGTTATCTCTGAGAGGGGYGAGCGCTTGCAGTCTTATATTTACCACC
NODE-38053-length	NODE-38053-length-363-cov-71.462807-264	PUT-175a-Picea_glauca-22662	NA	NA	CCTGCATATTCCTGCCACCATTAATATGTCCGCTGCCCAATTCCACCACCTGCAAGTGCCCATCGTCAGACCCCATATTCTGATTCCCTGCTGCATCCTC[A/G]TGTATTACCTGCATTTGGCCCTGACTGTCATTGCTCCCTCCATGATTATTATTGTTAATCCCTCCGTTCCCAAGGTGCCCCAGAGGTCTGGTTTTGGACA
NODE-966-length-7	NODE-966-length-765-cov-27.526798-686	NA	NA	NA	TGTCACAATGTCTTTCAACTGGCATCTCCCTTCAACACCACGAGCATCAGTAGGTTGAATATGCGACGATGTCACCCCTGTTGGATGCAGTACTTGCGCC[A/G]TAGCAGTTCCGGTGATAAGTAGAAGCAAAAATACAAGTTCAAATTTTATAACATCCCTGACAAAATCCATCTCTTCAGGCTCGCTGTGTTGGTCGTCGAA
P02773-3	P02773-3	GQ0168_D02.1	NA	BT102186	ARACAAGAGWATAGGATGGCAATATATGATACTTACTCCCATGGCACATC[T/C]CCAACGAGCATGCGATCTCCTTCAATGTCTTCGTACACAAAGACATAGTC
P04511-1	P04511-1	NA	NA	BT102049	ACCCATCCCTCCTCCTGTASAAAACAAAAATTTACAAAGCTTTGTGAGAAACAAAA[A/T]TTTTCAGTTTTTTTCACAAATTTTGTCTCCGTCCyATAAATCCTGCCAGGTAGGGGGCACCTAACAAATAAAATTATTTCTATTCTACAATAGAGCATCCTCAACCCCAGTGCCCATGACAACCAACCTAAACATTGGTGATTATAGTCTAAAAACAAAATTTTTGAGTCACTTTTATGAAAGTTrGTAAACCATAAAAATTGAACAATTCATTTACATTTGTATTTTTCAATACGGAATAAGGTCGTTTGGTTTTTTCAGGTTTTTT
p05227-1	p05227-1	GQ02808_D18.1	NA	BT104247	CAACGCCATTTTATCAACAGAATTTAGAGAAGATGCTTAAGATTGAGAGCTAAAGGTTTCCATGAGCCCAAAACCATACATATCACAGCTA[C/G]TCAAATCATAACTTTGCAAAGCTTCACTTTTTTCAAATAAAGCCCTTGAAATGGATCCTGGCTTCATTTCCATGCCAGGCATAACGTGTTCTGAAGTTG
P06971-3	P06971-3	GQ02820_N02.1	NA	BT105316	TTGTGTTTATATGTGATTGAATGTGATAATGGTATATACAGAGTCCGGTG[T/C]GCGAAGGAAGGAGGAATACGGTTCACCATTCATGGAAATCGTTACTTCTA
P9580-3	P9580-3	NA	NA	BT115009	CAGCTCCCTCCCCYGCTCCCACTCCGGAAGCCGAGACGCCCAAAGCGACCCCACCCACTGCAGCCAAACATGGCAAAAGTTCCGCCGCCTCCAGCAAAAG[T/C]AGCAGCACTTCATTTGCCCCCGCCACCGCCAGGGTCTACCGTGGCTTGTTGGCCTTCTTGGTTGYATGCGTCGGAGTTTTCATGTTATAGGCAGCGCCGC
PabiesFT2-2592	PabiesFT2-2592	AT1G65480	NA	NA	AATCATGCATATGCATATATGCTAAATAATAATCATAATCCTT-CTGGGATTTTTAGTTTAGGTAAAGGGCCTWTGATAATAGYCAACGTTTGGGAATGAATGGATTCAGGCAGAGAGCTGGTAAGTTACGAGTCACCGAGGCCTACCAT[T/C]GGTATCCACAGGTTCATTTTTGTGTTGTTCAAGCAGATGGGGCGGCAGACAGTTTACCCTCCAGGTTCGCGCCTCAATTTCAATACCAGAAATTTCGCACTCTCCAACAGCCTTGGTCTGCCAGTGGCGGCCGTTTATTTCAATGCTCAG
paP09753	paP09753	GQ03912_H23.4	NA	NA	GACAGTGACGTGGTCTGTTCTCACTGTTTGCATTTGATCAGAGGACATGGAAGTAGACAGCAGGGTTTGTGTATTTAGGGCTGTCGCTTGTGTA[T/G]ATCTTCTTGAAGGTTGCTATTCTATCTAATCTGGGTTACTTGAATGGGTTCTTGCAGGTTCTCTTGAGCAGGCTGAGGCTTTTCTTAAGCCCTGGATATCC
PGLM0-0138	PGLM0-0138	GQ0026_G03.1	NA	BT100580	CAGTTATCAGAACACTATGGACAGCAATCTTCCTTTTTCTGTACTTGAGA[A/G]CTGGCTTATGGAAGAAACCAACCAGGACCAGTTCGGTTATAACGTGARCG
PGLM0-0295	PGLM0-0295	GQ0228_A02.1	NA	BT103333	CTTCCGGAATTGGTGGCTTCTTCTTCAACTCCCACTTTTTGAATTCTCAA[A/G]GCACCATGAGCGACRCAGATTGCTTATCATCAGAGGACAATGTTTCAATG
PGLM0-0516	PGLM0-0516	NA	NA	BT116306	CTCTTATTTTTTCATTAYATCAAGAAAAACCAGCTGTTGTAAACCACTGA[A/C]AGGGATAATGGAAAAATAACTAATAAGTTCTTATCAAACCCAGATTTATG
PGLM0-0519	PGLM0-0519	GQ03113_N22.2	NA	BT107883	GATGCAGGCGATCAGATTAATGAAAATGAGATCATATATTCTTCCACGGC[A/G]TCTTCTGTAATAACTGCATGGAGCACTAANNNNNNNNNNNNNNNNNNNNN
PGLM0-0640	PGLM0-0640	GQ0206_M13.2	NA	BT103112	AGGAATGAGAAAATATTCTATAATATTGCACAGGTAATTGTACATCTATG[A/G]TTAAAGTCTGTAGCCAAAAACCAAATACTGTACTCTGACCCAAGCGATAT
PGLM0-0739	PGLM0-0739	GQ0202_O05.2	NA	BT102907	GAACAGATCGGTGTATTCATTTAATAACTTTGTTTCATGGGACTCTAATT[A/C]TGAGAGTTTCTATGATCGGCCAGAATAACTTCTCATCTTTAGTCCTTTTT
PGLM1-0102	PGLM1-0102	GQ03103_G21.1	NA	BT107156	CACCATTTTTGTTATTTTGCAGAATTCATGTTCTGGAGGTCTTGACTGGC[A/G]TTTATCTCTTCTTCTGTGCATCCTATGACCTCGCATTCGGGAACAACCAT
PGLM1-0264	PGLM1-0264	GQ03603_I06.1	NA	BT114843	TGGTTTAYTAAAAAATGTCTTTTTATTTGATGTGATTTCAGGTGCCAGTC[A/G]TTCCAGGTCATGTTTATGCCATCAATGATTCCCTTTCTGCAGAGGCTGCA
PGLM1-0444	PGLM1-0444	GQ03121_D20.1	NA	BT108392	AGGATTTTTTCTGATATGTCTAGTAAGGGTTGTGATCCTAATGCACTGAC[A/C]TATTACACCCTCATTTCTTTCCTATTAAAGAAAGGGGATTTCGACACAGC
PGLM1-0556	PGLM1-0556	NA	NA	BT115365	GCAGACGCGAAGCCTCTTGAAACCGGGGTGAACGGTATAATGGATTTCCA[A/C]ATGTTCAGCTCTCGAAATTGATWTTTCCTGAGGAAGAGATCCATGCTCCC
PGLM1-0577	PGLM1-0577	GQ03615_J11.1	NA	BT115393	TACTTTTTATGAACAACTCTCAGCTTACTTCCTCCTGCATTCAGGTGAAA[A/G]TTAACCATGAAGTGTGCGCATTCTCTGGAACAAAGCAAATAAATGTTAGT
PGLM1-0776	PGLM1-0776	GQ02012_J08.1	NA	NA	CATTCTACAGGCACCAAATAAAGATCCCCAAACAGCAGCATTAGGCTTTA[A/C]TGGGATTTTGCTGATAAAGTCTAGGGCCTCATCNNNNNNNNNNNNNNNNN
PGLM1-0890	PGLM1-0890	GQ0206_M13.2	NA	BT103112	CTCTTCTCTGACTCGGCCTCTCCCTCTTAACTCTCATCAAAGAAGCCTCT[A/G]CTGAAAAAAAAGACAGACGACTCTGGCAATTCTCCCAGACCAGCAAACAG
PGLM1-0999	PGLM1-0999	GQ04002_G01.1	NA	BT118102	GTTCCTGCTGGGTTTGATTCGGTAGCAGGAGATGCTTGTGTGGACTCTAA[A/G]CTTGAAGAGTTATACGTCTCAAACCCTAGAGCTATTCTACCATGTTTCTT
PGLM1-1163	PGLM1-1163	GQ03707_G19.1	NA	BT115849	ATGCGTTATTTATACRAACGCCCATCTCCCCACGCCCATCTTTATAAGGC[A/G]AGAAATCTCCATTACTCTGTCCAGCATCATAGCCAAAGCTCATGTCTGAA
PGLM1-1215	PGLM1-1215	GQ03315_K24.1	NA	BT112465	TGTTTTTTGGTCTATGTTTTGCCAAAGTGATCTCAGTTTTTTTTATACTT[A/G]TTATTTTGTTCAGATGGTTAAATCTTTAAATATTTGAGAAGAGATAAACA
PGLM2-0082	PGLM2-0082	GQ03113_D21.1	NA	BT107829	GCTCTAATGGCGGCCTCGGCAAACTCTTTTGAGCGGAATGTGACGAACCC[A/G]TGTCCTGACTTATCTGCAATCTTGGCCCTTGAAATGCTGCCGAACCCCTC
PGLM2-0086	PGLM2-0086	GQ03236_I17.1	NA	BT111366	TGATGCCTTACAATGCTGCTGTTGGCTCTGCAACGGCTCCAAAAATGTAC[C/G]AGAAAATTGAATCTGATGGTGGGATTCTATTGGAAAAACCGCTGAAATCG
PGLM2-0104	PGLM2-0104	NA	NA	BT101870	GCCGCAGGCGGCATTAGGAACCGTAACAACAACAATGGAGGACGGAACCC[A/G]AACGCAGTGAACGATGAAAACCTAATATTCGAAACAAGTCCGGGAGTGGA
PGLM2-0217	PGLM2-0217	GQ03307_M10.1	NA	BT111930	NNNNNNNNNNNNNNNNNNNNNNNNNNNGCCAGATGGATTTTGGCCCTCTT[C/G]CTCCTCGGTATTCCACAGATTTTTACATCAACTCCCCACCCAAGCTTACC
PGLM2-0288	PGLM2-0288	GQ03105_I17.1	NA	BT107306	CAGGCAAACTATGAAGTGCAACGACTCTTGCTAGAGCACCAGTCTTGGGA[T/G]CAACTTCTTGTGGTACTATTGGCAGATAGAAAAGGGAAAAACCTTGTACT
PGLM2-0342	PGLM2-0342	GQ02906_M17.2	NA	BT106296	GGTATCTGGATAGAATTGGTTCATTTGAGATTTTGGTTGTTTGGGTGGAG[A/G]ACCCATGTCTTCAGTTCTCAATCTAAGACATCTTTGATGCAGAGCCATTT
PGLM2-0433	PGLM2-0433	NA	NA	BT113476	GGACTCATTGCTGGAGATCGGATCGGAGTTTAACCCTACCCACTTGCCAA[A/G]TCTAATTACTCAAGCCACCTTTCCCTCTGTGAATTTTGGGGCATCGATTT
PGLM2-0437	PGLM2-0437	GQ03322_L12.1	NA	BT112915	GCCTTGCAGAGATTGAAGTTAATGGAGAAAGACAATTTGGCAAATGGTTT[A/G]GTGGAACCTAGAGCTAATATTATCATGGAAAGTCTGGATTAAAGTAAGGG
PGLM2-0610	PGLM2-0610	NA	NA	BT107424	AACTCTGAGAACTAAGTTGGTTAGTCTTCGTAGCTCTGCACCCAAATACT[A/G]TTCGTTTAGAGAGTAAAGTTGGGTCAGCTCAAGAAAGACAAACAAAAAGC
PGLM2-0619	PGLM2-0619	NA	NA	BT107810	GAGTCAGGAAAAGATGGAGTGGCATTGGTAGGTGCTCCAGGGATGTTTAG[T/G]ATAGTAGTGATGAGATTGTATATCTCAACATTCTCGAAAGATTGAACTTT
PGLM2-0642	PGLM2-0642	NA	NA	BT102060	CACAAGTGAATGGAAGAAAGAAAATGGAGCGGTTAAGGCCCTTTTGAAAA[T/C]ATGGGTTTTCTTCCTAACCTTCAATAACTGCACCTTACTTCTCCAACTTC
PGLM2-0702	PGLM2-0702	GQ03617_J13.2	NA	BT115475	CTAATGCCAAAGGACACTACGCCCCGGTCCTGGCAGAATTTTGCTGGAAA[A/T]CTAAAGCAGCCATAAAAATTGCAACTGGATTTCCTGGTGAAGGAGGAGTC
PGLM2-0742	PGLM2-0742	GQ04013_K12.1	NA	BT119033	CTGATATGTCAAATTATTTGTACTTGCATTTCCCTCAAAGGTTGCCACAC[A/G]AAATCCTGCAACCTTGTATCCATAGAGTACAAAGTTAGAGAAAGAGCCAC
PGLM2-0804	PGLM2-0804	GQ03113_C07.1	NA	BT107826	GATTGTTTATAAACTATTATGATCCATGTACAACATTCTCATGAATTACA[T/C]ATTGAGAGACAAATTATATAGGCTCATATTGTATAAAGAATAAAATATTC
PGLM2-0818	PGLM2-0818	NA	NA	BT113275	AAGGAAAAGAAACCAAGAAAGTCAACTAGCAGTGACTTTGAAAATAGTCC[A/G]GAGAGAGAGCACTTAAAAGACAGTGAGAAACAACCTGCAAGGAGACGGTG
PGLM2-0846	PGLM2-0846	GQ03703_G22.1	NA	BT115638	AAATCACCATATAATATGGGGTGAGTAGGTGGAGACAGCAGAAAGATTGA[T/C]GTGAGCTGACTACCATCTGGGGAAAGAATAACTGCCTCCTGTTCTCCCGC
PGLM2-0877	PGLM2-0877	GQ03211_J15.4	NA	BT109698	GTGTAGTGATGTGGGAAATGGTCAAGTTTCAACTATCAGAAGTGCATTTT[C/G]TGAGAAGGACCAAGAAAATCTTTATAATCTTGTACAGGATAAATCTACAA
PGLM2-0901	PGLM2-0901	GQ02902_J05.2	NA	BT106080	CCAGCAGACCGTCTTCTGCCGTAACGCCATCTTGTGCCGTAACGAAGGTC[A/G]AGAGAATGCTTAAGCATATTAATACTTGCAGAAGACGGAAAACCGACGAG
PGLM2-1030	PGLM2-1030	GQ03209_K21.1	NA	BT109536	NNNNNNNNNNNNNNNNNNNNNNNNNNNGGGTGGAGCTGCTGCTTGCATAT[T/C]GTACATTTAGTTGTACCATAAGGTGTCCATCTGTGCTTCTTGGACAAGAG
PGLM2-1037	PGLM2-1037	NA	NA	BT116648	NNNNNNNNNNNNTGAATCGCTACTGCATCAAATTAAAAGCACAGTTTAGA[A/G]TCTGTGCATTAGGGCATTTAAGGTTTGTTGAATGAATTAGCAAGGGAATA
PGLM2-1112	PGLM2-1112	GQ03113_H14.1	NA	BT107848	AGGTAGATCGGTACTAAGATGTAATATGATGGATAACAACAAGAAATGCA[A/G]TTTATACATATTTCAATATCTGGACACCAATATATTCAATGGGACCTATA
PGLM2-1149	PGLM2-1149	GQ0195_G17.2	NA	BT102493	GAAGGAGACCCAACGTCAAGATATGAGCTTCTGTTGAATCCAGATGAGCT[T/C]TTCTTTGCTCCTATACTTTTCTGAAATATACGACAGACCACCCATTCATC
PGLM2-1191	PGLM2-1191	GQ03223_E17.1	NA	BT110551	TCTTGGGATATCTGAGCTCTTTCTTCTTGGCAAATCTGTCCTGTCAACGA[C/G]TCCTAAGGCTCAAAATGACAAAGTAATGGAAGATTCTCTGAAAATTGAAT
PGLM2-1217	PGLM2-1217	GQ02818_I04.1	NA	BT105098	CTTGAAGGAACATTCCAATATTCCTATGATGTAGCAAATTAATCAGAGAG[A/C]AAATTTGTACTTGGGACTATTTTATTGTATACCAGAATTTATTGTTAGGA
PGLM2-1365	PGLM2-1365	GQ03711_F07.1	NA	BT116065	TGAGATTAGTGGGATAAAGCTGATTTTGACCTCATCCAGAGGGGTAGCCA[T/C]AACCACAACTTCGCAATCATAAACTTGCCCATCAGTAGAGTTTACTTCAT
PGLM2-1477	PGLM2-1477	GQ02829_D10.1	NA	BT105837	CGCGTAAAATCTCCCTAGAGGTAATGTTTCCCATTGAATTTATGGAAGGA[T/C]TCTATATGAAAACTTGCAATAACAATTAAACCTCCATTAGACGTGTTTTA
PGLM2-1489	PGLM2-1489	GQ0205_L12.1	NA	BT103050	GAGAGTGCCTTCTGTAACTGATGAAGGTTTTTTACAAAGCTCTGTCAACA[A/T]AGTAAATTTACTGCTAACAGTAGCCCTTGATGATTCAGTTTGGACTCTGG
PGLM2-1514	PGLM2-1514	GQ04101_B06.1	NA	BT119073	CAGAACCAAAGGGGAAACTGCCCCTTTCCCAAAGCTCTTCATCTACAGAA[A/G]AACTTGACTGCGACAAATTATTCATCCAACACAGCACAATAACATGCGGC
PGLM2-1527	PGLM2-1527	GQ03818_J22.1	NA	BT117393	TATGGTTGCGGAAGCGCATTAATGGCTCTATTTTGCTAGTAGAACACAAA[T/C]AGTTCTTCAAATAATTGAAAGAGTTTCCGTACAAAAAANNNNNNNNNNNN
PGLM2-1528	PGLM2-1528	GQ0072_P11.1	NA	BT101206	CAAGAAAGCATAAGACTAAGAGTCAAGTCCTATCTGGTGAAAGGTTTCAG[T/C]GAACTCTAAAATTTTGTGCAAGGTAGAATGTTGTTTGCTTTGATAAGAGT
PGWD1-0220	PGWD1-0220	GQ03001_P18.1	NA	BT106446	GAGGGGCCGGGGGAGGGTCTCTATAATCCTTGGCCTGTTCTATGCCTTCT[C/G]CTTCCTTAGCTTCCATCCTGCTCTTCTTTAGCTTAACAGTAAATTCTAAC
PGWD1-0362	PGWD1-0362	NA	NA	BT108752	AGCRAAGTTGTATAAACATTTTTCCTGAATGTGCATAAATTCTCTTCAGA[A/G]TAAGGCAACATCTTGTTTAGGCAACCAAGCACTTGGGCACTGTTCTTGAA
PGWD1-0737	PGWD1-0737	NA	NA	BT113185	CTGGATTGGAAAGAACTGTATAAAATGCATTTCACAAGGTTACAGAGGAA[A/G]GCCAGAAAAGAGAGGTTCATTCAGAAAGTTAAATTTATCATGCTAATAGT
PGWD1-0819	PGWD1-0819	NA	NA	BT105260	CTTAGCCAGATGCTAAATTGTTGCATGAAATCTTTTCTTCGGGATTTCTG[A/G]ACTTCGAAATTTTGATTTTGTTAGTTTATAGCAAGATAMATACTTTACCT
PGWD1-1171	PGWD1-1171	GQ0068_H12.1	NA	BT101131	ATGGCCAAAATTAGATAAATAAATTGTTGGGCAGCTCGAGATGATGCGGC[A/T]GAGTGAGTTGAAGAGGGAGTATCGGCTGATGAAGAAGAGGAGGCAGGGGC
proCOL1-15-1137	proCOL1-15-1137	NA	NA		AAGATTAGTTGAGGCTGTACACCTTTTAACTTACTCATTAGATTAGGGGCACGCTACAGTGACCGGGKTCVGCTTTCCTTGCAGAATCACAAGTAAAGGG[A/G]AGATCCAAATTCTAATTCTCTCTCATGTGACCACCCACTGAAATCCCATTGGTTTGCTAGATATCTTTTGACAGGACGACATCATCAATGACGCTCAACC
PTC9341	PTC9341	GQ02902_M13.2	NA	NA	GCAACAGATCAGAGTCCTATCACCAAAGTCAMAACTGAACTGGAAGCAAGTATGTGAACTTTTACAGCCTTGTATTTATTTTGACTTCTGACTTGAGTGA[A/G]TAAAATTAGGAAATTTCCACTTCTTGCTATACTAATTAAGAAAATGTGTATCTATGTGTGCAGTCTCCGAGGAGACATTGCTGTGATGTTCTACCATCTT
PUT4736-153	PUT4736-153	PUT-175a-Picea_glauca-16966	NA	NA	GCCTCATGGGGCCAGCCATTTTCAAATGTCTTTGAATGCTATATGAGGAAAGTCAAGGGAAACTTTTGTTCCAATTCAAACTGAGACATTCTAAAAGGAT[C/G]AGGACTAGCTGAGACAAAGTAATGTCCATTGGATCTTAACCTTGGCAAGAACCACCAGGCAGTAGTTATTTTCACTCCAAAAGTATTTCATTTCTCTTTA
PUT8295-117	PUT8295-117	NA	NA	NA	AGTGTTTCAATTATTTTAATCAGAATAACATGATTGCAGAGGTAGTAATCCTCAGTGTTTCAATTATTTTAATCAGAATAACATGATTGCTAGGCAAAAG[T/C]ACCAGAAATTTGAAGAACAATCTGAATAAACTCTCAGCAAATATAGATCTTACTGGCAGCATAGCTCTTAAACTGAAAATATATTTGGTTTAACAATATT
TC3298m	TC3298m	NA	NA	BT103635	GATTGTATGTCCTCATGATATTTATTTAGAATACAATAAWACATATTTTAATTGCCATTTMTTTAGAATAAGTAAAATGGATATTTTTCTTTATTTACTTGTAGAGYTGTRAAATTTRTGTCATCCAGAATTACAAAAAATTAAATTTGATCTATAWTCTACATCTACAACCTGCCTATTTTTAATATTTTAAAACATCTTTAATGCAAACTCAAGAACTACTTCATCTGAATATTTTATCTGTTTTCCAGGGTTTATGCATAATTTGATAATTTAATTAAATACCCTTTGGCCTTGCAGAGAGGACGT[T/C]GCAGGACGAAATCTATTTAAACTTTACAATAATGATGTCGTCACATTTCATGTATATATCTAGACTCTTTTCTACATACATATCC…
UMN-4361-01-9379-co	UMN-4361-01-9379-contigContig1-235	GQ03217_H10.1	NA	NA	TTTCACTCCAATGATGATGAGTAACTTCACACACAAGCAGGCGGAATCCCTTAGTAGGAGTAGGCAGCAACGCTTTGGATTTTGTTTCGAAGCAGTGAAGAAGCAGCAGGAACAAATTCTCCTCCTTGGTTGGCAACGACAAGTTCTTGT[T/C]TCGGTCTCTGCTTGGAATGTTAATAATGTTGTTTAATCATGTATTAACTATGTAAGTTTTCAGAGTCGTTGACTT
WS00722-A22.1.693	WS00722-A22.1.693	WS00722_A22.1	NA	NA	GCTAGAAATGGAAATGTTCTCCAAAGATCCCACCAGCTTTGGTTGCATGA[T/G]ACTCTCACAATCTCCATGACCAAGTTGACCTGATTTTCCACGACCCCAAG
WS00722-O08.1.334	WS00722-O08.1.334	NA	NA	NA	GGAGATGAGAGAGGATGTCAAGGCAGAGAAAGAGGAGGAGGAGATGAGAG[A/G]GGATGTCAAGGCAGAGAAAGAGGAGGAGGACGAGAAGCAGCGCAACACGG
WS00730-D17.1.428	WS00730-D17.1.428	WS00730_D17.1	NA	NA	CCCAGGGATTTGCTCGTATTGGAAGGCAAGAGGATTACCAAAGATATAGG[T/G]TCGTTTGCTTGCAAGATTATGCTCAGAGAGGGGAATATTATTGCCGTCGC
WS00735-B16.1.428	WS00735-B16.1.428	WS00735_B16.1	NA	NA	TGACTGCTCCCCGCCTTCCCCCTCTGGTAATGGCAATTACGTCCCCTTGA[C/G]TGTGCCTCCGCCGGTGAGCAGCACCTATGTCCCCTTGACTGTGCCTCCGC
WS00746-F12.1.216	WS00746-F12.1.216	WS00746_F12.1	NA	NA	AAGCCCAACAGGCCATTCCTCTCATGTGTGGCCTATGCTTTTGCGTTCGG[T/C]ATATCGAGCCCCGTAGGTGTGAGCATCGGCATTATCGTGGATTCGACCAC
WS00821-I06.1.329	WS00821-I06.1.329	WS00821_I06.1	NA	NA	AGAAGCAACTAATTCGATTCAACAGGGTGGAAGTGAAGGCAAAAGAGTAT[A/G]AGAGAATTGAATTTAGAATTGATGTGTGCAATGATTTGAGTATAGTTGAC
WS00823-G01.1.282	WS00823-G01.1.282	WS00823_G01.1	NA	NA	GATGCAATCGTCTCCCACTCATTCTTTCTATCAACAAAACAGCATAATGA[A/C]ATCTTTGTAAGAAATATGACAGACAGACATTTGTAAATGGACCATTTGAA
WS00825-N08.1.345	WS00825-N08.1.345	WS00825_N08.1	NA	NA	AAAGCTCATAGATAATTATGAGAAACCACAATGTAAGTTACATATTCTCT[T/C]TGATCTCACAATGTAAATGCTGCATCAAAAGTGTTTTCAATATGAGAATT
WS00826-J19.1.363	WS00826-J19.1.363	WS00826_J19.1	NA	NA	TTGAGCGATCCCAAGAAGATAGCTGCTATGCAGAGAGTTGTTTCCATCAG[A/C]AAATGTCCCCTGAAGACTCATTATTTAACCAGGATCACAATGATATTACA
WS0083-P17.1.358	WS0083-P17.1.358	WS0083_P17.1	NA	NA	TACAAGAACATAATGAGTTTGCAGTATCTGCAGGATTAATTACTTTATGG[T/C]GCTGTTGATAAGGTAGACAATTGTTTCCTTCATGGCTGCATGATGAACAG
WS0085-K14.1.120	WS0085-K14.1.120	WS0085_K14.1	NA	NA	CAAGTTGCAGTTCAGATGATAGCTTTACACCTAGAATTACATACAAAATG[A/T]AAAAGCTCTTCCAACTTTCCTCCAATTCCTGTTTCCCAGTTTACAGGATG
WS02623-A15.1.593	WS02623-A15.1.593	WS02623_A15.1	NA	NA	ATCATGTGATAAATTTGTTTTCCTCATGTTCTACAATGTTTGTCAATGGG[A/G]CAGTCGACATTTAATTAGAAAAAATAGAATGTCCACCTTGTCTCGTTGGC
WS02624-E13.1.124	WS02624-E13.1.124	WS02624_E13.1	NA	NA	GAGTGTTCGGAACTTGGGTGGAGGAAGCGCGCAGGTGGATGTTTGCTCAA[A/G]CCTTGAACATCCTACGGTGTATCCTCCTGTGTACGTGGGACGAAAATGGA
WS02624-I01.1.60	WS02624-I01.1.60	WS02624_I01.1	NA	NA	GCCTTCGTCCATGAAAACCTAACTATCTGAATTTGTTTTCTTGAAGTGGG[T/G]TACATTACTGGAGCTATTATGGTAATCCATCAAAAGTCAAAACTAGGAAT
WS0266-F16.1.380	WS0266-F16.1.380	WS0266_F16.1	NA	NA	ACGGACAGCCGAGGGCTTCAGGCAAAACCAACAACTGACGGATCCGGCTG[T/C]GATTGTCTCTGCGTTCGCTGAAGGCAAGTCCCAGCTAGAGGTGGCGTCAA
WS03212-P20.1.273	WS03212-P20.1.273	WS03212_P20.1	NA	NA	TTGAATCCATGGATGCATTGACTTTCAAGGAAGTGAACAATAGGGAATGG[A/G]CTTGCCCTGCATGCAGGGCTGGGGCTGCTGAAACGCACAAGGGTTTGAAG
WS03215-H11.1.220	WS03215-H11.1.220	WS03215_H11.1	NA	NA	AGCTGATAATCATCTCTTAGAGTCAGCTGTTCATGGCTGTAATTGGGGAG[T/C]TTTTCATAAGATATCGCAGCTGGAGGTGCCTGATGCAGTTTCTCGCTGGA
WS03218-F09.1.611	WS03218-F09.1.611	WS03218_F09.1	NA	NA	TTAGATAGGGGAAATGAATCCCTACCAATTTTTCTCAACAGGAATTGAGA[A/G]TGTGAATTAGTCTTCTATCTCATCTCTTGCATTCAGGCCTGTTAAAGGAA
WS03218-K16.1.611	WS03218-K16.1.611	WS03218_K16.1	NA	NA	ATGGGAGTCGTTGCTTTGTACAGAGGAGAAATGGAGTACCGTTGGAGTAG[T/G]TCCCTGGATATTAGGTGAAGTCACGGCTGCACTGTGCCTAGTATACTAAG
WS0321-C18.1.365	WS0321-C18.1.365	WS0321_C18.1	NA	NA	TAGTGTTTCCTAGCTGTGAATTATGAGATCTAATTCTAGCTGAGGTTCAT[T/G]TTCAGGGCTGCGAATCTTTTATTTGCGTGAATTATTTTTGGGATATTTCC
WS-2.0-GQ0013	WS-2.0-GQ0013.B3.r-L21.1-200	GQ03006_B05.2	NA	BT106599	ACTGATTTCTGCTGCAAGTGCACTTGGAAA[T/C]ACTGGTATATCTGGCACCATGCAGATAGGA
WS-2.0-GQ0036.T	WS-2.0-GQ0036.TB-K03.1-397	GQ02804_F20.2	NA	BT103934	CAAGAAGAAGATAGAGAAAGGTGTTGCATT[T/C]CCTACTTGTATCTCAGTTAATAGCACGGTA
WS-2.0-GQ00411.B	WS-2.0-GQ00411.B3-I03.1-919	GQ02901_G01.3	NA	BT106015	GGGTTGATGAAAGATTATTGTGTCAAGGTT[C/G]AAGCTCTCAATATTAGTATAAAATTGAGTT
WS-2.0-GQ0042.B3.r	WS-2.0-GQ0042.B3.r-P01.1-343	GQ03219_J23.1	NA	BT110310	AGCCCTATCCATAGTGAACTAAAGTGTGAG[A/T]ATGGACAAAGATGGAGCTTACAAAGGAGAC
WS-2.0-GQ0043.	WS-2.0-GQ0043.BR-A24.1-95	GQ0063_A05.1	NA	BT100996	ATGTGAGAGCATGCAGCTCCCCGAGTCAAG[T/C]TCAAGTTCTCTGTGGTTATCTGGTAATGAT
WS-2.0-GQ0045.B	WS-2.0-GQ0045.B3-N03.1-416	GQ03012_K10.1	NA	BT106875	TCTTGGCTTCTGTGAGGAGGAGGAGCCATT[T/C]CGAAGAATGATGGTTTTTGAATATGCTCCA
WS-2.0-GQ0047.B3-B	WS-2.0-GQ0047.B3-B08.3-653	GQ03504_J01.1	NA	BT113923	TTTCTGGCCGTTAACTAAAAGTTGTAGACA[T/C]CAGAGTGCAGCATTTGAAGGAGGCTTGATG
WS-2.0-GQ0064.T	WS-2.0-GQ0064.TB-K14.1-34	GQ02820_I14.1	NA	BT105286	TGAGAATATTCGGGAAGGTCTTGCTATCAC[A/T]GGGATAATTCTTTGCGTGTTTGGGCTTCTT
WS-2.0-GQ0074.TB-H0	WS-2.0-GQ0074.TB-H08.1-678	GQ03907_G10.3	NA	BT117682	GTATTCAACTGTTATAAGCTGAGTATTGTT[T/G]ATTTGGAATATGACCATTTAGCTTGGAATC
WS-2.0-GQ0168.B3	WS-2.0-GQ0168.B3-N16.1-556	GQ02807_K19.1	NA	BT104210	CACCATGGAAGGTCGATAACTTCGGTACGG[T/C]GAATCTGGTTGATGCATGCCGTAGTATTGG
WS-2.0-GQ0222.B	WS-2.0-GQ0222.B7-B17.1-379	GQ03120_G19.1	NA	BT108345	GGTCGTTGTACTGTTTGGAGTCGGTTTTGC[A/C]GGCGGGGGTACGTATGTTTATGTCACTCGC
WS-2.0-GQ0259.B3-E	WS-2.0-GQ0259.B3-E22.1-278	GQ03512_L10.1	NA	BT114336	CAGCTGCTTTATGGATGTTATTAATTGGAT[T/C]AGAGGAGTCTCAAGCCAAGGAAATACAGGT
WS-2.0-GQ03209.B	WS-2.0-GQ02904.B7-M12.2-709	GQ04004_M13.1	NA	BT118296	GCCAGAAGCAGGGAGGCTCTGTAGATGTGG[T/C]CTTGAACAATCTCCCTTTAATGAAGAACTT
