# Supplementary material for: A Picea abies Linkage Map Based on SNP Markers Identifies QTLs for Four Aspects of Resistance to Heterobasidion parviporum Infection
Source: PLoS One. 2014 Jul 18;9(7):e101049. doi: 10.1371/journal.pone.0101049 (PMC4103950; doi:10.1371/journal.pone.0101049)
Supplement: Table S3 — MapQTL files. Input files used to compute the QTL mapping using MapQTL 4.0. (TXT) [file pone.0101049.s003.txt]

; Mon, 19 Aug 2013, 12:11

Locus genotype data.

name = PAbies
popt = CP
nloc = 874
nind = 251

GQ03603-G11.1.283    <hkxhk> {00} ; 1
   hk hk hk hk hh  hh hk hh kk hk  hh hk hk kk hh  hk kk hk hk hh  hh hk hk hk hh
   kk hk kk hk hk  kk kk hk hh hk  hk kk kk kk hk  hh hh hk kk hh  hh hk hh kk hk
   hk hh kk kk hh  hk hk hk hk hk  hh hk hk kk hk  hk kk hk hk hk  hk hh hk kk hk
   hk hk hk hk hk  kk hh hh hk hk  hh kk hk hk kk  hh kk hk hk hh  hh kk hk kk kk
   hk hh kk hk hk  hk kk kk kk hk  -- kk hh hk hk  hk hk kk kk hh  hh hk hk kk kk
   hk hh kk hh hk  kk hk hk hk hh  kk hh hh kk hk  hk hk hh hk hk  hh hk kk hh kk
   hk hk hh kk hk  hk hk hk kk kk  kk hk hh kk kk  hh hk kk hh hk  hk hh kk hk hh
   hk hk hh hk hk  hk kk hk hk hk  kk hk kk kk hk  hk hh hh hk hk  kk hk kk hk kk
   hk hh hk kk hk  hk hh hk kk hk  kk hk kk hk kk  hk hh hh hk hk  kk hh kk kk hk
   hh kk kk hk hk  hh hh hk hk hk  hk hk hk kk hk  hk kk hh hk hk  hh hk hk hh hk
   hk
CL115Contig1-1156    <nnxnp> {-1} ; 2
   np nn nn nn nn  np nn np np nn  nn nn np nn nn  nn np nn np nn  nn nn np np nn
   np np np np nn  nn nn np np nn  np nn nn nn np  np nn nn np nn  np np np nn nn
   np np nn nn nn  nn nn np -- nn  np np np nn nn  nn nn nn nn nn  nn nn nn np nn
   nn nn nn np np  np np np nn nn  nn nn nn nn nn  np np np np np  np nn nn nn np
   nn np nn nn np  np nn np nn nn  nn nn np nn nn  np np np nn np  np np np nn np
   nn np np nn np  np np np nn nn  nn np np nn np  np nn np nn nn  np nn nn nn nn
   np np np nn nn  nn np nn nn nn  np nn nn np nn  np np nn nn np  np np np np np
   nn nn np nn np  nn np np nn np  np np nn nn nn  nn np np np np  np np nn nn nn
   nn nn nn nn nn  np np nn nn np  nn np nn nn nn  nn nn np np np  nn nn np nn np
   nn nn nn nn np  nn nn nn np nn  nn nn np nn np  np nn np nn nn  np nn np nn np
   np
FCL1092Contig2-859   <nnxnp> {-0} ; 3
   nn nn nn nn nn  np nn nn nn np  np nn nn np np  nn np np nn nn  np nn np nn np
   nn nn nn np nn  np np nn nn nn  nn np np np nn  nn np nn nn nn  nn np nn nn nn
   nn np nn np np  nn np np nn np  np np nn np nn  nn nn nn nn np  nn nn np nn nn
   nn -- nn np nn  np np nn np np  nn np np nn nn  nn np nn nn np  nn nn np nn nn
   np np np nn np  nn np np nn nn  nn np nn nn np  nn np np np np  nn nn nn np nn
   np nn np nn nn  np np np np nn  nn nn np nn np  np np nn nn np  np nn np nn np
   np np nn np nn  np np nn nn np  np nn nn np np  nn np nn nn nn  np np np nn nn
   np nn nn nn nn  np nn np nn np  nn nn nn np nn  nn np np nn nn  nn nn nn nn np
   np nn np nn np  nn nn nn nn nn  np nn np np np  nn np nn np np  np nn nn nn nn
   nn np np nn np  nn nn np np np  np nn np np nn  nn np np nn np  nn nn nn np np
   nn
GQ03318-L09.1.494    <nnxnp> {-1} ; 4
   np nn np nn np  np np np nn nn  np np np nn np  np nn np nn np  np nn np nn np
   nn np nn np np  np nn nn np nn  np np nn nn nn  np np np nn np  np nn np nn np
   np np np nn np  nn nn np np nn  nn np np nn nn  nn nn np nn nn  np np nn np nn
   nn nn nn nn np  nn np nn np nn  np nn nn np nn  nn nn np np --  np nn nn nn nn
   nn np np np np  np nn nn nn nn  np nn np nn np  np nn nn nn nn  nn np nn nn nn
   np np nn nn np  nn np np nn np  nn np np nn nn  nn nn np nn np  nn np nn np nn
   nn nn np nn nn  np nn nn np nn  nn nn np nn np  np np nn np nn  np nn nn np nn
   np nn np nn np  np nn np np nn  nn np nn nn np  nn np nn np nn  nn nn nn np nn
   nn np np nn np  nn nn nn nn np  nn nn nn nn nn  np np nn np nn  nn np nn nn np
   np nn nn nn nn  np nn np nn np  nn nn np nn np  np nn np np np  np np nn np np
   np
PGLM0-0073           <nnxnp> {-1} ; 5
   np nn np nn np  np np np nn nn  np np np nn np  np nn np nn np  np nn np nn np
   nn np nn np np  np nn nn np nn  np np nn nn nn  np np np nn np  np nn np nn np
   np np np nn np  nn nn np np nn  nn np np nn nn  nn nn np nn nn  np np nn np nn
   nn nn nn nn np  nn np nn np nn  np nn nn np nn  nn nn np np np  np nn nn nn nn
   nn np np np np  np nn nn nn nn  np nn np nn np  np nn nn nn nn  nn np nn nn nn
   np np nn nn np  nn np np nn np  nn np -- nn nn  nn nn np nn np  nn np nn np nn
   nn nn np nn nn  np nn nn -- nn  nn nn np nn np  np np nn np nn  np nn nn np nn
   np nn np nn np  np nn np np nn  nn np nn nn np  nn np nn np nn  nn nn nn np nn
   nn np np nn np  nn nn nn nn np  nn nn nn nn nn  np np nn np nn  nn np nn nn np
   np nn nn nn nn  np nn np nn np  nn nn np nn np  np nn np np np  np np nn np np
   np
02729-A18-323        <nnxnp> {-1} ; 6
   np nn nn nn nn  np nn np np nn  nn nn np nn nn  nn np nn np nn  nn nn nn np np
   np np np np nn  nn nn np np nn  np nn nn nn np  np nn nn np nn  np np np nn nn
   np np nn nn nn  nn nn np nn nn  np np np nn np  nn nn nn nn nn  nn nn nn np np
   nn nn nn np np  np np np nn nn  nn nn nn nn nn  np np np np np  np nn nn nn np
   nn np nn nn np  np nn np nn nn  nn nn np nn np  np np np nn np  np nn np nn np
   np np np nn np  np np np np nn  nn np np nn np  -- nn np nn nn  np np nn nn nn
   np np np nn nn  nn np nn nn np  np nn nn np nn  np np nn nn np  np np np np np
   nn nn np np np  nn np np nn np  np np nn nn np  np np np np np  np np nn nn nn
   nn nn nn nn nn  np np nn nn np  nn np nn -- nn  nn nn np np np  nn nn np nn np
   nn nn nn nn np  nn nn nn nn nn  nn nn nn nn np  nn nn np nn nn  nn nn np np np
   np
0278-O07-647         <nnxnp> {-0} ; 7
   nn nn nn nn np  nn nn nn nn np  np nn nn np np  nn np np np np  np nn np nn np
   nn nn nn np np  nn np np np nn  nn np nn np np  nn nn nn nn nn  nn np nn nn np
   nn np nn np nn  nn np np nn nn  np np nn nn np  nn nn nn nn np  nn np np nn nn
   np np np np np  np np nn np nn  nn np np nn np  np nn nn nn np  nn nn np nn nn
   np np nn nn np  nn np np nn np  nn np nn nn np  nn nn np np np  np nn nn nn nn
   nn nn np np nn  nn np np np np  nn nn nn nn np  np np nn nn nn  nn nn nn nn np
   nn nn np np np  np np np nn np  nn nn nn np np  nn np nn nn nn  nn np nn nn nn
   np nn nn nn nn  nn nn np nn np  np np nn nn nn  nn np np nn np  nn nn np nn np
   np nn np nn np  np np nn nn nn  np nn np nn np  nn np np np np  np nn nn nn nn
   nn np np np np  nn nn np np np  np np nn np np  np np np nn nn  nn np nn np np
   nn
PGLM0-0295           <lmxll> {0-} ; 8
   lm ll lm ll lm  ll ll lm lm ll  ll ll ll lm ll  lm lm lm lm lm  ll ll ll ll ll
   lm lm ll ll lm  lm lm lm ll ll  ll ll lm lm lm  lm ll ll lm ll  ll ll lm ll ll
   ll ll ll lm lm  ll ll lm ll lm  ll lm lm lm ll  ll lm ll ll lm  ll ll ll ll ll
   lm ll ll ll ll  lm lm lm lm ll  ll ll ll lm lm  lm ll lm lm ll  ll lm ll lm lm
   ll ll ll lm ll  lm lm lm lm ll  lm lm ll lm ll  lm lm ll lm lm  ll lm lm lm ll
   lm ll ll ll ll  ll ll lm lm ll  lm ll lm ll lm  lm ll ll ll ll  ll ll lm lm ll
   ll lm ll lm lm  ll ll ll lm ll  ll ll lm ll ll  ll lm lm ll ll  lm ll ll ll lm
   lm ll lm lm lm  ll lm lm ll ll  lm ll ll lm lm  ll ll ll lm ll  ll ll lm ll lm
   ll lm ll lm lm  ll lm lm lm lm  ll lm lm lm lm  lm ll ll lm ll  ll lm ll ll lm
   ll lm lm lm ll  ll lm lm ll ll  ll lm lm lm lm  ll ll lm ll ll  lm lm lm ll lm
   lm
2-5668-01-974        <lmxll> {1-} ; 9
   ll lm ll ll ll  lm lm ll lm ll  ll lm ll lm ll  lm lm lm lm lm  ll lm lm lm lm
   ll lm ll lm lm  ll lm ll ll ll  lm ll ll lm ll  lm ll lm lm ll  ll ll lm lm ll
   lm lm lm ll lm  lm lm ll ll lm  ll lm lm lm lm  lm lm ll ll lm  lm ll lm ll ll
   lm lm lm lm --  ll lm ll ll ll  ll ll ll lm lm  ll ll ll ll lm  lm lm lm ll ll
   lm ll lm ll ll  ll ll ll ll ll  ll lm lm lm ll  ll lm lm ll ll  ll ll lm ll ll
   lm ll ll ll lm  ll lm ll lm lm  lm lm ll ll ll  ll lm lm lm ll  ll ll lm ll lm
   ll lm ll ll ll  ll lm lm ll ll  ll ll lm lm lm  lm ll ll lm lm  ll lm ll lm lm
   lm lm ll lm ll  lm lm lm lm ll  ll ll ll ll ll  lm ll ll ll ll  ll lm lm ll lm
   ll lm ll ll ll  lm lm ll ll ll  ll ll ll ll lm  ll ll lm ll lm  lm lm lm lm ll
   lm lm lm lm lm  lm lm ll ll ll  ll lm ll lm ll  ll ll ll ll ll  lm ll lm lm ll
   lm
GQ03902-L20.1.586    <lmxll> {0-} ; 10
   lm ll lm ll lm  ll ll lm lm ll  ll ll ll lm ll  lm lm lm lm lm  ll ll ll ll ll
   lm lm ll ll lm  lm lm lm ll ll  ll ll lm lm lm  lm ll ll lm ll  ll ll lm ll ll
   ll ll ll lm lm  ll ll lm ll lm  ll lm lm lm ll  ll lm ll ll lm  ll ll ll ll ll
   lm -- ll ll ll  lm lm lm lm ll  ll ll ll lm lm  lm ll lm lm ll  ll lm lm lm lm
   ll ll ll lm ll  lm lm lm lm ll  lm lm ll lm ll  lm lm ll lm lm  ll lm lm lm ll
   lm ll ll ll ll  lm ll lm lm ll  lm ll lm ll lm  lm ll ll ll ll  ll ll lm lm ll
   ll lm ll lm lm  ll ll ll lm ll  ll ll lm ll ll  ll lm lm ll ll  lm ll ll ll lm
   lm ll lm lm ll  ll lm lm ll ll  lm ll ll lm lm  ll ll ll ll ll  ll ll lm ll lm
   ll lm ll lm lm  ll lm lm lm lm  ll lm lm lm lm  lm ll ll lm ll  ll lm ll ll lm
   ll lm lm lm ll  ll lm lm ll ll  ll lm lm lm lm  ll ll lm ll --  lm lm lm ll lm
   lm
GQ03718-B23.1.549    <lmxll> {0-} ; 11
   lm ll lm ll ll  ll lm lm lm ll  ll ll ll lm ll  lm lm lm lm ll  ll ll lm ll ll
   lm lm lm ll lm  lm lm lm ll ll  ll ll lm lm ll  ll ll ll lm ll  ll lm lm lm ll
   ll ll ll lm lm  ll ll lm ll ll  ll lm ll lm ll  ll lm ll ll ll  ll ll ll lm ll
   lm ll ll lm lm  lm lm ll lm ll  ll ll ll lm lm  ll ll lm lm ll  ll lm ll lm lm
   ll ll lm lm ll  lm lm lm lm ll  lm lm ll ll ll  lm lm lm lm lm  ll lm ll lm lm
   lm ll ll ll lm  ll ll lm ll ll  lm ll ll lm ll  lm ll ll ll ll  ll ll lm lm lm
   ll ll ll lm lm  lm ll ll lm lm  ll ll ll lm ll  ll lm lm ll ll  lm ll ll ll lm
   lm ll lm lm lm  ll lm lm lm ll  lm lm ll lm ll  ll ll ll lm ll  lm ll lm ll lm
   lm ll ll lm lm  ll lm lm lm lm  lm lm lm ll lm  lm ll ll lm ll  ll ll ll lm lm
   ll lm lm ll ll  ll lm lm ll lm  ll ll lm lm lm  lm lm ll ll ll  lm lm lm ll lm
   lm
CL924Contig1-2359    <lmxll> {0-} ; 12
   lm lm lm ll ll  ll lm ll lm ll  ll lm lm -- ll  lm lm lm ll lm  ll lm lm lm ll
   lm lm lm ll lm  lm lm lm ll lm  lm lm lm lm ll  ll ll lm lm ll  ll lm ll lm lm
   ll ll lm lm ll  ll ll lm lm ll  lm lm ll lm ll  ll lm ll ll ll  lm ll ll lm ll
   ll ll ll lm lm  lm ll ll ll ll  ll lm ll ll lm  ll lm lm lm ll  ll lm ll lm lm
   lm ll lm lm lm  lm lm lm lm ll  ll lm ll ll ll  lm lm lm lm ll  ll lm ll lm lm
   lm ll lm ll lm  lm lm lm ll ll  ll ll ll lm ll  ll ll ll lm lm  ll ll lm ll lm
   ll ll ll lm ll  lm ll ll lm lm  lm lm ll lm lm  ll lm ll ll ll  lm ll lm lm ll
   ll ll ll ll lm  ll lm lm lm lm  lm lm lm lm lm  ll ll ll ll ll  lm ll lm ll lm
   ll ll ll lm lm  ll ll ll lm ll  lm lm ll ll ll  ll ll ll lm lm  lm ll lm lm ll
   ll lm lm ll ll  ll ll ll ll lm  ll ll lm lm lm  ll lm ll ll ll  ll ll lm ll ll
   lm
WS-2.0-GQ00411.B     <nnxnp> {-0} ; 13
   nn np nn nn nn  nn nn nn np np  nn nn nn np np  nn np nn np np  np nn np nn np
   nn nn nn np np  nn np np np nn  nn np nn np np  nn nn nn np nn  nn np nn np np
   nn np nn np nn  np nn nn np np  np np nn nn np  np np nn np np  nn np nn nn np
   np np np np np  np nn np np np  nn nn np nn np  np nn nn nn np  nn nn nn nn np
   np np nn nn np  nn np np np np  nn np nn nn np  nn nn np np np  np nn nn nn nn
   nn nn np np nn  nn np nn np np  np nn nn np np  np nn nn np nn  nn nn nn nn np
   nn nn np np np  np np np nn np  nn nn nn np np  nn np nn nn nn  nn np nn nn np
   np np nn np nn  nn nn nn nn np  np np nn nn nn  nn nn np nn np  nn nn np nn np
   np nn np nn np  np np nn np nn  np nn np nn np  nn np np np np  np nn nn np nn
   nn nn nn np np  nn np nn np nn  np np nn np np  np np nn nn nn  nn np nn np np
   nn
GQ03716-N24.1.444    <nnxnp> {-0} ; 14
   nn np nn nn nn  nn nn nn np np  nn nn nn np np  nn np nn np np  np nn np nn np
   nn nn nn np np  nn np np np nn  nn np nn np np  nn nn nn np nn  nn np nn np np
   nn np nn np nn  np nn nn np np  np np nn nn np  np np nn np np  nn np nn nn np
   np np np np np  np nn np np np  nn nn np nn np  np nn nn nn np  nn nn nn nn np
   np np nn nn np  nn np np np np  nn np nn nn np  nn nn np np np  np nn nn nn nn
   nn nn np np nn  nn np nn np np  np nn nn np np  np nn nn np nn  nn nn nn nn np
   nn nn np np np  np np np nn np  nn nn nn np np  nn np nn nn nn  nn np nn nn np
   np np nn np nn  nn nn nn nn np  np np nn nn nn  nn nn np nn np  nn nn np nn np
   np nn np nn np  np np nn np nn  np nn np nn np  nn np np np np  np nn nn np nn
   nn nn nn np np  nn np nn np nn  np np nn np np  np np nn nn nn  nn np nn np np
   nn
FCL4430Contig1-880   <nnxnp> {-1} ; 15
   np nn nn nn np  np np nn nn nn  np np np -- np  np nn np nn nn  np np nn np nn
   nn np nn np nn  np nn nn nn np  np np nn nn nn  np np np nn np  np nn np nn np
   np nn np nn np  nn np np nn nn  nn nn np np nn  nn nn np nn np  np np np np nn
   nn nn nn nn np  nn np nn np nn  np np nn np nn  nn np np np nn  np np np nn nn
   nn nn np np nn  np nn nn nn nn  np nn np nn np  np nn nn nn nn  nn np nn nn np
   np np nn nn np  np nn np nn nn  nn np np nn nn  nn np np nn np  nn np np np nn
   np np np nn nn  np np nn np nn  np nn np nn np  np nn nn nn nn  np nn np np nn
   nn nn nn nn np  np np np np nn  nn np np np np  nn np nn np nn  np nn nn np nn
   nn np np nn np  nn nn np nn np  nn nn nn nn nn  np np nn np nn  nn np nn nn np
   np np np nn nn  np nn np nn np  nn nn np nn np  np nn np np np  np np nn nn nn
   np
0-13058-01-7799      <lmxll> {1-} ; 16
   ll lm ll lm lm  lm ll ll ll lm  lm lm lm ll lm  ll ll ll ll lm  lm lm ll lm lm
   ll ll ll ll ll  ll ll ll lm lm  lm lm ll ll lm  lm lm ll ll lm  lm ll ll ll lm
   lm lm ll ll lm  -- lm ll lm lm  lm ll lm ll lm  lm ll lm lm lm  lm lm lm ll lm
   ll lm lm ll ll  ll ll lm ll lm  lm lm lm ll ll  lm lm ll ll lm  lm ll lm ll ll
   lm lm ll ll lm  ll ll ll ll lm  lm ll lm lm lm  ll ll ll ll ll  lm ll lm ll ll
   ll lm ll lm ll  lm ll ll lm lm  ll lm lm ll lm  ll lm lm lm ll  lm lm ll lm ll
   lm lm lm ll lm  ll lm ll ll ll  lm lm lm ll ll  lm ll ll lm lm  ll lm lm ll ll
   ll lm ll ll ll  lm ll ll ll ll  ll ll lm ll lm  lm lm lm ll lm  ll lm ll lm ll
   ll lm lm ll ll  lm ll ll ll ll  ll ll ll lm ll  lm lm lm ll lm  lm lm lm ll lm
   lm ll ll lm lm  lm lm ll lm ll  lm lm ll ll ll  ll ll lm lm lm  ll ll ll lm ll
   ll
FCL3514Contig1-318   <lmxll> {0-} ; 17
   lm ll lm ll lm  ll ll lm lm ll  ll ll ll lm ll  lm lm lm lm lm  ll ll ll ll lm
   lm lm ll ll lm  ll lm lm ll ll  ll ll lm lm lm  lm ll ll lm ll  lm ll lm ll ll
   ll lm ll lm lm  ll ll lm ll lm  ll lm lm lm ll  ll lm ll ll lm  lm ll ll ll ll
   lm ll ll ll ll  lm lm lm lm ll  ll ll ll lm lm  lm ll lm lm ll  ll lm lm lm lm
   ll ll ll lm ll  lm lm lm -- ll  lm lm ll lm ll  lm lm ll lm lm  ll lm lm lm ll
   lm ll ll ll ll  lm ll lm lm ll  lm ll lm ll lm  -- ll ll ll ll  ll ll lm lm ll
   lm lm ll lm lm  ll ll ll lm ll  ll ll lm ll ll  ll lm lm lm lm  lm ll ll ll lm
   lm ll lm lm ll  ll lm ll ll ll  lm ll ll lm lm  ll ll ll ll ll  ll ll lm lm ll
   ll lm ll lm ll  ll lm lm lm lm  ll lm lm lm lm  lm ll ll lm ll  lm lm ll ll lm
   ll lm lm lm ll  ll lm lm ll ll  ll lm lm ll lm  ll ll lm lm ll  lm lm lm ll lm
   lm
GQ0183-G10.1.643     <nnxnp> {-1} ; 18
   np nn np np np  np np nn nn nn  np np np nn np  np nn np nn nn  nn np nn np nn
   np np nn np nn  np nn nn nn np  np nn np nn nn  np np np nn np  np nn np nn nn
   np nn np nn np  nn np np nn nn  nn nn np np nn  nn nn np nn np  np nn np np nn
   nn nn nn nn nn  nn np nn nn nn  np np nn np nn  nn np np np --  np np np np nn
   nn nn np np nn  np nn nn nn nn  -- nn np nn nn  np np nn nn nn  nn np np nn np
   np np nn nn np  np nn np nn nn  nn np np nn nn  nn np np nn np  np np np np nn
   np np nn nn nn  np nn nn np nn  np nn np nn nn  np nn np np np  np nn np np nn
   nn nn nn nn np  np np np np nn  nn nn np np np  nn np nn np nn  np np nn np nn
   nn np np np nn  nn nn np nn np  nn nn nn np nn  np np nn nn nn  nn np nn nn np
   np np np nn nn  np nn np nn np  nn nn np nn nn  nn nn np np np  np np np nn nn
   np
WS02623-A15.1.593    <nnxnp> {-0} ; 19
   nn np nn nn nn  nn nn nn np np  nn nn nn np np  nn np nn np np  np nn np nn np
   nn nn nn np np  nn np np np nn  nn np nn np np  nn nn nn np nn  nn np nn np np
   nn np nn np nn  np nn nn np np  np np nn nn np  np np nn np np  nn np nn nn np
   np np np np np  np -- np np np  nn nn np nn np  np nn nn nn np  nn nn nn nn np
   np np nn nn np  nn np np np np  nn np nn nn np  nn nn np np np  np nn nn nn nn
   nn nn np np nn  nn np nn np np  np nn nn np np  np nn nn np nn  nn nn nn nn np
   nn nn np np np  np np np nn np  nn nn nn np np  nn np nn nn nn  nn np nn nn np
   np np nn np nn  nn nn nn nn np  np np nn nn nn  nn nn np nn np  nn nn np nn np
   np nn np nn np  np np nn np nn  np nn np nn np  nn np np np np  np nn nn np nn
   nn nn nn np np  nn np nn np nn  np np nn np np  np np nn nn nn  nn np nn np np
   nn
WS02623-F02.1.384    <nnxnp> {-1} ; 20
   np nn np np np  np np np nn nn  np np np nn nn  np nn np nn nn  nn np nn np nn
   np np np nn nn  np nn nn nn np  np nn np nn nn  np np np nn np  np nn np nn nn
   np nn np nn np  nn np np nn nn  nn nn np np nn  nn nn -- nn nn  np nn np np nn
   nn nn nn nn nn  nn np nn nn nn  np np nn np nn  nn np np np nn  np np np np nn
   nn nn np np nn  np nn nn nn nn  np nn np np nn  np np nn nn nn  nn np np np np
   np np nn nn np  np nn np nn nn  nn np np nn nn  nn np np nn np  np np np np nn
   np np nn nn nn  nn nn nn np nn  np np np nn nn  np nn np np np  np nn np np nn
   nn nn np nn np  np np np np nn  nn nn np np np  np np nn np nn  np np nn np nn
   nn np np np nn  nn nn np nn np  nn np nn np nn  np nn nn nn nn  nn np np nn np
   np np np nn nn  np nn np nn np  nn nn np nn nn  nn nn np np np  np np np nn nn
   np
FCL443Contig1-1660   <nnxnp> {-1} ; 21
   np nn np np np  np np np nn nn  np np np nn nn  np nn np nn nn  nn np nn np nn
   np np np np nn  np nn nn nn np  np nn np nn nn  np np np nn np  np nn np nn nn
   np nn np nn np  nn np np nn nn  nn nn np np nn  nn nn np nn nn  np nn np np nn
   nn nn nn nn nn  nn np nn nn nn  np np nn np nn  nn np np np nn  np np np np nn
   nn nn np np nn  np nn nn nn nn  np nn np nn nn  np np nn nn nn  nn np np np np
   np np nn nn np  np nn np nn nn  nn np np nn nn  nn np np nn np  np np np np nn
   np np nn nn nn  np nn nn np nn  np np np nn nn  np nn np np np  np nn np np nn
   nn nn np nn np  np np np np nn  nn nn np np np  np np nn np nn  np np nn np nn
   nn np np np nn  nn nn np nn np  nn nn nn np nn  np np nn nn nn  nn np np nn np
   np np np nn nn  np nn np nn np  nn nn np nn nn  nn nn np np np  np np np nn nn
   np
FCL2564Contig1-1470  <lmxll> {1-} ; 22
   ll lm ll lm ll  lm lm ll ll lm  lm lm lm ll lm  ll ll ll ll ll  lm lm lm lm lm
   ll ll lm lm ll  ll ll ll lm lm  lm lm ll ll ll  ll lm lm ll lm  lm lm ll lm lm
   lm lm lm ll ll  lm lm ll lm ll  lm ll ll ll lm  lm ll lm lm ll  lm lm lm lm lm
   ll lm lm lm lm  ll ll ll ll lm  lm lm lm ll ll  ll lm ll ll lm  lm ll ll ll ll
   lm lm lm ll lm  ll ll ll ll lm  ll ll lm ll lm  ll ll lm ll ll  lm ll ll ll lm
   ll lm lm lm lm  ll lm ll ll lm  ll lm ll lm ll  ll lm lm lm lm  lm lm ll ll lm
   ll ll lm ll ll  lm lm lm ll lm  lm lm ll lm lm  lm ll ll lm lm  ll lm lm lm ll
   ll lm ll ll lm  lm ll ll lm lm  ll lm lm ll ll  lm lm lm lm lm  lm lm ll lm ll
   lm ll lm ll ll  lm ll ll ll ll  lm ll ll ll ll  ll lm lm ll lm  lm ll lm lm ll
   lm ll ll ll lm  lm ll ll lm lm  lm ll ll ll ll  lm lm ll lm lm  ll ll ll lm ll
   ll
GQ03237-M17.1.1024   <lmxll> {1-} ; 23
   ll lm ll lm ll  lm lm ll ll lm  lm lm lm ll lm  ll ll ll ll ll  lm lm lm lm ll
   ll ll lm lm ll  lm ll ll lm lm  lm lm ll ll ll  ll lm lm ll lm  ll lm ll lm lm
   lm lm lm ll ll  lm lm ll lm ll  lm ll ll ll lm  lm ll lm lm ll  lm lm lm lm lm
   ll lm lm lm --  ll ll ll ll lm  lm lm lm ll ll  ll lm ll ll lm  lm ll ll ll ll
   lm lm lm ll lm  ll ll ll ll lm  ll ll lm ll lm  ll ll lm ll ll  lm ll ll ll lm
   ll lm lm lm lm  ll lm ll ll lm  ll lm ll lm ll  ll lm lm lm lm  lm lm ll ll lm
   ll ll lm ll ll  lm lm lm ll lm  lm lm ll lm lm  lm ll ll ll lm  ll lm lm lm ll
   ll lm ll ll lm  lm ll lm lm lm  ll lm lm ll ll  lm lm lm lm lm  lm lm ll lm lm
   lm ll lm ll lm  lm ll ll ll ll  lm ll ll ll ll  ll lm lm ll lm  ll ll lm lm ll
   lm ll ll ll lm  lm ll ll lm lm  lm ll ll lm ll  lm lm ll ll lm  ll ll ll lm ll
   ll
GQ04005-O13.1.1545   <nnxnp> {-1} ; 24
   np np np np np  np np np nn nn  np np np nn nn  np nn np nn nn  nn np nn np nn
   np np np nn nn  np nn nn nn np  np nn np nn nn  np np np nn np  np nn np nn nn
   np nn np nn np  nn nn nn nn nn  nn nn np np nn  np np np nn nn  np nn np np np
   nn nn nn nn nn  nn np np nn nn  np nn nn np nn  nn np np np nn  np np np np nn
   nn nn np np nn  np nn nn np nn  np nn np np nn  np np nn nn nn  nn np np np np
   np np nn nn np  np nn nn nn nn  np np np np nn  nn np np nn np  np np np np nn
   np np nn nn nn  nn nn nn np nn  np np np nn nn  np nn np np np  np nn np np np
   nn np np np np  np np nn np nn  nn nn np np np  np nn nn np nn  np np nn np nn
   nn np nn np nn  nn nn np nn np  nn np nn np nn  np nn nn nn nn  nn np np np np
   np np np nn nn  np nn nn nn np  nn nn np nn nn  nn nn np np np  np nn np nn nn
   np
GQ03010-L12.1.1233   <lmxll> {0-} ; 25
   lm ll ll lm lm  ll ll lm ll lm  lm ll lm ll lm  ll ll ll ll ll  lm ll ll ll ll
   lm ll lm lm ll  lm ll lm lm lm  ll lm lm ll ll  ll lm lm ll lm  lm lm ll ll lm
   ll ll ll lm ll  lm ll lm lm ll  lm lm ll ll ll  lm ll ll lm ll  ll lm ll ll lm
   ll ll ll ll ll  lm ll lm lm lm  lm lm lm ll ll  lm lm lm lm lm  ll ll lm lm lm
   ll lm ll lm lm  lm lm ll lm lm  lm ll ll ll lm  lm ll lm lm lm  lm lm ll lm lm
   ll lm lm lm ll  ll lm lm ll ll  ll ll lm lm lm  lm ll ll lm lm  lm lm ll lm ll
   lm ll lm lm ll  lm ll ll lm lm  lm lm ll lm ll  ll lm lm ll ll  lm ll lm ll ll
   ll ll lm ll lm  ll ll ll ll lm  lm lm lm lm ll  ll lm lm lm lm  lm ll ll ll ll
   lm lm lm lm lm  ll ll lm lm lm  lm ll ll lm ll  lm lm ll lm ll  ll ll ll ll lm
   ll ll ll ll ll  ll lm lm lm lm  lm ll lm ll lm  lm ll ll lm lm  ll lm ll ll lm
   ll
UMN-4361-01-9379-co  <lmxll> {0-} ; 26
   lm ll ll lm lm  ll ll lm ll lm  lm ll lm -- lm  ll ll ll ll ll  lm ll ll ll ll
   lm ll lm lm ll  lm ll lm lm lm  ll lm lm ll ll  ll lm lm ll lm  lm lm ll ll lm
   ll ll ll lm ll  lm ll lm lm ll  lm lm ll ll ll  lm ll ll lm ll  ll lm ll ll lm
   ll ll ll ll ll  lm ll lm lm lm  lm lm lm ll ll  lm lm lm lm lm  ll ll lm lm lm
   ll lm ll lm lm  lm lm ll lm lm  lm ll ll ll lm  lm ll lm lm lm  lm lm ll lm lm
   ll lm lm lm ll  ll lm lm ll ll  ll ll lm lm lm  lm ll ll lm lm  lm lm ll lm ll
   lm ll lm lm ll  lm ll ll lm lm  lm lm ll lm ll  ll lm lm ll ll  lm ll lm ll ll
   ll ll lm ll lm  ll ll ll ll lm  lm lm lm lm ll  ll lm lm lm lm  lm ll ll ll ll
   lm lm lm lm lm  ll ll lm lm lm  lm ll ll lm ll  lm lm ll lm ll  ll ll ll ll lm
   ll ll ll ll ll  ll lm lm lm lm  lm ll lm ll lm  lm ll ll lm --  ll lm ll ll lm
   ll
FCL1656Contig1-304   <nnxnp> {-0} ; 27
   nn np nn np nn  nn nn nn np np  nn nn nn np nn  nn np nn np nn  nn np nn np nn
   np nn np nn nn  nn np nn nn np  nn nn np np np  nn nn nn np nn  nn nn nn np nn
   np nn np np nn  np np nn nn np  nn nn np np np  np np nn np np  nn nn np np np
   np np np nn nn  np nn nn nn np  nn np np np np  nn np nn nn nn  nn np np np np
   np nn np nn nn  nn np np np np  np np nn np nn  nn np np np np  nn nn np np np
   nn nn np nn nn  np nn nn np nn  np nn nn np np  np np nn np nn  nn np np nn np
   np np nn np np  nn np np np np  np np nn np np  nn nn np nn np  nn nn np nn nn
   nn np nn np nn  np np nn nn nn  np nn np np np  np nn nn nn np  np np np np np
   np nn np np nn  np nn np np nn  np np np np np  np nn nn nn np  np nn np np np
   nn np np np np  nn nn nn np nn  np np nn np nn  nn np nn np np  nn nn nn nn nn
   nn
GQ02905-C06.4.1462   <nnxnp> {-0} ; 28
   nn np nn np nn  nn nn nn np np  nn nn nn -- nn  nn np nn np nn  nn np nn np nn
   np nn np nn nn  nn np np nn np  nn nn np np np  nn nn nn np nn  nn np nn np nn
   nn nn nn np nn  np np nn nn np  np nn nn np np  np np nn np np  nn nn np nn np
   np np np np nn  np nn np nn np  nn np np nn np  np np nn nn np  nn np np np np
   np nn nn nn nn  nn np np np np  nn np nn np nn  nn np np np np  np nn np np np
   nn nn np np nn  np nn nn np nn  np nn nn np np  -- np nn np nn  np nn np nn np
   np np nn np np  nn np np nn np  np np nn np nn  nn nn np nn np  nn np np nn np
   nn np nn np nn  nn np nn nn np  np nn np np nn  np nn np nn np  np np np nn np
   np nn nn np nn  np np np np nn  np np np np np  nn nn np nn np  np nn np np nn
   nn np np np np  nn np nn np nn  np np nn np nn  nn np nn nn nn  nn nn np nn nn
   nn
GQ0035-H14.1.353     <nnxnp> {-0} ; 29
   nn np nn np nn  nn nn nn np np  nn nn nn -- nn  nn np nn np nn  nn np nn np nn
   np nn np nn nn  nn np nn nn np  nn nn np np np  nn nn nn np nn  nn nn nn np nn
   np nn np np nn  np np nn nn np  nn nn np np np  np np nn np np  nn nn np np np
   np np np nn nn  np nn nn nn np  nn np np np np  nn np nn nn nn  nn np np np np
   np nn np nn nn  nn np np np np  -- np nn np nn  nn np np np np  nn nn np np np
   nn nn np nn nn  np nn nn np nn  np nn nn np np  np np nn np nn  nn np np nn np
   np np nn np np  nn np np np np  np np nn np np  nn nn np nn np  nn nn np nn nn
   nn np nn np nn  np np nn nn nn  np nn np np np  np nn nn nn np  np np np np np
   np nn np np nn  np nn np np nn  np np np np np  np nn nn nn np  np nn np np np
   nn np np np np  nn nn nn np nn  np np nn np nn  nn np nn np np  nn nn nn nn nn
   nn
CL756Contig1-201     <nnxnp> {-0} ; 30
   nn np np np np  nn np nn nn np  np np nn np np  np nn np nn np  np np nn nn np
   nn nn nn nn np  np np nn nn np  nn np np np nn  nn np np nn np  nn nn nn np np
   nn nn np np np  np np nn np np  nn nn nn np nn  np np np np np  np np np nn nn
   np np np nn nn  nn nn nn np np  np np np np np  nn nn nn nn nn  nn np np np nn
   np nn np np nn  nn np nn np np  np np nn np np  nn nn nn np nn  nn nn nn np nn
   nn nn nn np nn  nn nn nn nn np  np nn nn np nn  nn np nn np np  nn np np np np
   nn nn nn np np  np nn np np np  nn np np nn np  nn nn np np nn  nn nn nn nn nn
   np np nn np nn  np nn nn np nn  nn nn np np nn  np nn nn nn nn  nn nn np np np
   np np np np np  nn nn np np nn  np nn np np np  np np nn nn nn  np np nn np nn
   np np np np nn  np np np nn np  np np np np nn  np np nn np np  nn np nn np nn
   nn
GQ04009-E16.1.744    <lmxll> {1-} ; 31
   ll ll ll lm lm  lm lm ll lm lm  lm ll ll lm lm  lm ll ll lm ll  lm ll ll ll lm
   ll lm ll lm ll  ll ll lm lm ll  ll ll ll ll lm  ll ll ll ll lm  lm lm ll ll ll
   lm lm ll ll lm  lm lm ll ll ll  ll lm lm ll lm  lm lm ll lm ll  lm lm lm lm lm
   lm lm lm ll lm  ll lm lm lm lm  lm ll lm lm lm  lm ll ll ll lm  ll ll lm ll ll
   ll ll lm lm ll  lm lm ll ll ll  lm ll lm lm lm  ll lm lm ll lm  lm ll ll ll ll
   ll lm lm lm ll  ll lm ll lm lm  lm lm lm lm lm  lm lm lm lm ll  lm lm ll lm lm
   lm ll lm ll ll  lm lm lm ll lm  ll ll lm ll ll  lm ll lm ll lm  lm lm ll lm lm
   lm lm ll ll ll  lm lm ll ll ll  lm ll ll ll ll  lm lm ll lm lm  lm ll ll ll ll
   lm ll ll ll ll  lm lm ll ll lm  lm ll lm lm lm  lm lm ll lm ll  lm lm ll ll lm
   lm ll ll lm lm  lm ll lm lm lm  ll lm lm lm ll  lm ll ll lm lm  lm lm lm ll lm
   ll
GQ03012-J09.2.259    <hkxhk> {11} ; 32
   hk kk hk hk hk  hk kk hk kk hh  hh kk hk hk hh  kk hk hk kk kk  hh kk hh kk hk
   hk kk hk hk kk  hk hk kk hk hk  kk hh hh hh hk  kk hh kk kk hk  hk hh kk kk hk
   kk hk kk hh kk  kk hh hh hk hk  hh hk kk kk kk  kk kk hk hk hk  kk hk hk hk hk
   kk kk kk hk kk  hh hk kk hh hh  hk hh hh kk kk  kk hh kk hk hh  kk kk hk kk hk
   hh hk hk hk hh  hk hh hh hk kk  hk hk kk hk hh  hk hk hk hh hh  hk hk kk hk hk
   hk hk hh kk kk  hh hk hh hk kk  kk kk hh kk hh  hh hk kk kk hh  hh hk hh hk hk
   hh kk hh hh hk  hh kk kk hk hh  kk hk kk hk hh  kk hh hk hk hk  hh hk hh kk kk
   hk kk hk kk hk  hk kk hk kk hk  kk hk hk hh hk  kk hh hh hk hk  hk hk hk hk hk
   hh kk hh hk hh  kk kk hk hk hk  hh hk hh hh hk  hk hh hk hk hh  hk kk kk kk kk
   kk hk hk kk hk  kk kk hh hh hh  hh kk hh hk hk  hh hh hh hk hh  kk hk kk hk hk
   kk
GQ03116-D18.1.913    <hkxhk> {10} ; 33
   hh hk hh hk hk  hk hk hh kk kk  hk hh hh kk kk  hk hk hh -- kk  kk hh hk hh kk
   hh hk hh kk hk  hh hk kk kk hh  hh hk hh hk kk  hh hh hh hk hk  hk kk hh hk hk
   hk kk hh hk hk  kk hk hh hk hk  hk kk hk hh kk  kk kk hh kk hk  hk kk hk hk kk
   kk kk kk hk kk  hk hk kk kk kk  hk hh kk hk kk  kk hh hh hh kk  hh hh hk hh hk
   hk hk hk hk hk  hk kk hk hk hk  -- hk hk hh kk  hh hk kk hk kk  kk hh hh hh hh
   hh hk kk kk hh  hh kk hh kk kk  kk hk hh kk kk  kk hk hk kk hh  hk hk hh hk kk
   hk hh kk hk hk  kk kk kk hh kk  hh hh hk hk hk  hk hk hk hh hk  hk kk hh hk kk
   kk kk hh hk hh  hk hk hh hh hk  kk hk hh hh hh  hk hk hk hk kk  hk hh hk hh hk
   kk hh hk hh hk  kk kk hh hk hk  kk hh kk hk kk  hk kk hk kk hk  kk hk hh hk hk
   hk hh hh kk kk  hk hk hk kk hk  hk kk hk kk hk  kk hk hh hk hk  hk kk hk hk kk
   hh
FCL2778Contig1-638   <hkxhk> {11} ; 34
   hk hh hk hk kk  kk hk kk hh hk  kk hk hk hk kk  hk hh hk hh hk  kk hk hk hh kk
   hh -- hh kk hk  hk hh hh kk hh  hk hk hh hh hk  hk kk hk hh kk  kk hh kk hh hk
   kk kk hk hh kk  hk kk hk hk hh  hh kk kk hk hk  hk hh kk hk hk  kk kk hk hk hk
   hk hk hk hh kk  hh kk hk kk hk  kk hh hk kk hh  hk hh hk hk hk  hk hh kk hh hh
   hh hk hk hk hh  kk hh hh hh hh  kk hh kk hk kk  hk hk hh hh hk  hk hk hh hh hh
   hk kk hk hk hk  hh kk hk hk kk  hk kk kk hk hk  hk hk kk hh hk  hk kk hh kk hh
   kk hh kk hh hh  kk kk hk hk hk  hh hh kk hh hk  kk hk hk kk hk  hk hk hk hk hk
   kk hk kk hk hk  kk kk hk hk hh  hh hk hh hh hk  hk kk hh kk hk  hk hh hh kk hh
   hk hk kk hh hk  hk hk kk hh kk  hk hh hk hk hk  kk kk hh hk hh  hk kk hh hh kk
   kk hh hh hk hk  kk hh kk -- kk  hh hk kk hh hk  kk hh hk kk kk  kk kk hh hk hk
   hk
08pg07937c           <hkxhk> {10} ; 35
   hh kk hk kk hh  hk kk hh hh kk  kk kk hk hk kk  hk hh hk hh hk  kk kk kk hk hh
   hh hh hk hk hk  hh hk hk kk kk  hk kk hk hk hh  hh kk kk hh kk  hk hk hh kk kk
   hk hk kk hk hk  kk hk hh kk hk  hk hk hh hk hk  kk hk kk kk hk  kk kk hk hk hk
   hh kk kk hk kk  hh hh hh hk hk  kk kk kk hk hk  hh hk hh hh hk  hk hk hk hk hh
   kk hk kk hk hk  hh hk hh hk kk  hk hk kk hk hk  hh hh hk hk hh  hk hk hh hk hk
   hh hk hk kk kk  hh hk hh hh kk  hk hk hh kk hh  hk hk hk kk kk  hk hk hk hk kk
   hh hh hk hk hk  kk hk kk hk hk  hk kk hk hk kk  hk hh hk hk hk  hh hk hk hk hh
   hk kk hh hh hk  kk hh hh kk hk  hh kk kk hk hh  hk hk hk hk hk  hk hk hh kk kk
   kk hk kk hk hk  kk hh hk hk hh  kk hh hk hh hk  hh kk hk hh hk  kk hk hk kk hh
   kk hh hh hk hk  kk hk hk kk kk  hk hk hk hk hh  kk kk hh kk kk  hk hk hh hk hh
   hh
GQ03113-N13.1.1005   <hkxhk> {10} ; 36
   hh kk hk kk hh  hk kk hh hh kk  kk kk hk hk kk  hk hh hk hh hk  kk kk kk hk hh
   hh hh hk hk hk  hh hk hk kk kk  hk kk hk hk hh  hh kk kk hh kk  hk hk hh kk kk
   hk hk kk hk hk  kk hk hh kk hk  hk hk hh hk hk  kk hk kk kk hk  kk kk hk hk hk
   hh kk kk hk kk  hh hk hh hk hk  kk kk kk hk hk  hh hk hh hh hk  hk hk hk hk hh
   kk hk kk hk hk  hh hk hh hk kk  hk hk kk hk hk  hh hh hk hk hh  hk hk hh hk hk
   hh hk hk kk kk  hh hk hh hh kk  hk hk hh kk hh  -- hk hk kk kk  hk hk hk hk kk
   hh hh hk hk hk  kk hk kk hk hk  hk kk hk hk kk  hk hh hk hk hk  hh hk hk hk hh
   hk kk hh hh hk  kk hh hh kk hk  hh kk kk hk hh  hk hk hk hk hk  hk hk hh kk kk
   kk hk kk hk hk  kk hh hk hk hh  kk hh hk hh hk  hh kk hk hh hk  kk hk hk kk hh
   kk hh hh hk hk  kk hk hk kk kk  hk hk hk hk hh  kk kk hh kk kk  hk hk hh hk hh
   hh
GQ03705-E21.2.625    <hkxhk> {11} ; 37
   hk hh -- hk kk  kk kk hh hk hk  kk hk hk hk kk  kk hh hk hk --  kk hk hh hk hk
   -- kk hh kk hh  hk hh -- hk hk  hk hk hh hh hk  hk hk hk hh kk  kk hk hk -- hk
   kk hk hk hh kk  hk kk hk -- hh  hh hk kk hk hk  hk hk kk hk kk  kk kk kk kk hk
   hk hk hk hh kk  hh kk hk hk hk  kk hk hk kk --  hk hk hk hk hk  hk -- kk -- hh
   hh hh kk kk hh  kk hk hh hh hh  kk hh kk hk kk  hk hk hk -- hk  hk hk hk hh hk
   hk kk hk hk --  hk -- -- hk hk  hk kk kk -- --  hk kk kk hh hk  -- kk hk kk --
   kk hk hk hh hh  kk kk hk hk hk  hk hh kk hh hk  kk hh hk hh hk  kk hk hk kk hk
   hk hk -- hk hk  kk kk hk hk hh  hh hk hk hk hk  hk kk hh kk hk  kk hh hh kk hh
   hk hk hk hh hk  hk hk hk hh kk  hk hh hk -- hk  kk kk hh kk hh  hk kk hh hh kk
   kk hk hk hk hk  kk hh kk hk kk  hh hk kk hk hh  kk hh hk kk kk  kk kk hk -- hk
   hk
0-489-01-12346-conti <hkxhk> {01} ; 38
   kk kk kk hk hh  hk hk kk hk hk  hh kk kk hh hk  hk hh hh hh hh  hh hk hk kk hh
   kk hk kk hh hh  hk hk hh hk kk  hk hk kk hk hh  kk kk kk kk kk  hk hk kk kk hk
   hk hh hk hk hk  hk hk hk kk hk  hk hh hk kk hh  hk hk kk kk hk  hk hk hh kk kk
   hh hh hh hk hh  hk hh hk hh kk  hk hk hh hk hh  hh kk hk kk hh  hk hk hh kk kk
   hk hh hk hk hk  kk hh hk kk hh  hk hk hk kk hk  kk hh hh hk hh  hk kk hk kk kk
   kk kk hk hh hk  kk hh hk hh hh  hk hk kk hk hh  hh hh hk hk kk  kk kk kk hk hh
   hk kk hk hk hk  hh hh hh kk hh  hk kk hk hh hk  hk hk hk kk kk  kk hh kk hk hk
   hh hk kk kk kk  hk hk hk hk hh  hh hk kk hk kk  hk hk hk hk hh  hk kk hk kk hk
   hh hk hk kk hk  hh hh kk kk kk  hh kk hk hk hh  hk hk hk hh hk  hh hk kk hk hk
   hk hh hh hh hh  hk kk hh hh hk  hk hh hk hh hk  hk hk hk hk kk  hk hh hk hh hh
   hk
GQ03402-E02.1.451    <hkxhk> {01} ; 39
   hk hk hh kk kk  hh hk kk hk hk  hk hh hk -- hk  hk hh hh hk hk  hk hk hh hk hh
   kk hh hk hk hk  kk hh kk kk hk  hk kk hk hh hk  hk hk kk hh kk  hk hk hk hh kk
   hh hh hk hk hh  kk hk kk hk hh  kk hk hk hh hk  hk hk hh kk hh  hk kk hh hk kk
   hk hk hk hh hk  kk hk kk hk hk  kk kk kk hk hk  hk hk kk kk hk  hk hh hk kk kk
   hh kk hh kk hk  kk kk hh kk kk  hk hh hk hk hk  hk hh kk kk hk  kk kk hh hk kk
   hh kk hk kk hk  hh hk hk hh hk  hk hk hk kk hk  hk hh hk kk hk  hk hk hh kk hh
   hk hh kk hk hh  hk hh hk kk hk  hk kk hk hk hh  hk hk kk hk hk  hk hh hk hk hk
   hh hk kk hk --  hh hh hh hk hk  kk kk kk hk hh  hk hk hk kk kk  kk hh hk hk hh
   hk kk hk kk hk  hk hh kk kk kk  hk hk hh hk hh  kk hk hk hk hh  hh hh hk hk hk
   hk hk hk hk hh  hk kk hk hk hk  kk hk kk hh kk  kk hh hh hk hk  hh kk hk hh hk
   hh
GQ0192-I10.1.59      <hkxhk> {01} ; 40
   hk hk hk kk kk  hh hk kk hk hk  hk hh hk hh hk  hk hh hh hk hk  hk hk hh hk hh
   kk hh hk hk hk  hk hh kk kk hk  hk kk hk hh kk  hk hk hk hh kk  kk hk hk hh kk
   hk hh hk hk hh  kk hk kk kk hh  kk hh hk hh hk  hk hk hh kk hh  hk kk hh kk kk
   hk hk hk hh hk  hk hk kk hk hk  kk kk kk hk hk  kk hk kk kk hk  hk hh hh kk kk
   hh hk hh kk hk  kk hk hk kk kk  hk hh hk hk hk  hk hh hk hk hk  kk kk hk hk kk
   hh kk hk kk hk  hk hk hk hh hk  hk hk hk kk hk  hk hh hk hk hk  hk hk hh kk hh
   hk hh kk hk hk  hk hh hk kk hk  hk kk hk hh hh  hk hk kk hk hk  hk hh hk hk hk
   hh hk kk hk kk  hh hh hh hk hk  kk kk kk hk hh  hk hk hk kk kk  kk hk hk kk hh
   hk hk hk kk hk  hk hk kk kk kk  hk hk hk hk hh  kk hk hk hk hh  hh hh hk hk hk
   hk hk hk hk hh  hk kk hk hk hk  kk hk kk hh kk  kk hk hk kk hk  hh kk hk hh hk
   hk
GQ03125-K10.1.1625   <hkxhk> {00} ; 41
   hk hh hk hk hk  hk hh hk hh kk  kk hh hk hk kk  hh hk hk hh hh  kk hh kk hh hk
   hk hk hk hk hh  kk hk hh hk hk  hh kk kk hk hk  hh kk hh hk hk  hk kk hh hh hk
   hh hk hh kk hk  hh kk kk hk hk  kk hk hh hk hh  hh hh hk hk hk  hh hk hk hk hk
   hh hh hh hk hh  kk hk hh kk kk  hk kk hk hh hh  hk kk hk hk kk  hh hh hk hk hk
   hk kk hk hk kk  hk kk kk hk hk  hk hk hh hk kk  hk hk hk kk kk  hk hk hh kk hk
   hk hk kk hk hh  kk hk kk hk hh  hh hh kk hk kk  kk hk hh hh kk  kk hk hk hk hk
   kk hk hk kk hk  kk hk hh hk kk  kk hk hh hk hk  hh kk hk hh hk  kk hk kk hh hh
   hk hh hk hh hk  hk hh hk hh hk  hh hk hk kk hk  hh kk kk hk hk  hk hk hh hk hk
   kk hh kk hk kk  hh hh hk hk hk  kk hk kk kk hk  hk kk hh hk hk  hk hh hh hh hh
   hh hk hk hh hk  hh hh kk kk kk  kk hh kk hk hk  hk kk kk hk --  hh hk hh hk kk
   hh
GQ03312-A10.1.546    <hkxhk> {01} ; 42
   kk hk kk kk kk  hh hk kk hk hk  hk hk kk -- hk  hk hh hh hk hk  hk hk hk hk hh
   kk hk kk hh hk  hh hh hk kk kk  hk hk hk hk kk  hk hk hk hk kk  kk hk hk hk kk
   hk hh hk hk hh  hk hk hk kk hh  hk hh hk hk hk  hk hk kk kk hh  hk kk hh kk kk
   hk hk hk hh hk  hk hh hk hk hk  kk hk hk hk hk  hk hk hk kk hk  hk hk hh hk kk
   hk hh hh kk hk  kk hk hk kk hk  kk hh hk kk hk  kk hh hh hk hk  kk kk hk kk kk
   hh kk hk hk hk  hk hh hk hh hk  hk hk hk hk hk  hk hh hk hk hk  hk kk hk kk hh
   hk hk hk hk kk  hk hk hk kk hk  hk kk hk hh hk  hk hk kk kk kk  hk hh hk hk hk
   hh hk kk hk kk  hh hk hh hk hh  hk kk kk hk kk  hk hk hk kk hh  kk kk hh kk hh
   hk hk hk kk hk  hk hk kk kk kk  hk kk hk hk hh  kk hk kk hh hk  hh hk hk hk hk
   hk hh hh hk hh  hk hk hk hk hk  hk hk hk hh kk  hk hk hk kk --  hk kk hk hh hh
   hk
02776-N18-743        <hkxhk> {11} ; 43
   hk hk hh hk hk  kk hk hk hk hk  hk hk kk hh hk  hh hk hh hk hh  hk hk hk kk hk
   hk hk kk kk hh  kk hh hh hk hk  kk hk hk hh hk  hk hk hk hk hk  hk kk hh hk hk
   kk kk hk hh hh  hk kk hk hk hh  kk hh hk hh kk  hk hh hk hk hh  hk hk kk kk kk
   hk hk hk kk hk  hk hh hk hh kk  hk hk hk hk hh  hk kk hk hk kk  kk hh hh hh hk
   hk kk hk hh kk  hk hh hk hh hk  hh hh hk hh kk  hk hk kk hh hk  kk hh hk hh kk
   hk kk kk hk hk  hk kk hk hk hk  hh hk hk hk hk  hh kk kk hk hk  kk kk hh hh hk
   hk hk kk hh hh  hk kk hk hh kk  kk hk hh kk hk  kk hk hh hh kk  hk kk kk kk hk
   hh hk hk hk kk  kk hk kk hk kk  hk hk hk hh hk  kk kk kk kk kk  kk kk hk hk hk
   hk hh hk hh hk  hk hk hh hh hk  hk hk hh hk hh  hk hk kk hk kk  hh hh kk hk hk
   hk hk hk hh hk  hk hh hh hk hk  kk hh hh hk hk  hk kk hk hh hk  hh hh hk kk hk
   hk
02776-N18-3098       <hkxhk> {00} ; 44
   hk hk kk hk hk  hh hk hk hk hk  hk hk hh kk hk  kk hk kk hk kk  hk hk hk hh hk
   hk hk hh hh kk  hh kk kk hk hk  hh hk hk kk hk  hk hk hk hk hk  hk hh kk hk hk
   hh hh hk kk kk  hk hh hk hk kk  hh kk hk kk hh  hk kk hk hk kk  hk hk hh hh hh
   hk hk hk hh hk  hk kk hk kk hh  hk hk hk hk kk  hk hh hk hk hh  hh kk kk kk hk
   hk hh hk kk hh  hk kk hk kk hk  kk kk hk kk hh  hk hk hh kk hk  hh kk hk kk hh
   hk hh hh hk hk  hk hh hk hk hk  kk hk hk hk hk  kk hh hh hk hk  hh hh kk kk hk
   hk hk hh kk kk  hk hh hk kk hh  hh hk kk hh hk  hh hk kk kk hh  hk hh hh hh hk
   kk hk hk hk hh  hh hk hh hk hh  hk hk hk kk hk  hh hh hh hh hh  hh hh hk hk hk
   hk kk hk kk hk  hk hk kk kk hk  hk hk kk hk kk  hk hk hh hk hh  kk kk hh hk hk
   hk hk hk kk hk  hk kk kk hk hk  hh kk kk hk hk  hk hh hk kk hk  kk kk hk hh hk
   hk
02776-N18-1140       <hkxhk> {11} ; 45
   hk hk hh hk hk  kk hk hk hk hk  hk hk kk -- hk  hh hk hh hk hh  hk hk hk kk hk
   hk hk kk kk hh  kk hh hh hk hk  kk hk hk hh hk  hk hk hk hk hk  hk kk hh hk hk
   kk kk hk hh hh  hk kk hk hk hh  kk hh hk hh kk  hk hh hk hk hh  hk hk kk kk kk
   hk hk hk kk hk  hk hh hk hh kk  hk hk hk hk hh  hk kk hk hk --  kk hh hh hh hk
   hk kk hk hh kk  hk hh hk hh hk  hh hh hk hh kk  hk hk kk hh hk  kk hh hk hh kk
   hk kk kk hk hk  hk kk hk hk hk  hh hk hk hk hk  hh kk kk hk hk  kk kk hh hh hk
   hk hk kk hh hh  hk kk hk hh kk  kk hk hh kk hk  kk hk hh hh kk  hk kk kk kk hk
   hh hk hk hk kk  kk hk kk hk kk  hk hk hk hh hk  kk kk kk kk kk  kk kk hk hk hk
   hk hh hk hh hk  hk hk hh hh hk  hk hk hh hk hh  hk hk kk hk kk  hh hh kk hk hk
   hk hk hk hh hk  hk hh hh hk hk  kk hh hh hk hk  hk kk hk hh hk  hh hh hk kk hk
   hk
02776-N18-639        <hkxhk> {00} ; 46
   hk hk kk hk hk  hh hk hk hk hk  hk hk hh kk hk  kk hk kk hk kk  hk hk hk hh hk
   hk hk hh hh kk  hh kk kk hk hk  hh hk hk kk hk  hk hk hk hk hk  hk hh kk hk hk
   hh hh hk kk kk  hk hh hk hk kk  hh kk hk kk hh  hk kk hk hk kk  hk hk hh hh hh
   hk hk hk hh hk  hk kk hk kk hh  hk hk hk hk kk  hk hh hk hk hh  hh kk kk kk hk
   hk hh hk kk hh  hk kk hk kk hk  kk kk hk kk hh  hk hk hh kk hk  hh kk hk kk hh
   hk hh hh hk hk  hk hh hk hk hk  kk hk hk hk hk  kk hh hh hk hk  hh hh kk kk hk
   hk hk hh kk kk  hk hh hk kk hh  hh hk kk hh hk  hh hk kk kk hh  hk hh hh hh hk
   kk hk hk hk hh  hh hk hh hk hh  hk hk hk kk hk  hh hh hh hh hh  hh hh hk hk hk
   hk kk hk kk hk  hk hk kk kk hk  hk hk kk hk kk  hk hk hh hk hh  kk kk hh hk hk
   hk hk hk kk hk  hk kk kk hk hk  hh kk kk hk hk  hk hh hk kk hk  kk kk hk hh hk
   hk
02776-N18-2nd-327    <hkxhk> {00} ; 47
   hk hk kk hk hk  hh hk hk hk hk  hk hk hh kk hk  kk hk kk hk kk  hk hk hk hh hk
   hk hk -- hh kk  hh kk kk hk hk  hh hk hk kk hk  hk hk hk hk hk  hk hh kk hk hk
   hh hh hk kk kk  hk hh hk hk kk  hh kk hk kk hh  hk kk hk hk kk  hk hk hh hh hh
   hk hk hk hh hk  hk kk hk kk hh  hk hk hk hk kk  hk hh hk hk hh  hh kk kk kk hk
   hk hh hk kk hh  hk kk hk kk hk  -- kk hk kk hh  hk hk hh kk hk  hh kk hk kk hh
   hk hh hh hk hk  hk hh hk hk hk  kk hk hk hk hk  kk hh hh hk hk  hh hh kk kk hk
   hk hk hh kk kk  hk hh hk kk hh  hh hk kk hh hk  hh hk kk kk hh  hk hh hh hh hk
   kk hk hk hk hh  hh hk hh hk hh  hk hk hk kk hk  hh hh hh hh hh  hh hh hk hk hk
   hk kk hk kk hk  hk hk kk kk hk  hk hk kk hk kk  hk hk hh hk hh  kk kk hh hk hk
   hk hk hk kk hk  hk kk kk hk hk  hh kk kk hk hk  hk hh hk kk hk  kk kk hk hh hk
   hk
GQ03619-M05.1.458    <hkxhk> {00} ; 48
   hk hk hk hh hh  hh hh hk hh kk  hk hk hk hk kk  hh hk hh hk hk  hk hh kk hk hk
   hk hh hk hk kk  hh kk hk hk hk  hk kk hk kk hk  hk hk hk hk hk  hh kk hk kk kk
   hh hk hh kk hh  hh kk kk hk hh  kk hk hh hk hk  hh hh hk hh kk  hh hk hk hh hk
   hk hk hk kk hk  kk hk hh hk kk  hh kk hk hh hk  hk hk hh hk hk  hh hh hh hk kk
   kk kk hh hh kk  hk hk kk hk kk  hh kk hh hk kk  hk hh hk kk hk  kk hk hk hk hk
   hk hk hk hk hh  hk hk kk hk hk  hh hh hk hh hk  hk hk hh hh hk  hk hk hk hh hk
   hh hk hk kk kk  hk hk hk hk hk  hh hk hh hk kk  hh kk hh hk hk  hk hk hk hh hh
   hk hh hk hk hk  hh hh kk hh hk  hk kk hk hh hk  hh kk kk hh hk  hh hk kk hk kk
   hk hh kk hk kk  hk hk hk hk hk  hk hk kk hh hk  hh kk kk hk kk  hk hh hk hh hh
   hh kk kk hk hk  hh kk hk hk kk  kk hk hh hk kk  kk kk hk hh hk  hh hk hh kk hk
   hh
GQ02810-K01.1.394    <hkxhk> {10} ; 49
   hk hk hk hh hh  kk hk hh hk hk  hk kk hk kk hk  hk kk kk hk hk  hk hk kk hk kk
   hh kk hk hk hk  hk kk hh hh hk  hk hh hk kk hh  hk hk hk kk hh  hh hk hk kk hh
   hk kk hk hk kk  hh hk hh hh kk  hh kk hk kk hk  kk hk hk hh kk  hk hh kk hh hh
   hk hk hk kk hk  hk hk hh hk hk  hh hh hh hk hk  hh hk hh hh hk  hk kk kk hh hh
   kk hk kk hh hk  hh hk hk hh hh  hk kk hk hk hk  hh kk hk hk hk  hh hh hk hk hh
   kk -- hk hh hk  hk hk hk kk hk  hk hk hk hh hk  hk kk hk hk hk  hk hh kk hh kk
   hk kk hh hk hk  hk kk hk hh hk  hk hh hk kk kk  hk hk hh hk hk  hk kk hk hk hk
   kk hk hh hk hh  kk kk kk hk hk  hh hh hh hk hk  hk hk hk hh hh  hh hk hk hh kk
   hk hk hk hh hk  hk hk hh hh hh  hk hk hk hk kk  hh hk hk hk kk  kk kk hk hk hk
   hk kk kk hk kk  hk hh hk hk hk  hh hk hh kk hh  hh hk hk hh hk  kk hh hk kk hk
   hk
WS00746-F12.1.216    <hkxhk> {00} ; 50
   hk kk hk hh hh  hh hh hk hk hk  hh hk hk -- hk  hh kk hk hk hk  hk hk kk hk hk
   hk hh hk hk kk  hk kk hk hk hk  hk kk hk kk hk  hk hk hk kk hh  hh hk hk kk kk
   hh hk hk kk hh  hk hh hk kk kk  kk hk hh hk hk  hk hk hk hk kk  hh hk hh hh hk
   hk hk hk kk hk  kk hh hk hk hk  hh hk hk hh hk  hk hk hk hk hk  hk hk hh hk kk
   kk kk hh hh kk  hh hk kk kk kk  hh kk hh hk hk  hk hh hk kk hk  hk hk hk hk hk
   hk hh hk hk hk  hk hk hk hk hk  hk hh hk hk hk  hk hh hh hk hk  hh hh hk hh hk
   hh hk hk kk kk  hk hk hk hk hk  hk hk hh kk kk  hh kk hh hk hh  hh hk hk hh hk
   hk hk hk kk hk  hh hh hk hk kk  hk -- hk hk hk  hh hh kk hh hk  hh hk kk hk kk
   hk hk hk hk kk  hk hk hk kk hh  hk hk hk hh hk  hh hk kk hk kk  hk hh hk kk hh
   hh hk hk hk hk  hh kk hh hk hh  kk hk hh hk kk  hk kk hk hh hh  hh hh hh kk hk
   hk
GQ03606-M14.1.1014   <nnxnp> {-0} ; 51
   nn nn nn nn nn  np nn nn nn np  np nn nn np np  nn np np nn nn  np nn np nn np
   nn nn nn np nn  np np nn nn nn  nn np np np nn  nn np nn nn nn  nn np nn nn nn
   nn np nn np np  nn np np nn np  np np nn nn nn  nn nn nn nn np  nn nn np nn nn
   nn nn nn np nn  np np nn np np  nn np np nn nn  nn np nn nn np  nn nn np nn nn
   np np np nn np  nn np np nn nn  nn np nn nn np  nn np np np np  nn nn nn nn nn
   np nn np nn nn  np np np np nn  nn nn np nn np  np np nn nn np  np nn np nn np
   np nn np np nn  np nn nn nn np  nn nn nn np np  nn np nn nn nn  np np np nn nn
   np nn nn nn nn  np nn np nn np  nn nn nn np nn  nn np np nn nn  nn nn np nn np
   np nn np nn np  nn nn nn nn nn  np nn np np np  nn np nn np np  np nn nn nn nn
   nn np np nn np  nn nn np np np  np nn np np nn  np np np nn np  nn nn nn np np
   nn
CL3795Contig1-01-907 <lmxll> {0-} ; 52
   lm lm lm ll ll  ll ll ll lm ll  ll lm lm ll ll  lm lm lm lm lm  ll lm lm lm ll
   lm ll lm ll lm  lm lm lm ll lm  lm lm lm lm ll  lm lm lm lm ll  ll ll ll lm lm
   ll ll lm lm ll  ll ll lm lm lm  lm ll ll lm ll  ll ll ll ll ll  ll ll ll ll ll
   ll ll ll lm ll  lm ll ll ll ll  ll lm ll ll ll  ll lm lm lm ll  lm lm ll lm lm
   lm lm lm ll lm  ll ll lm lm lm  ll lm ll ll ll  lm ll ll lm ll  ll lm lm lm lm
   lm ll ll ll lm  lm ll lm ll ll  ll ll ll ll ll  ll ll ll lm lm  ll ll lm ll lm
   ll lm ll lm lm  ll ll ll -- ll  lm lm ll lm lm  ll lm ll lm ll  ll ll lm ll ll
   ll ll ll ll lm  ll ll lm lm lm  lm lm lm lm lm  ll ll lm ll ll  lm lm lm ll lm
   ll lm lm lm lm  ll ll ll lm ll  ll lm ll ll ll  ll ll lm ll lm  ll ll lm lm ll
   ll lm lm ll ll  ll lm ll ll ll  lm ll ll ll lm  ll lm lm ll ll  ll ll ll lm ll
   lm
0-489-01-12346-cont  <nnxnp> {-0} ; 53
   nn nn nn nn np  nn nn nn nn np  np nn nn np np  nn np np np np  np nn np nn np
   nn nn nn np np  nn np np np nn  nn np nn np np  nn nn nn nn nn  nn np nn nn np
   nn np nn np nn  nn np np nn nn  np np nn nn np  nn nn nn nn np  nn np np nn nn
   np np np np np  np np nn np nn  nn np np nn np  np nn nn nn np  nn nn np nn nn
   np np nn nn np  nn np np nn np  nn np nn nn np  nn np np np np  np nn nn nn nn
   nn nn np np nn  nn np np np np  nn nn nn nn np  -- np nn nn nn  nn nn nn nn np
   nn nn np np np  np np np nn np  nn nn nn np np  nn np nn nn nn  nn np nn nn nn
   np nn nn nn nn  nn nn np nn np  np np nn nn nn  nn np np nn np  nn nn np nn np
   np nn np nn np  np np nn nn nn  np nn np nn np  nn np np np np  np nn nn nn nn
   nn np np np np  nn nn np np np  np np nn np np  np np np nn nn  nn np nn np np
   nn
GQ00612-H02.1.230    <nnxnp> {-1} ; 54
   -- nn np nn np  np np np nn nn  np np np nn np  np nn np nn np  np np np nn np
   nn np -- np np  np nn nn np nn  np np nn nn nn  np np np nn np  np nn np nn np
   -- np np nn np  nn np np np nn  nn np np np nn  nn nn np nn nn  np -- nn np nn
   nn nn nn nn np  nn np nn np nn  np nn nn np nn  nn nn np np nn  -- nn np nn nn
   nn np np np nn  np nn nn nn nn  np nn np nn np  np nn nn nn nn  nn np nn nn nn
   np np nn nn np  nn np np nn np  nn np np nn nn  nn nn np nn np  nn np nn np nn
   nn nn np nn nn  np np nn np nn  nn nn np nn np  np np nn np nn  np nn nn np nn
   np nn np nn np  -- np np np nn  nn np nn nn np  nn np nn np nn  nn nn nn np nn
   nn np np nn np  nn nn np nn np  nn nn nn nn nn  np np nn np nn  nn np nn nn np
   np nn nn nn nn  np nn np nn np  nn nn np nn np  np nn np np np  np np nn np np
   np
GQ03806-O22.1.379    <lmxll> {0-} ; 55
   lm ll lm ll lm  ll ll lm lm ll  ll ll ll lm ll  lm lm lm lm lm  ll ll ll ll lm
   lm lm ll ll lm  lm lm lm ll ll  ll ll lm lm lm  lm ll ll lm ll  ll ll lm ll ll
   ll ll ll lm lm  ll ll lm ll lm  ll lm lm lm ll  ll lm ll ll lm  ll ll ll ll ll
   lm ll ll ll ll  lm lm lm lm ll  ll ll ll lm lm  lm ll lm lm ll  ll lm lm lm lm
   ll -- ll lm ll  lm lm lm lm ll  lm lm ll lm ll  lm lm ll lm lm  ll lm lm lm ll
   lm ll ll ll ll  lm -- lm lm ll  lm ll lm ll lm  lm ll ll ll ll  ll ll lm lm --
   lm lm ll lm lm  ll ll ll lm ll  ll ll lm ll ll  ll lm lm lm ll  lm ll ll ll lm
   lm ll lm lm ll  ll lm lm ll ll  lm ll ll lm lm  ll ll ll ll ll  ll ll lm ll ll
   ll lm ll lm lm  ll lm lm lm lm  ll lm lm lm lm  lm ll ll lm ll  ll lm ll ll lm
   ll lm lm lm ll  ll lm lm ll ll  ll lm lm lm lm  ll ll lm ll --  lm lm lm ll lm
   lm
GQ0066-M02.1.288     <hkxhk> {11} ; 56
   hk hk hk kk kk  kk kk hk hk hh  kk hk hk hk hk  kk hh kk hk hk  hk kk hh hk hk
   hk kk hk hk hh  kk hh hk hk hk  hk hh hk hh hk  hk hk hk hh hk  kk hk hk hh hh
   kk hk kk hh kk  hk hh hk -- hh  hh hk kk hk hk  kk hk hk hk hh  kk hk kk kk hk
   hk hk hk hh hk  hh kk kk hk hk  kk hh hk kk hk  hk hk hk hk hk  kk kk kk hk hh
   hh hh kk kk hh  kk hk hh hh hh  kk hh kk hk hk  hk kk hk hh hk  hh hk hk hk hk
   hk kk hk hk hk  hk hk hk hk hk  hk kk hk hk hk  hk kk kk hk hk  kk kk hk kk hk
   kk hk hk hh hh  hk hk hk hk hk  kk hk kk hk hh  kk hh kk hk kk  hk hk hk kk hk
   hk hk hk hk hk  kk kk hk kk hk  hk hh hk kk hk  kk hh hh kk hk  kk hk hh hk hh
   hk hk hh hk hh  hk hk hk hh kk  hk hk hk kk hk  kk hh hh hk hh  hk kk hk kk kk
   kk hk hk hk hk  kk hh hk hk hk  hh hk kk hk hh  hh hh hk kk kk  kk hk kk hh hk
   kk
02776-N18-878        <hkxhk> {00} ; 57
   hk hk kk hk hk  hh hk hk hk hk  hk hk hh kk hk  kk hk kk hk kk  hk hk hk hh hk
   hk hk hh hh kk  hh kk kk hk hk  hh hk hk kk hk  hk hk hk hk hk  hk hh kk hk hk
   hh hh hk kk kk  hk hh hk hk kk  hh kk hk kk hh  hk kk hk hk kk  hk hk hh hh hh
   hk hk hk hh hk  hk kk hk kk hh  hk hk hk hk kk  hk hh -- hk hh  hh kk kk kk hk
   hk hh hk kk hh  hk kk hk kk hk  kk kk hk kk hh  hk hk hh kk hk  hh kk hk kk hh
   hk hh hh hk hk  hk hh hk hk hk  kk hk hk hk hk  kk hh hh hk hk  hh hh kk kk hk
   hk hk hh kk kk  hk hh hk kk hh  hh hk kk hh hk  hh hk kk kk hh  hk hh hh hh hk
   kk hk hk hk hh  hh hk hh hk hh  hk hk hk kk hk  hh hh hh hh hh  hh hh hk hk hk
   hk kk hk kk hk  hk hk kk kk hk  hk hk kk hk kk  hk hk hh hk hh  kk kk hh hk hk
   hk hk hk kk hk  hk kk kk hk hk  hh kk kk hk hk  hk hh hk kk hk  kk kk hk hh hk
   hk
PGWD1-1329           <hkxhk> {01} ; 58
   kk hh hk hh hk  hk hh kk kk hh  hh hh hk hk hh  hk kk hk kk hk  hh hh hh hk hh
   kk kk kk hk hk  hk hk kk hk hh  hk hh hk hk --  kk hh hh kk hh  hk hk kk hh hh
   hk hk hh hk hk  hh hh kk -- hk  hk kk hk hk hk  hh hk -- hh hk  hh hh hh hk hk
   hk hh hh hk hk  kk kk kk hk hh  -- hh hh hk hk  kk hk kk kk hk  hk hk hh hk kk
   hh hk -- hk hk  kk hk kk hk hh  hk hk hk hh hk  kk kk hk hk kk  hk kk kk hk kk
   kk hk hk hh hk  hk hk kk kk hh  hk hk hk hk --  kk hh hk hh hh  hk hk hk hk hh
   hk kk hk hk hk  hh hk hh hk hk  hk hh hk hk hh  hk kk hk hh hk  kk hk hk hk kk
   hk hh kk hk kk  hh kk kk hh hk  kk hk hh hk kk  hk hk hk kk hk  hk hk hk hh hk
   hh hk hh hk hk  hk kk hk hk kk  hh kk hk kk hk  hk hh hk kk hk  hh hk hk hk kk
   -- hk hk hk hk  hh hk hk hh hh  hh hk hk hk kk  hk hh kk hh hh  hk hk kk hk kk
   kk
GQ0258-E05.1.351     <nnxnp> {-1} ; 59
   np np np np np  nn np np np nn  nn np np nn nn  np nn nn np np  nn np nn np nn
   np np np nn np  nn nn np np np  np nn nn nn np  np nn np np np  np nn np np np
   np nn np nn nn  np nn nn np nn  nn nn np np np  np np np np nn  np np nn np np
   np np np nn np  nn nn np nn nn  np nn nn np np  np nn np np nn  np np nn np np
   nn nn nn np nn  np nn nn np np  np nn np np nn  np nn nn nn nn  np np np nn np
   nn np nn np np  nn nn nn nn np  np np nn np nn  nn nn np np nn  nn np nn np nn
   nn np nn nn np  nn np np np nn  np np np nn nn  np nn np np np  nn nn nn np np
   nn np np np np  nn np nn np nn  np np np nn np  np nn nn np np  np np np np nn
   nn np nn np nn  np np np np np  nn np nn nn nn  np nn np nn nn  nn np np np np
   np nn nn np nn  np np nn nn nn  nn np nn nn np  np nn nn np nn  np np np nn nn
   np
GQ02903-L20.1.776    <nnxnp> {-1} ; 60
   np np np np np  nn np np np nn  nn np np nn nn  np nn nn np np  nn np nn np nn
   np np np nn np  nn nn np np np  np nn nn nn np  np nn np np np  np nn np np np
   np nn np nn nn  np nn nn np nn  nn nn np np np  np np np np nn  np np nn np np
   np np np nn np  nn nn np nn nn  np nn nn np np  np nn np np nn  np np nn np np
   nn nn nn np nn  np nn nn np np  np nn np np nn  np nn nn nn nn  np np np np np
   nn np nn np np  nn nn nn nn np  np np nn np nn  nn nn np np nn  nn np nn np nn
   nn np nn nn np  nn np np np nn  np np np nn nn  np nn np np np  nn nn nn np np
   nn np np np np  nn np nn np nn  np np np nn np  np nn nn np np  np np nn np nn
   nn np nn np nn  np np np np np  nn np nn nn nn  np nn np nn nn  nn np np np np
   np nn nn np nn  np np nn nn nn  nn np nn nn np  nn nn nn np nn  np np np nn nn
   np
WS03218-F09.1.611    <lmxll> {1-} ; 61
   ll ll ll lm lm  lm lm ll lm lm  lm ll ll lm lm  lm ll lm lm lm  lm ll ll ll lm
   ll lm ll lm ll  lm ll lm lm ll  ll ll ll ll lm  ll ll ll ll ll  lm lm ll ll ll
   lm lm lm ll lm  lm ll ll ll ll  ll lm lm ll lm  lm lm ll lm ll  lm lm lm lm lm
   lm lm lm ll lm  ll lm lm lm lm  lm ll lm lm lm  lm ll ll ll lm  lm lm lm ll ll
   ll ll lm lm ll  lm lm ll ll ll  lm ll lm ll lm  ll lm lm ll lm  lm ll ll ll ll
   ll lm lm lm ll  ll lm ll lm lm  lm lm ll lm lm  -- lm lm lm ll  lm lm ll lm lm
   lm ll lm ll ll  lm lm lm ll lm  lm ll lm lm ll  lm ll lm ll lm  ll lm ll lm lm
   lm lm ll ll ll  lm lm ll lm lm  lm ll ll ll ll  lm ll ll lm lm  lm ll ll ll ll
   lm ll ll ll ll  lm lm ll ll lm  lm ll lm lm lm  lm ll ll lm ll  lm lm ll ll lm
   lm ll ll lm lm  lm ll lm lm lm  ll lm lm lm ll  ll ll ll lm lm  lm lm lm ll lm
   lm
GQ0049-H12.1.537     <lmxll> {1-} ; 62
   ll ll ll lm lm  lm lm ll lm ll  lm ll ll lm ll  lm lm lm lm lm  lm lm ll ll lm
   ll lm ll lm ll  lm ll lm ll ll  lm ll ll ll lm  ll ll ll ll ll  lm ll ll ll ll
   lm lm lm ll lm  lm ll ll ll lm  ll lm lm ll lm  lm lm ll ll ll  lm ll lm ll ll
   lm lm lm ll lm  ll lm lm lm ll  lm ll lm lm lm  lm ll lm ll lm  lm lm lm ll ll
   ll lm lm lm ll  ll lm ll ll lm  lm ll lm ll ll  ll lm lm ll lm  ll ll ll ll ll
   ll ll lm lm lm  ll lm ll lm lm  lm lm ll lm lm  -- lm lm lm ll  ll ll ll lm lm
   lm ll lm ll ll  lm lm lm ll lm  lm ll lm lm ll  lm ll lm ll ll  ll lm ll lm lm
   lm lm ll ll ll  lm lm ll lm lm  lm ll ll lm ll  lm ll ll lm lm  lm ll ll ll ll
   lm lm ll ll ll  lm lm ll ll ll  lm ll ll lm lm  lm ll ll lm ll  lm lm ll lm lm
   lm lm lm lm lm  lm ll lm lm ll  ll lm lm lm ll  ll ll ll lm ll  lm lm lm lm lm
   lm
GQ03918-N17.1.418    <nnxnp> {-0} ; 63
   nn np np np np  nn np nn nn np  np np nn np np  np nn np nn np  np np np nn nn
   nn nn nn nn np  np np nn nn np  nn np np np nn  nn np np nn np  nn nn nn np np
   nn nn np np np  np np nn np np  nn nn nn np nn  np np np np np  np np np nn nn
   np np np nn nn  nn nn nn np np  np np np np np  nn nn nn nn nn  nn np np np nn
   np nn np np nn  nn np nn np np  np np nn np nn  nn nn nn np nn  nn np nn np nn
   nn nn nn np nn  nn nn nn nn np  np nn nn np nn  nn np nn np np  nn nn np np np
   nn nn nn np np  np nn np np nn  nn np np nn np  nn nn np np nn  nn nn nn nn nn
   np np nn nn nn  np nn nn np nn  nn nn np np nn  nn nn nn nn nn  nn nn np np np
   np np np np np  nn nn np np nn  np nn np nn np  np np nn nn nn  np np nn np nn
   np np np np nn  np np np np np  np np np np nn  np np nn np np  np np nn nn nn
   nn
PGLM2-0818           <lmxll> {0-} ; 64
   lm -- lm lm lm  ll ll lm ll lm  lm ll lm ll lm  -- ll ll ll ll  lm ll lm ll ll
   lm ll lm ll ll  -- ll ll lm lm  ll lm lm lm lm  ll lm ll ll lm  lm lm ll -- lm
   ll ll -- lm ll  ll lm lm lm ll  lm ll ll ll ll  ll ll lm lm ll  ll lm ll lm lm
   ll ll ll ll ll  lm ll ll lm lm  lm lm lm ll ll  ll lm lm lm lm  ll ll ll lm lm
   ll lm ll lm lm  lm lm lm lm lm  lm ll ll lm lm  lm ll ll lm lm  lm lm ll lm lm
   ll lm lm ll ll  lm ll lm ll ll  ll -- lm lm lm  lm ll ll ll lm  lm lm ll lm ll
   lm -- lm lm lm  lm ll ll lm lm  ll lm ll ll ll  -- lm lm ll lm  lm ll lm ll ll
   ll ll lm ll lm  ll ll ll ll ll  ll lm lm lm lm  -- lm lm lm lm  lm lm ll lm ll
   lm ll lm lm lm  ll ll lm lm lm  lm lm lm lm ll  lm lm lm ll --  ll -- ll ll ll
   ll ll ll ll ll  ll ll lm lm lm  lm ll lm -- lm  lm lm lm lm lm  lm lm ll lm lm
   ll
GQ03810-N04.1.678    <lmxll> {1-} ; 65
   ll lm ll lm ll  lm lm ll ll lm  lm lm lm ll lm  ll ll ll ll ll  lm lm lm lm ll
   ll ll lm lm ll  lm ll ll lm lm  lm lm ll ll ll  ll lm lm ll lm  ll lm ll lm lm
   lm lm lm ll ll  lm lm ll lm ll  lm ll ll ll lm  lm ll lm lm ll  lm lm lm lm lm
   ll lm lm lm lm  ll ll ll ll lm  lm lm lm ll ll  ll lm ll ll lm  lm ll ll ll ll
   lm lm lm ll lm  ll ll ll ll lm  ll ll lm ll lm  ll ll lm ll ll  lm ll ll ll lm
   ll lm lm lm lm  ll lm ll ll lm  ll lm ll lm ll  ll lm lm lm lm  lm lm ll ll lm
   ll ll lm ll ll  lm lm lm ll lm  lm lm ll lm lm  lm ll ll ll lm  ll lm lm lm ll
   ll lm ll ll lm  lm ll lm lm lm  ll lm lm ll ll  lm lm lm lm lm  lm lm ll lm lm
   lm ll lm ll lm  lm ll ll ll ll  lm ll ll ll ll  ll lm lm ll lm  ll ll lm lm ll
   lm ll ll ll lm  lm ll ll lm lm  lm ll ll lm ll  lm lm ll ll lm  ll ll ll lm ll
   ll
GQ03519-N24.1.1051   <lmxll> {1-} ; 66
   ll lm ll lm ll  lm lm ll ll lm  lm lm lm -- lm  ll ll ll ll ll  lm lm lm lm ll
   ll ll lm lm ll  ll ll ll lm lm  lm lm ll ll ll  ll lm lm ll lm  ll lm ll lm lm
   lm lm lm ll ll  lm lm ll lm ll  lm ll ll ll lm  lm ll lm lm ll  lm lm lm lm lm
   ll lm lm lm lm  ll ll ll ll lm  lm lm lm ll ll  ll lm ll ll lm  lm ll ll ll ll
   lm lm lm ll lm  ll ll ll ll lm  ll ll lm ll lm  ll ll lm ll ll  lm ll ll ll lm
   ll lm lm lm lm  ll lm ll ll lm  ll lm ll lm ll  ll lm lm lm lm  lm lm ll ll lm
   ll ll lm ll ll  lm lm lm ll lm  lm lm ll lm lm  lm ll ll ll lm  ll lm lm lm ll
   ll lm ll ll lm  lm ll ll lm lm  ll lm lm ll ll  lm lm lm lm lm  lm lm ll lm lm
   lm ll lm ll ll  lm ll ll ll ll  lm ll ll ll ll  ll lm lm ll lm  ll ll lm lm ll
   lm ll ll ll lm  lm ll ll lm lm  lm ll ll lm ll  lm lm ll ll lm  ll ll ll lm ll
   ll
FCL3309Contig1-1061  <nnxnp> {-0} ; 67
   nn np np np nn  nn np nn nn np  np np nn -- np  np nn np nn np  np np np nn nn
   nn nn nn nn np  nn np np np np  nn np nn np nn  nn np np nn np  nn nn np np np
   nn nn np np np  np nn nn np np  nn np nn np nn  np np np np np  np np nn nn nn
   nn np np nn np  nn np nn np nn  np np np nn np  nn nn nn nn nn  nn np np np nn
   np nn np np nn  nn np nn np np  np np np np nn  nn nn nn np nn  nn np nn np nn
   nn nn nn np np  nn nn nn nn np  np np nn np nn  -- nn nn np np  nn nn np np np
   nn nn nn np np  np nn np np nn  nn np np nn np  nn nn np np nn  nn nn nn nn nn
   np np nn nn nn  nn nn nn np nn  nn np np np nn  nn nn nn nn nn  nn nn nn np np
   np np np np np  np nn np np nn  np nn np nn np  nn np nn nn nn  np np nn np nn
   np nn nn np np  np np np np np  nn np np np nn  np nn nn np np  np np nn nn nn
   nn
02776-N18-151        <lmxll> {1-} ; 68
   ll lm ll lm ll  lm lm ll -- --  lm lm lm ll lm  ll ll ll ll ll  lm lm lm lm ll
   ll ll -- lm ll  lm ll ll lm lm  lm -- ll ll ll  ll lm lm ll lm  ll lm ll lm lm
   lm lm lm ll ll  lm lm ll lm ll  lm ll ll ll lm  lm ll lm lm ll  lm lm lm lm lm
   ll lm lm lm lm  ll ll ll ll lm  lm lm lm ll ll  ll lm ll ll lm  lm ll ll ll ll
   lm lm lm ll lm  ll ll ll ll lm  ll ll lm ll lm  ll ll lm ll ll  lm ll ll ll lm
   ll lm lm lm lm  ll lm ll ll lm  ll lm ll lm ll  ll lm lm lm lm  lm lm ll ll lm
   ll ll lm ll ll  lm lm lm -- lm  lm lm ll lm lm  lm ll ll ll lm  ll lm lm lm ll
   ll lm ll ll lm  lm ll lm lm lm  ll lm lm ll ll  lm lm lm lm lm  lm lm ll lm lm
   lm ll lm ll lm  lm ll ll ll ll  lm ll ll ll ll  ll lm lm ll lm  ll ll lm lm ll
   lm ll ll ll lm  lm ll ll lm lm  lm ll ll lm ll  lm lm ll ll lm  ll ll ll lm ll
   ll
WS-2.0-GQ0168.B3     <nnxnp> {-1} ; 69
   np nn np np np  np np np nn nn  np np np nn nn  np nn np nn nn  nn np nn np nn
   np np np nn nn  np nn nn nn np  np nn np nn nn  np np np nn np  np nn np nn nn
   np nn np nn np  nn np np nn nn  nn nn np np nn  nn nn np nn nn  np nn np np nn
   nn nn nn nn nn  nn np nn nn nn  np np nn np nn  nn np np np nn  np np np np nn
   nn nn np np nn  np nn nn nn nn  np nn np np nn  np np nn nn nn  nn np np np np
   np np nn nn np  np nn np nn nn  nn np np nn nn  nn np np nn np  np np np np nn
   np np nn nn nn  nn nn nn np nn  np np np nn nn  np nn np np np  np nn np np nn
   nn nn np nn np  np np np np nn  nn nn np np np  np np nn np nn  np np nn np nn
   nn np nn np nn  nn nn np nn np  nn np nn np nn  np nn nn nn nn  nn np np nn np
   np np np nn nn  np nn np nn np  nn nn np nn nn  nn nn np np np  np nn np nn nn
   np
FCL598Contig1-700    <nnxnp> {-0} ; 70
   nn np np np nn  nn np nn nn np  np np nn -- np  np nn np -- np  np np np nn nn
   nn nn nn nn np  nn np np np np  nn np nn np nn  nn np np nn np  nn nn nn np np
   nn nn np np np  np nn nn np np  nn np nn np nn  np np np np np  np np nn nn nn
   nn np np nn np  nn np nn np nn  np np np nn np  nn nn nn nn nn  nn np np np nn
   np nn np np nn  nn np nn np np  np np np np nn  nn nn nn np nn  nn np nn np nn
   nn nn nn np np  nn nn nn nn np  np np nn np nn  np nn nn np np  nn nn np np np
   nn nn nn np np  np nn np np nn  nn np np nn np  nn nn np np nn  nn nn nn nn nn
   np np nn nn nn  nn nn nn np nn  nn np np np nn  nn nn nn nn nn  nn nn nn np np
   np np np np np  np nn np np nn  np nn np nn np  nn np nn nn nn  np np nn np nn
   np nn nn np nn  np np np np np  nn np np np nn  np nn nn np np  np np nn nn nn
   nn
GQ04010-F24.1.138    <lmxll> {0-} ; 71
   lm lm lm ll ll  ll lm ll lm ll  ll lm lm ll ll  lm lm lm lm lm  ll lm lm lm ll
   lm ll lm ll lm  lm lm lm ll lm  lm lm lm lm ll  lm ll lm lm ll  ll lm ll lm lm
   ll ll lm lm ll  ll ll lm lm lm  lm ll ll lm ll  ll lm ll ll ll  lm ll ll lm ll
   ll ll ll lm lm  lm ll ll ll ll  ll lm ll ll lm  ll lm lm lm ll  ll lm ll lm lm
   lm lm lm lm lm  ll lm lm lm ll  ll lm ll ll ll  lm ll lm lm ll  ll lm lm lm lm
   lm ll ll ll lm  lm lm lm ll ll  ll ll ll ll ll  ll ll ll lm lm  ll ll lm ll lm
   ll lm ll lm ll  ll ll ll lm ll  lm lm ll lm lm  ll lm ll ll ll  lm ll lm lm ll
   ll ll ll ll lm  ll ll lm lm lm  lm lm lm lm lm  ll ll lm ll ll  lm lm lm ll lm
   ll lm ll lm lm  ll ll ll lm ll  lm lm ll ll ll  ll ll lm lm lm  ll ll lm lm ll
   ll lm lm ll ll  ll lm ll ll lm  lm ll ll lm lm  ll lm ll ll ll  ll ll lm lm ll
   lm
GQ04001-H11.3.589    <lmxll> {1-} ; 72
   ll lm ll lm ll  lm lm ll ll lm  lm lm lm -- lm  ll ll ll ll ll  lm lm lm lm lm
   ll ll ll lm ll  ll ll ll lm lm  lm lm ll ll ll  lm lm lm ll lm  lm lm ll lm lm
   lm lm lm ll ll  lm lm ll lm ll  lm ll lm ll lm  lm ll lm lm ll  lm lm lm lm lm
   ll lm lm ll lm  ll ll ll ll lm  lm lm lm ll ll  ll lm ll ll lm  lm ll lm ll ll
   lm lm lm ll lm  ll ll ll ll lm  ll ll lm lm lm  ll ll lm ll ll  lm ll ll ll ll
   ll lm lm lm ll  lm lm ll ll lm  ll lm lm ll ll  ll lm lm lm lm  lm lm ll ll lm
   lm ll lm ll ll  lm lm lm ll lm  lm lm ll ll lm  lm ll ll lm lm  ll lm lm lm ll
   ll lm ll ll ll  lm ll ll lm lm  ll ll lm ll ll  lm lm lm ll lm  lm lm ll lm ll
   lm ll lm ll ll  lm ll ll ll ll  ll ll ll ll ll  ll lm lm ll lm  lm ll lm ll ll
   lm ll ll ll lm  lm ll ll lm lm  lm ll ll ll ll  ll lm ll lm lm  ll ll ll lm ll
   ll
FCL1104Contig1-834   <nnxnp> {-1} ; 73
   np nn np np np  np np np -- nn  np np np nn nn  np nn np nn nn  nn np nn np nn
   np np -- nn nn  np nn nn nn np  np nn np nn nn  np np np nn np  np nn np nn nn
   np nn np nn np  nn np np nn nn  nn nn np np nn  nn nn np nn nn  np nn np np nn
   nn nn nn nn nn  nn np nn nn nn  np np nn np nn  nn np np np nn  np np np np nn
   nn nn np np nn  np nn nn nn nn  np nn np np nn  np np nn nn nn  nn np np np np
   np np nn nn np  np nn np nn nn  nn np np nn nn  nn np np nn np  np np np np nn
   np np nn nn nn  nn nn nn np nn  np np np nn nn  np nn np np np  np nn np np nn
   nn nn np nn np  np np np np nn  nn nn np np np  np np nn np nn  np np nn np nn
   nn np nn np nn  nn nn np nn np  nn np nn np nn  np nn nn nn nn  nn np np nn np
   np np np nn nn  np nn np nn np  nn nn np nn nn  nn nn np np np  np nn np nn nn
   np
GQ03227-C19.1.144    <lmxll> {0-} ; 74
   lm lm lm ll ll  ll lm ll lm ll  ll lm lm ll ll  lm lm lm lm lm  ll lm lm lm ll
   lm ll lm ll lm  lm lm lm ll lm  lm lm lm lm ll  lm ll lm lm ll  ll lm ll lm lm
   ll ll lm lm ll  ll ll lm lm lm  lm ll ll lm ll  ll lm ll ll ll  ll ll ll lm ll
   ll ll ll lm ll  lm ll ll ll ll  ll lm ll ll lm  ll lm lm lm ll  lm lm ll lm lm
   lm lm lm lm lm  ll lm lm lm lm  ll lm ll ll ll  lm ll lm lm ll  ll lm lm lm lm
   lm ll ll ll lm  lm ll lm ll ll  ll ll ll ll ll  ll ll ll lm lm  ll ll lm ll lm
   ll lm ll lm lm  ll ll ll lm ll  lm lm ll lm lm  ll lm ll ll ll  lm ll lm lm ll
   ll ll ll ll lm  ll ll lm lm lm  lm lm lm lm lm  ll ll lm ll ll  lm lm lm ll lm
   ll lm ll lm lm  ll ll ll lm ll  ll lm ll ll ll  ll ll lm lm lm  ll ll lm lm ll
   ll lm lm ll ll  ll lm ll ll ll  lm ll ll lm lm  ll lm lm ll ll  ll ll lm lm ll
   lm
GQ03311-B24.1.983    <lmxll> {0-} ; 75
   lm lm lm ll ll  ll lm ll -- ll  ll lm lm ll ll  lm lm lm lm lm  ll lm lm lm ll
   lm ll lm ll lm  lm lm lm ll lm  lm lm lm lm ll  lm ll lm lm ll  ll lm ll lm lm
   ll ll lm lm ll  ll ll lm lm ll  lm ll ll lm ll  ll lm ll ll ll  lm ll ll lm ll
   ll ll ll lm lm  lm ll ll ll ll  ll lm ll ll lm  ll lm lm lm ll  ll lm ll lm lm
   lm lm lm lm lm  ll lm lm lm ll  ll lm ll ll ll  lm ll lm lm ll  ll lm lm lm lm
   lm ll ll ll lm  lm lm lm ll ll  ll ll ll ll ll  ll ll ll lm lm  ll ll lm ll lm
   ll lm ll lm ll  ll ll ll lm lm  lm lm ll lm lm  ll lm ll ll ll  lm ll lm lm ll
   ll ll ll ll lm  ll ll lm lm lm  lm lm lm lm lm  ll ll lm ll ll  lm lm lm ll lm
   ll lm ll lm lm  ll ll ll lm ll  lm lm ll ll ll  ll ll lm lm lm  ll ll lm lm ll
   ll lm lm ll ll  ll lm ll ll lm  lm ll ll lm lm  ll lm ll ll ll  ll ll lm lm ll
   lm
GQ0255-P01.1.141     <nnxnp> {-0} ; 76
   nn np nn nn nn  nn nn nn np np  nn nn nn np np  nn np nn np np  np nn np nn np
   nn nn nn nn np  nn np np np nn  nn np nn np np  nn nn nn np nn  nn np nn np np
   nn np nn np nn  np nn nn np np  np np nn nn np  np np nn np np  nn np nn nn np
   np np np np np  np nn np np np  nn nn np nn np  np nn nn nn np  nn nn nn nn np
   np np nn nn np  nn np np np np  nn np nn np np  nn nn np np np  np nn nn nn nn
   nn nn np np nn  nn np nn np np  np nn nn np np  np nn nn np nn  nn nn nn nn np
   nn nn np np np  nn np np nn np  nn nn nn np np  nn np nn nn nn  nn np nn nn np
   np np nn np nn  nn nn nn nn np  np np nn nn nn  nn nn np nn np  nn nn np nn np
   np nn nn nn np  np np nn np nn  np np np nn np  nn nn np np np  np nn nn np nn
   nn nn nn np np  nn np nn np nn  np np nn np np  np np nn nn nn  nn nn nn np np
   nn
PGLM2-0901           <nnxnp> {-0} ; 77
   nn np nn nn nn  nn nn nn np np  nn nn nn np np  nn np nn np np  np nn np nn np
   nn nn nn nn np  nn np np np nn  nn np nn np np  nn nn nn np nn  nn np nn np np
   nn np nn np nn  np nn nn np np  np np nn nn np  np np nn np np  nn np nn nn np
   np np np np np  np nn np np np  nn nn np nn np  np nn nn nn np  nn nn nn nn np
   np np nn nn np  nn np np np np  nn np nn np np  nn nn np np np  np nn nn nn nn
   nn nn np np nn  nn np nn np np  np nn nn np np  np nn nn np nn  nn nn nn nn np
   nn nn np np np  nn np np nn np  nn nn nn np np  nn np nn nn nn  nn np nn nn np
   np np nn np nn  nn nn nn nn np  np np nn nn nn  nn nn np nn np  nn nn np nn np
   np nn nn nn np  np np nn np nn  np np np nn np  nn nn np np np  np nn nn np nn
   nn nn nn np np  nn np nn np nn  np np nn np np  np np nn nn nn  nn nn nn np np
   nn
02776-N18-244        <nnxnp> {-1} ; 78
   np nn nn nn np  np nn np np nn  nn nn np nn nn  nn np nn np nn  nn nn nn np np
   np np np np nn  np nn nn nn nn  np nn np nn np  np nn nn np nn  np np nn nn nn
   np np nn nn nn  nn np np nn nn  np nn np nn --  nn nn nn nn nn  nn nn np np np
   np nn nn np nn  np nn np nn np  nn nn nn np nn  np np np np np  np nn nn nn np
   nn np nn nn np  np nn np nn nn  nn nn nn nn np  np np np nn np  np nn np nn np
   np np np nn nn  np np np np nn  nn nn np nn np  nn np np nn nn  np np nn nn nn
   np np np nn nn  nn np nn nn np  np nn nn np nn  np np nn nn np  np np np np np
   nn nn np np np  np np np nn np  -- nn nn nn np  np np np np np  np np np nn nn
   nn nn nn nn nn  nn np nn nn np  nn np nn np nn  np nn np np np  nn nn np nn np
   nn np np nn nn  nn nn nn nn nn  np nn nn nn np  nn np np nn nn  nn nn np np np
   np
02729-A18-1007       <nnxnp> {-1} ; 79
   np nn nn nn nn  np nn np np nn  nn nn np -- nn  nn np nn np nn  nn nn nn np np
   np np np np nn  nn nn np np nn  np nn nn nn np  np nn nn np nn  np np np nn nn
   np np nn nn nn  nn nn np nn nn  np np np nn np  nn nn nn nn nn  nn nn nn np np
   nn nn nn np np  np np np nn nn  nn nn nn nn nn  np np np np np  np nn nn nn np
   nn np nn nn np  np nn np nn nn  nn nn np nn np  np np np nn np  np nn np nn np
   np np np nn np  np np np np nn  nn np np nn np  np nn np nn nn  np np nn nn nn
   np np np nn nn  nn np nn nn np  np nn nn np nn  np np nn nn np  np np np np np
   nn nn np np np  nn np np nn np  np np nn nn np  np np np np np  np np nn nn nn
   nn nn nn nn nn  np np nn nn np  nn np nn np nn  nn nn np np np  nn nn np nn np
   nn nn nn nn np  nn nn nn nn nn  nn nn nn nn np  nn nn np nn nn  nn nn np np np
   np
GQ03203-B22.2.265    <nnxnp> {-1} ; 80
   np nn nn nn nn  np nn np np nn  nn nn np nn nn  nn np nn np nn  nn nn nn np nn
   np np np np nn  nn nn np np nn  np nn nn nn np  np nn nn np nn  np np np nn nn
   np np nn nn nn  nn nn np nn nn  np np np nn np  nn nn nn nn nn  nn nn nn np np
   nn nn nn np np  np np np nn nn  nn nn nn nn nn  np np np np np  np nn nn nn np
   nn np nn nn np  np nn np nn nn  nn nn np nn np  np np np nn np  np np np nn np
   np np np nn np  np np np np nn  nn np np nn np  -- nn np nn nn  np np nn nn nn
   np np np nn nn  nn np nn nn np  np nn nn np nn  np np nn nn np  np np np np np
   nn nn np nn np  nn np np nn np  np -- nn nn np  np np np np np  np np nn nn nn
   nn nn nn nn nn  np np nn nn np  nn np nn np nn  nn nn np np np  nn nn np nn np
   nn nn nn nn np  nn nn nn nn nn  nn nn nn nn np  nn nn np nn nn  nn nn np nn np
   np
GQ03815-P06.1.1333   <nnxnp> {-0} ; 81
   nn nn nn nn nn  np nn nn nn np  np nn nn np np  nn np np nn nn  np nn np nn np
   nn nn nn np nn  np np nn nn nn  nn np np np nn  nn np nn nn nn  nn np nn nn nn
   nn np nn np nn  nn np np nn np  np np nn nn nn  nn nn nn nn np  nn nn np nn nn
   nn nn nn np nn  np np nn np np  nn np np nn nn  nn np nn nn np  nn nn np nn nn
   np np np nn np  nn np np nn nn  nn np nn nn np  nn np np np np  nn nn nn nn nn
   np nn np nn nn  np np np np nn  nn nn np nn np  -- np nn nn np  np nn np nn np
   np nn np np nn  np nn nn nn np  nn nn nn np np  nn np nn nn nn  np np np nn nn
   np nn nn nn nn  np nn np nn np  nn nn nn np nn  nn np np nn np  nn nn np nn np
   np nn np nn np  nn nn nn nn nn  np nn np np np  nn np nn np np  np nn nn nn nn
   nn np np nn np  nn nn np np np  np nn np np nn  np np np nn np  nn nn nn np np
   nn
GQ02901-G01.3.181    <nnxnp> {-1} ; 82
   np nn np -- --  -- -- np nn nn  -- np np nn nn  -- -- -- -- nn  nn np nn np nn
   np -- -- nn nn  -- nn nn nn np  np nn np nn nn  np np np nn np  -- nn np nn nn
   -- nn -- nn --  nn np np -- nn  nn nn -- np nn  nn nn np nn nn  -- nn -- -- nn
   nn nn nn nn nn  nn -- nn nn nn  -- np nn -- nn  nn np np np nn  np -- -- np nn
   nn nn -- -- nn  -- nn nn nn nn  -- nn -- np nn  np -- nn nn nn  nn np np np np
   np -- nn nn np  np nn np nn nn  nn -- np nn nn  nn -- -- nn np  -- -- np -- nn
   -- np nn nn nn  nn nn nn -- nn  -- np -- nn nn  -- nn -- np --  np nn np -- --
   nn nn np nn np  -- -- np -- nn  nn nn np np np  -- np nn -- nn  -- np nn np nn
   nn np nn np nn  nn nn np nn --  nn np nn -- nn  -- nn nn -- nn  nn -- np nn --
   -- np np nn nn  -- nn -- nn --  nn nn -- nn nn  nn nn np -- --  -- nn -- nn nn
   --
2PA08PG07229k        <nnxnp> {-1} ; 83
   np np np np np  np np np np nn  np np np nn nn  np nn np nn nn  nn np nn np nn
   np np np nn nn  np nn nn nn np  np nn np nn nn  np np np nn np  np nn np nn nn
   np nn np nn np  np nn nn np np  nn nn np np nn  np np np nn nn  np nn np np np
   nn nn nn nn nn  nn np np nn nn  np nn nn np nn  nn np np np nn  np np np np nn
   nn nn np np nn  np nn nn np nn  np nn np np nn  np np nn nn nn  nn np np np np
   np np nn nn np  np nn nn nn nn  np np np np nn  nn np np nn np  np np np np nn
   np np nn nn nn  nn nn nn np nn  np np np nn nn  np nn np np np  np nn np np np
   nn np np np np  np np nn np nn  nn nn np np np  np nn nn np nn  np np nn np nn
   nn np nn np nn  nn nn np nn np  nn np nn np nn  np nn nn nn nn  nn np np np np
   np np np nn nn  np nn nn nn np  nn nn np nn nn  nn nn np np np  np nn np nn nn
   np
Pabies1390-331       <lmxll> {1-} ; 84
   ll ll ll lm lm  lm lm ll lm lm  lm ll ll lm lm  -- ll ll ll ll  lm ll ll ll lm
   ll lm ll lm ll  -- ll ll lm ll  ll -- ll ll lm  ll ll ll ll lm  lm lm -- ll ll
   lm lm ll ll lm  lm lm ll ll ll  ll lm lm ll lm  lm lm lm lm lm  lm lm lm lm lm
   lm lm lm ll lm  ll lm lm lm lm  lm ll lm lm lm  lm -- -- -- ll  ll -- lm -- --
   ll -- lm lm --  lm lm ll ll ll  lm ll lm lm lm  ll lm lm ll lm  lm -- ll ll ll
   -- lm lm lm ll  -- lm ll lm lm  lm lm lm lm lm  lm lm lm ll ll  lm lm ll lm lm
   lm ll lm ll ll  lm lm lm -- lm  ll ll lm ll ll  lm ll lm ll lm  lm lm ll lm lm
   lm lm ll lm ll  lm lm ll -- ll  ll ll ll ll ll  lm lm ll lm lm  lm ll ll lm ll
   lm ll ll ll ll  lm lm ll ll lm  lm ll lm -- lm  lm lm ll lm ll  lm lm -- ll lm
   lm ll ll lm lm  lm ll lm lm lm  ll lm lm lm ll  lm ll -- lm lm  lm lm lm ll lm
   ll
GQ03606-C01.4.558    <nnxnp> {-0} ; 85
   nn np nn np nn  nn nn nn np np  nn nn nn np nn  nn np nn np nn  nn np nn np nn
   np nn np nn nn  nn np np nn np  nn nn np np np  nn nn nn np nn  nn np nn np nn
   nn nn nn np nn  np np nn nn np  np nn nn np np  np np nn np np  nn nn np nn np
   np np np np nn  np nn np nn np  nn np np nn np  np np nn nn np  nn np nn np np
   np nn nn nn nn  nn np np np np  nn np nn np nn  nn np np np np  np nn np np np
   nn nn np np nn  np nn nn np nn  np nn nn np np  np np nn np nn  np nn np nn np
   np np nn np np  nn np np nn np  np np nn np nn  nn nn np nn np  nn np np nn np
   nn np nn np nn  nn np nn nn np  np nn np np nn  np nn np nn np  np np np nn np
   np nn nn np nn  np np nn np nn  np np np np np  nn nn np nn np  np nn np np nn
   nn np np np np  nn np nn np nn  np np nn np nn  nn np nn nn nn  nn nn np nn nn
   nn
GQ03815-D09.1.423    <lmxll> {0-} ; 86
   lm ll lm lm lm  ll ll lm ll lm  lm ll lm ll lm  ll ll ll ll ll  lm ll lm ll ll
   lm ll lm ll ll  ll ll ll lm lm  ll lm lm lm lm  ll lm ll ll lm  lm lm ll ll lm
   ll ll ll lm --  ll lm lm lm ll  lm ll ll ll ll  ll ll lm lm ll  ll lm ll lm lm
   ll ll ll ll ll  lm ll ll lm lm  lm lm lm ll ll  ll lm ll lm lm  ll ll ll ll lm
   lm ll ll lm lm  lm lm lm lm ll  lm ll ll lm lm  lm ll ll lm lm  lm lm ll lm lm
   ll lm lm ll ll  lm ll lm ll ll  ll ll lm ll lm  lm ll ll ll lm  lm lm lm lm ll
   lm ll lm lm lm  lm ll ll lm lm  ll lm ll ll lm  ll lm lm lm lm  lm ll lm ll ll
   ll ll lm ll lm  ll ll ll ll ll  ll lm lm lm lm  ll lm lm lm ll  lm lm ll lm ll
   lm ll lm lm lm  ll ll lm lm lm  lm lm lm lm ll  lm lm lm ll lm  ll ll ll ll ll
   ll ll ll ll ll  ll ll lm lm lm  lm ll lm ll lm  lm lm lm lm --  ll lm ll ll ll
   ll
GQ03309-H18.2.1365   <lmxll> {1-} ; 87
   ll lm ll ll ll  lm lm ll -- ll  ll lm ll lm ll  lm lm lm lm lm  ll lm ll lm lm
   ll lm -- lm lm  ll lm lm ll ll  lm ll ll lm ll  lm ll lm lm ll  ll ll lm lm ll
   lm lm lm ll lm  lm ll ll ll lm  ll lm lm lm lm  lm lm ll ll lm  lm ll lm ll ll
   lm lm lm lm lm  ll lm lm ll ll  ll ll ll lm lm  ll ll ll ll ll  lm lm lm ll ll
   lm ll lm ll ll  ll ll ll ll ll  ll lm lm ll ll  ll lm lm ll ll  ll ll lm ll ll
   lm ll ll ll lm  ll lm ll lm lm  lm lm ll ll ll  ll lm lm lm ll  ll ll lm ll lm
   ll lm ll ll ll  ll lm lm ll ll  ll ll lm lm lm  lm ll ll lm ll  ll lm ll lm lm
   lm lm ll lm ll  lm lm lm lm lm  lm ll ll ll ll  lm ll ll ll ll  ll ll lm ll lm
   ll lm ll ll ll  lm lm ll ll ll  ll ll ll ll lm  ll ll lm lm lm  lm lm lm lm lm
   lm lm lm lm lm  lm lm ll ll ll  ll lm ll lm ll  ll ll ll ll ll  lm ll lm lm ll
   lm
GQ03318-L09.1.669    <nnxnp> {-1} ; 88
   np nn np nn np  np np np nn nn  np np np nn np  np nn np nn np  np nn np nn np
   nn np nn np np  np nn nn np nn  np np nn nn nn  np np np nn np  np nn np nn np
   np np np nn np  nn nn np np nn  nn np np nn nn  nn nn np nn nn  np np nn np nn
   nn nn nn nn np  nn np nn np nn  np nn nn np nn  nn nn np np nn  np nn nn nn nn
   nn np np np np  np nn nn nn nn  np nn np nn np  np nn nn nn nn  nn np nn nn nn
   np np nn nn np  nn np np nn np  nn np np nn nn  nn nn np nn np  nn np nn np nn
   nn nn np nn nn  np nn nn np nn  nn nn np nn np  np np nn np nn  np nn nn np nn
   np nn np nn np  np nn np np nn  nn np nn nn np  nn np nn np nn  nn nn nn np nn
   nn np np nn np  nn nn nn nn np  nn nn nn nn nn  np np nn np nn  nn np nn nn np
   np nn nn nn nn  np nn np nn np  nn nn np nn np  np nn np np np  np np nn np np
   np
PGLM1-0776           <lmxll> {0-} ; 89
   lm lm lm ll ll  ll ll lm ll ll  ll lm lm ll ll  ll lm lm ll lm  ll lm lm lm ll
   lm ll lm ll lm  lm lm lm ll lm  lm lm lm lm ll  lm lm lm lm ll  ll ll lm lm lm
   ll ll lm lm ll  ll ll lm lm lm  lm ll ll lm ll  ll ll ll ll ll  ll ll ll ll ll
   ll ll ll lm ll  lm ll ll ll ll  ll lm ll ll ll  ll lm lm lm ll  lm lm ll lm lm
   lm lm ll ll lm  ll ll lm lm lm  ll lm ll ll ll  lm ll ll lm ll  ll lm lm lm lm
   lm ll ll ll lm  lm ll lm ll ll  ll ll ll ll ll  ll ll ll lm lm  ll ll lm ll ll
   ll lm ll lm lm  ll ll ll lm ll  lm lm ll lm lm  ll lm ll lm ll  ll ll lm ll ll
   ll ll lm ll lm  ll ll lm lm lm  lm lm lm lm lm  ll ll lm ll ll  ll lm lm ll lm
   ll lm lm lm lm  ll ll lm lm ll  ll lm ll ll ll  ll ll lm ll lm  ll ll lm lm ll
   ll lm lm ll ll  ll lm ll ll ll  lm ll ll ll lm  ll lm lm ll ll  ll ll ll lm ll
   lm
08Pg04341e-2         <hkxhk> {11} ; 90
   hk kk hk hk hk  hh hk kk hk hh  kk hk hk hk hk  hk hk hk hk hh  hk hk hk hk hk
   kk hh hh kk hk  hk kk hh hh hk  hk hk hk kk hk  hk hk kk kk kk  hh hh hh hk hk
   hk hh hh hk kk  hh hk hh hk hk  hk hk kk hk hk  hh hk hh hk kk  hh hk hh hk hk
   hh hh hh hk hk  hk hk kk kk hh  kk hk hk hk hh  hk hk hk hk hk  hh hk kk hk hk
   hk hh kk hk hk  kk kk kk hk kk  hh hk kk kk hk  hk hk hk hk hk  hh hh hk hk hk
   kk hk hk hh hk  kk kk hk hk kk  hk hh kk hk hk  hh hh hk hk hk  hh hh kk hk hk
   kk hh kk hh kk  kk hh hk hh kk  hh hk kk hk hk  kk hk kk hh hk  hk hk hk hk hk
   kk hk kk hh hk  hh kk hh hk hk  kk hk hk hh kk  hh hh hh hk hk  hk kk hh kk hh
   hk hh hh hk hk  hk kk kk hh hk  hk hk kk hk hk  kk hk kk hk hh  kk kk hh hh hh
   hk hk hk hh kk  hk hk kk hh hk  hk hh hh hk hk  hh hk hk hk kk  hk kk hk kk hk
   hk
GQ04106-E08.2.562    <lmxll> {1-} ; 91
   ll ll ll lm ll  ll ll ll ll lm  ll ll ll lm lm  ll ll ll lm lm  ll ll lm ll ll
   lm lm ll ll ll  lm ll ll ll ll  lm ll lm lm ll  ll lm lm ll ll  ll lm ll lm ll
   ll lm ll ll ll  ll ll ll ll lm  ll ll lm ll lm  ll lm ll ll ll  ll ll ll lm lm
   ll lm lm lm lm  ll lm lm lm ll  lm lm ll ll ll  ll lm lm lm ll  ll ll lm ll ll
   lm lm lm lm lm  lm ll ll lm ll  ll lm ll lm ll  lm ll ll lm ll  lm lm lm ll ll
   lm ll lm ll lm  ll ll lm ll lm  lm lm lm ll lm  -- ll ll ll lm  ll ll lm lm lm
   ll ll ll ll ll  lm ll ll lm ll  lm lm lm ll ll  ll lm ll ll ll  ll lm lm ll lm
   lm ll ll ll lm  ll ll lm lm lm  ll lm ll ll ll  lm ll ll lm ll  lm ll ll lm lm
   ll ll ll lm ll  lm ll ll ll lm  lm ll lm ll lm  lm ll ll ll ll  lm lm lm ll ll
   ll ll ll lm ll  ll ll ll ll lm  ll lm lm ll ll  ll ll lm ll lm  lm ll ll ll ll
   lm
WS00830-H04.1.638    <nnxnp> {-0} ; 92
   nn nn np nn nn  np nn np np np  nn nn np np nn  nn np nn np nn  nn np np nn np
   nn nn np nn np  nn nn np np nn  nn nn np np nn  np np nn np nn  nn np nn nn nn
   nn np nn nn nn  -- np np np nn  np nn nn np nn  np np np np nn  nn nn np np nn
   np np np np np  nn nn nn nn np  nn np np nn np  np nn nn np nn  nn nn nn nn np
   nn np np np nn  nn np nn np nn  nn np nn nn nn  np nn nn nn nn  nn nn np np np
   nn np np np nn  nn nn np nn nn  nn nn nn np nn  np np np nn nn  np np nn nn nn
   np np nn np nn  nn np np np nn  np nn nn np nn  nn np nn nn nn  nn nn nn np np
   nn np np np nn  np np np np np  nn np np np nn  nn np nn np np  nn nn np np np
   nn np nn nn np  np nn np np np  np np nn nn np  nn nn np np np  np nn np np nn
   np np np np np  nn nn np nn nn  nn nn np np nn  nn np nn np np  nn nn np nn np
   np
2-9328-01-8701-cont  <lmxll> {1-} ; 93
   ll ll lm ll ll  ll ll ll lm lm  ll ll ll -- lm  ll lm ll lm lm  ll lm lm ll lm
   ll ll ll lm ll  lm ll lm ll lm  lm ll lm ll ll  ll lm lm lm ll  ll lm ll lm ll
   ll ll lm ll ll  ll lm ll ll lm  ll lm ll ll lm  ll lm lm ll ll  ll lm lm lm lm
   lm lm lm ll lm  lm lm lm lm ll  lm lm ll ll ll  ll lm lm lm --  lm ll lm lm lm
   lm lm lm lm ll  lm lm ll lm lm  lm lm ll lm ll  lm ll ll lm ll  lm ll lm ll ll
   lm ll lm lm lm  ll ll lm ll ll  lm ll lm ll ll  lm lm ll ll lm  ll lm ll lm lm
   ll ll lm ll ll  ll ll ll ll ll  ll lm lm lm ll  ll lm ll ll ll  lm lm lm ll lm
   lm ll ll ll lm  ll ll lm lm lm  ll lm ll ll lm  ll ll ll lm ll  ll ll lm lm lm
   ll ll ll lm ll  lm lm lm ll lm  ll ll lm ll lm  lm ll lm lm ll  lm ll ll ll lm
   ll lm lm lm ll  lm ll lm lm lm  ll ll lm ll ll  lm lm lm ll ll  lm ll lm ll ll
   ll
GQ0064-H22.1.955     <nnxnp> {-1} ; 94
   nn np np np nn  np np np np nn  nn nn np nn np  np np np nn nn  np nn nn nn nn
   nn nn np nn np  nn nn np nn nn  nn nn np np np  np np nn np np  nn np np np nn
   nn np nn np nn  nn nn nn np np  np np nn np np  nn np np nn np  nn nn nn nn nn
   nn np np np nn  np np np np nn  np np np np nn  np np nn nn np  nn np nn nn np
   nn nn nn nn np  nn np np np np  np nn np np np  np nn nn nn np  np np np nn np
   nn nn np nn np  nn np np np nn  np nn nn nn np  nn nn nn np nn  nn np nn np nn
   np nn np np np  nn np nn nn nn  np nn np np nn  nn np nn nn np  nn nn np np nn
   np np np nn np  np np nn nn np  nn nn nn np nn  np nn np np np  np nn nn nn np
   np np nn np nn  np np np np np  np nn nn nn np  np nn np nn nn  nn np nn nn np
   nn np np nn nn  np nn nn np nn  nn nn nn nn nn  nn nn nn nn np  nn np nn np nn
   nn
PGLM2-1037           <lmxll> {0-} ; 95
   lm lm ll ll lm  lm lm lm ll ll  lm lm lm ll ll  lm ll lm ll ll  lm lm ll lm lm
   ll lm lm ll lm  ll lm ll lm ll  ll lm ll lm lm  lm ll ll ll lm  lm ll lm ll lm
   lm ll lm lm lm  lm ll lm lm ll  lm ll ll lm ll  lm ll ll lm lm  lm ll ll ll ll
   ll ll ll lm ll  ll ll ll ll lm  ll ll lm lm lm  lm ll -- ll lm  ll lm ll ll ll
   ll ll ll ll lm  ll ll lm ll ll  -- ll lm ll lm  ll lm lm ll lm  ll ll ll lm lm
   ll lm ll lm ll  lm lm ll lm lm  ll lm ll lm lm  ll ll lm lm ll  lm ll ll ll ll
   lm lm lm lm lm  ll lm lm lm lm  lm ll ll ll lm  lm ll lm lm lm  ll ll ll lm ll
   ll lm lm lm ll  lm lm ll ll ll  lm ll lm lm ll  lm lm lm ll lm  ll lm lm ll ll
   lm lm lm ll lm  ll ll ll lm ll  lm lm ll lm ll  ll lm ll ll lm  ll lm lm lm ll
   lm ll ll ll lm  ll lm ll ll ll  lm lm ll lm lm  ll lm ll lm ll  ll lm lm lm lm
   lm
GQ03502-C13.2.66     <lmxll> {0-} ; 96
   lm ll lm lm ll  lm lm ll lm lm  ll lm ll lm lm  lm ll lm lm lm  lm ll lm lm ll
   ll lm lm ll lm  lm ll lm lm ll  ll ll ll ll lm  lm lm ll ll ll  lm lm lm lm lm
   lm lm ll lm ll  lm ll lm ll ll  ll lm ll ll ll  lm ll lm ll ll  lm ll lm ll lm
   lm lm lm ll lm  ll lm ll ll lm  ll ll lm lm lm  ll lm lm ll ll  lm lm ll lm lm
   lm lm lm ll ll  ll ll ll lm ll  lm ll lm ll lm  ll lm ll ll ll  lm lm ll ll lm
   ll ll ll ll lm  lm ll ll ll ll  ll lm ll lm ll  lm lm ll lm ll  lm lm lm lm lm
   ll lm ll lm lm  ll lm ll lm lm  lm lm ll lm lm  ll ll ll lm ll  ll lm ll lm lm
   ll lm ll lm lm  lm lm lm lm ll  ll ll lm lm ll  lm lm lm ll ll  lm ll lm ll lm
   lm lm lm ll ll  lm ll ll lm lm  ll ll ll ll ll  ll lm ll ll lm  ll ll lm lm lm
   ll ll ll lm ll  lm ll ll lm ll  lm lm lm lm lm  lm ll ll ll ll  lm ll ll ll ll
   lm
GQ0082-C07.1.844     <nnxnp> {-1} ; 97
   nn np np np nn  np nn np -- nn  np np np np np  np nn np np nn  -- nn nn np nn
   nn nn -- -- np  np nn nn nn nn  nn nn -- nn np  np np nn nn np  np np np -- nn
   nn nn nn np nn  nn np nn np np  np np -- np --  nn np np nn np  nn nn nn np np
   nn np np nn nn  np np np np np  np np nn np nn  np np np np np  nn np nn nn np
   np nn nn nn np  nn np np nn np  np nn np np nn  nn nn np np nn  np np nn np np
   nn nn nn np np  np np np np nn  np np nn nn np  nn nn nn nn nn  nn np nn np --
   nn nn np nn np  nn np np np nn  nn nn np nn nn  nn -- nn np np  np nn -- nn nn
   np np np nn np  nn np nn nn np  np nn nn np nn  np nn np nn np  nn nn nn np np
   np np np np np  np np nn np np  np np np np np  np np nn nn np  nn np nn nn np
   np np np -- nn  nn np nn np --  nn nn nn nn nn  nn np np np np  np nn nn np --
   nn
GQ0046.B3-E02.1-564  <hkxhk> {01} ; 98
   hk kk hk hk hk  kk hk kk hh hh  kk kk kk -- hk  kk hk kk hk hh  kk hk hh kk hk
   hh hk kk hk kk  hk hk hk hk hk  hh hk hh hk kk  kk hk hh hh kk  kk hk kk hk hk
   hk hh hk kk hk  hk kk hk kk hk  kk kk hk kk hk  hk hk kk hk kk  hk hk hh hk hk
   hk hk hk hk hh  hk hk hk hk kk  hk hk hk kk hk  kk hk hk hk kk  hk kk hh hh hk
   hk hh hh hh hk  hh hk kk hh kk  kk hh kk hk hk  hh hk kk hk hk  hk hk hh kk kk
   hh hk hh kk hk  kk kk hk kk hh  hk hk hh hk kk  hh hh hk hk hh  hk kk hh hk hk
   hk hk kk hk kk  hh kk kk hk hk  hk hh hk hk hk  hk hk hk kk kk  hk hh hk hk hh
   hk kk kk hk hk  hk kk hh hh hk  kk hh hk kk hh  hk hk kk hh kk  hh hk hk hk hk
   kk kk kk hk kk  hk kk hh kk hk  kk kk hk kk hk  hk kk hk hk kk  hh kk hh hk kk
   kk kk kk hh hk  hh kk hk kk hh  hk hk hh hk hk  hh kk hk kk --  hk hk hk kk hk
   hh
GQ03108-F15.1.955    <hkxhk> {00} ; 99
   kk hk hk hk hk  hk hk hk hk hk  kk kk hk hk hk  hh hk hk kk hk  hk kk kk kk kk
   hk hk hk kk hh  hk kk hk kk kk  kk kk hh hh hk  hk hk hk hk hk  kk hh hk hh hk
   kk hk kk hk kk  kk kk kk hk hh  hk hk hk hk hh  kk hh hk kk hk  kk kk kk hk hk
   kk hh hh hh hk  hk hh hh hh kk  hh hk hk hk hk  hk hh hk hk hk  kk hk hk kk hk
   hk hk hk hk hh  hk hk hk hh hk  hk hk hk hh hk  hh kk kk hk hk  hh hh hh kk hk
   hk kk hh kk hh  kk hk hh hh hk  hh hk hk kk hh  -- kk kk hk hk  kk hk hk hh kk
   hk kk hh hk hk  hk hk hk hk kk  hh hk hh hk hk  kk hh kk kk hk  kk hk hh hk hk
   hh hk hk hk hk  hk hk hk kk hh  kk kk kk hk kk  hh kk hk hh hk  hh kk kk hk hh
   hh hk kk hh hk  hh hk hk hk hh  hh kk kk kk hh  hh hk hk kk hk  kk hh hk hk hk
   kk hk hk hk kk  hk kk kk hk hk  kk hk hk kk kk  kk kk hk kk hh  hk hk kk hk kk
   hk
PGLM1-0102           <hkxhk> {10} ; 100
   hh hk hh hh kk  hk kk hk hh hk  hk hh kk hk hh  hh kk hh hk hk  hh kk hh hh kk
   hk hk hk hk hh  hh hk hk hk kk  kk kk kk hk hh  hh hk hk hk hk  hk hk hk hh hh
   hh hk hk hh hk  hk kk hk kk kk  kk hh hk kk kk  hk kk hk kk hk  hk kk hk kk hh
   hk hk hk kk hh  kk hh hk hk hk  hk kk hh hh hk  kk hh hh kk hk  hk hh hk hh hh
   hh hk hk kk kk  hk hk hk hh hk  hk kk hk hk hh  kk hh kk kk kk  hk hk kk kk kk
   hk kk kk kk hh  hh hk kk kk hk  kk hk hk hh kk  hk hk kk hh kk  hk hk hk hh hh
   hk hk hk hk hk  hk hk kk hk hh  hk hh hk hh hh  hk kk hk hk kk  kk hh kk hh hh
   hk hh hk hk hh  hk hh hk hh kk  hk kk hh hk hk  hk hk hk kk kk  hh hk hk hk hk
   hh hk hk kk kk  hh hk hk hk hh  kk kk hk kk kk  hk hh hk kk hk  kk hk hk hk hk
   kk kk kk hk hk  hh kk hk hk kk  hh hk hk hh hh  hk kk kk kk --  hh hk kk hk kk
   hk
NODE-30693-length-4  <hkxhk> {10} ; 101
   hk hk hh hh kk  hk kk hk hh hk  hk hh kk hh hh  hh kk hh hh hk  hh kk hh hk kk
   hk hk hk hk hh  hh hk hk hk kk  kk kk kk hk hh  hh kk hk hk hk  hk hk hh hh hh
   hh hk hk hh --  hk kk kk kk kk  kk hh hk kk kk  hk kk hk kk hk  hk kk hk kk hh
   hk hk hk kk hh  kk hh hk -- hk  hk kk hh hh hk  kk hh hh kk hh  hh hh hk hh hh
   hh hk -- hk kk  -- hk hk hh hk  hk hk hk hk hh  kk hh kk kk kk  hk hk kk kk kk
   hk kk kk hk hh  hk hk kk kk hk  kk hk hk hh kk  hk hk kk hh kk  hk hk hk hh hh
   hk hk kk hk hk  hk hk kk hk hk  hk hh hk hh hh  hk kk hk hk kk  kk hh kk hh hh
   hk hh hk hk hh  hk hk hk hh kk  kk kk hh hk hk  hk hk hk kk kk  hh hh hk hk hk
   hk hk hk kk kk  hh hk hk hk hh  kk kk hk kk kk  hk hh hk kk hk  hk hk hk hk hk
   kk hk -- hk hk  hh kk hk hk kk  hh hk hk hh hh  hk kk kk kk hk  hh hk kk hk kk
   kk
NODE-5421-length-11  <hkxhk> {01} ; 102
   kk kk hh hk hk  hk hk kk hh hh  kk kk kk hh hk  kk hh kk hk hh  kk hk hh kk hh
   hk kk kk hk kk  hk hk hh hk hk  hh hk hh hk kk  hk hh hk hh kk  kk hh kk hk hk
   hk hh hk kk hk  hk hk hk kk hk  kk hk kk hk hk  hk hk hh hk hk  hk hk hh hk hk
   hh hk hk hk hh  hk hk hk hk kk  hk hk hk hk hk  kk hk hk hk kk  hk kk hk hk hh
   hk hh hh hh kk  hh hh kk hh hk  hk hh hk hk hk  hh kk kk hk hk  hk kk hh kk kk
   hk hk hh kk hk  kk kk hk kk hk  hk kk hk hk kk  hh hh hk kk hh  hk hh kk hk hk
   hk hk kk hk kk  hk kk kk kk kk  hk hh hk hh hk  hk hh hk kk kk  hk hk hk hk hh
   hk kk kk hk hk  hk hk hh hh hk  kk hh hk hk hh  kk hk kk hh kk  hk hk hh hk hk
   kk kk kk hk kk  hh hk hh hk hk  hk kk hk kk hk  hk kk hh hh hk  hk kk hk hk hk
   kk hk hk hh hk  hh kk hh hk hh  hk kk hh hk kk  hk hk hk kk hk  hk hk hh kk hk
   hk
FCL29Contig5-246     <hkxhk> {01} ; 103
   kk kk hh hk hk  hk hk kk hh hh  kk kk kk hh hk  kk hh kk hk hh  kk hk hh kk hh
   hk kk kk hk kk  hk hk hh hk hk  hh hk hh hk kk  hk hh hk hh kk  kk hh kk hk hk
   hk hh hk kk hk  hk hk hk kk hk  kk hk kk hk hk  hk hk hh hk hk  hk hk hh hk hk
   hh hk hk hk hh  hk hk hk hk kk  hk hk hk hk hk  kk hk hk hk kk  hk kk hk hk hh
   hk hh hh hh kk  hh hh kk hh hk  hk hh hk hk hk  hh kk kk hk hk  hk kk hh kk kk
   hk hk hh kk hk  kk kk hk kk hk  hk kk hk hk kk  hh hh hk kk hh  hk hh kk hk hk
   hk hk kk hk kk  hk kk kk kk kk  hk hh hk hh hk  hk hh hk kk kk  hk hk hk hk hh
   hk kk kk hk hk  hk hk hh hh hk  kk hh hk hk hh  kk hk kk hh kk  hk hk hh hk hk
   kk kk kk hk kk  hh hk hh hk hk  hk kk hk kk hk  hk kk hh hh hk  hk kk hk hk hk
   kk hk hk hh hk  hh kk hh hk hh  hk kk hh hk kk  hk hk hk kk hk  hk hk hh kk hk
   hk
GQ0204-D17.1.1364    <hkxhk> {01} ; 104
   kk kk hh kk kk  hk kk hk hh hh  kk kk hh hk hk  kk hh kk hh kk  kk hh hk kk hh
   hk kk hh hk hk  hk kk hh hk hk  hk hk hh hk kk  hk hk hk hh hk  kk hh kk kk kk
   kk hk hk kk kk  hk hh hk hk hk  hh hk kk hk hk  hk hh hh hh kk  kk hk hh hh kk
   hk hk hk hk hk  hk hk hk kk hk  kk hh hk kk hk  hk kk hk hh hk  kk kk hk hk hh
   hk hk hk hh kk  hk hh hk hh hk  kk hk kk hk kk  hh kk hk hk kk  kk kk hh hk hk
   hk hh hh hh hk  kk hk hh hk hk  hh kk hk hk hh  hh hh -- kk hk  hk hk kk kk hk
   hk hk hk hk kk  kk hk hh hk kk  hk kk hk hh kk  hk hh kk kk hk  hk hk hk hk hk
   hk hk hk hk hk  hk hk hk hh hh  hk hh hk hk hk  kk hk kk hh hk  kk hk hk hh hk
   kk hk kk hk hk  hk hk hh hk hh  hk hh hk kk hh  hk kk hh hh hk  hh hk hk hk hk
   hk hh hh hk hk  hk kk hh hk hk  kk kk hh hk kk  hk hh hk hk hh  kk hk hh kk hk
   hk
GQ0204-D17.1.860     <hkxhk> {01} ; 105
   kk kk hh kk kk  hk kk hk hh hh  kk kk hh hk hk  kk hh kk hh kk  kk hh hk kk hh
   hk kk hh hk hk  hk kk hh hk hk  hk hk hh hk kk  hk hk hk hh hk  kk hh kk kk kk
   kk hk hk kk kk  hk hh hk hk hk  hh hk kk hk hk  hk hh hh hh kk  kk hk hh hh kk
   hk hk hk hk --  hk hk hk kk hk  kk hh hk kk hk  hk kk hk hh hk  kk kk hk hk hh
   hk hk hk hh kk  hk hh hk -- hk  kk hk kk hk kk  hh kk hk hk kk  kk kk hh hk hk
   hk hh hh hh hk  kk hk hh hk hk  hh kk hk hk hh  hh hh hh kk hk  hk hk kk kk hk
   hk hk hk hk kk  kk hk hh hk kk  hk kk hk hh kk  hk hh kk kk hk  hk hk hk hk hk
   hk hk hk hk hk  hk hk hk -- hh  hk hh hk hk hk  kk hk kk hh hk  kk hk hk hh hk
   kk hk kk hk hk  hk hk hh hk hh  hk hh hk kk hh  hk kk hh hh hk  hh hk hk hk hk
   hk hh hh hk hk  hk kk hh hk hk  kk kk hh hk kk  hk hh hk hk hh  kk hk hh kk hk
   hk
WS-2.0-GQ0259.B3-E   <hkxhk> {11} ; 106
   hh hk kk kk hh  hk hh hk hk hk  hh hk hk kk kk  hk hk hk kk hk  hk hh hk hk hh
   hk hh hk kk hk  kk hh hh hh hh  hk hh hk hh hk  hk kk hk hh hk  hh kk hk kk hh
   hh hk hh hk hh  hh hk hh hk kk  hk hk kk hk kk  hh kk hk hh hk  hh hh hh kk kk
   hh kk kk hh hk  hk kk kk kk hh  kk kk hh hk hh  hk kk kk kk hk  hh hk hk hh kk
   kk hk hk hk kk  hk kk hk hk hk  hk hk hk kk hh  hk -- hk kk hh  kk kk hk hh hk
   hk hh hk hk kk  hk hk kk hk hk  kk kk hk hh kk  hk hh hh hh hk  hh hk hk kk kk
   hh -- hk hh hk  hk hk hk kk hh  hk hk kk hh hh  hh kk hh hk hk  kk hk kk hh hk
   kk hk hk hh kk  hh hk hk hk kk  hk hk hh hk hk  kk hh hk hk hk  hk hh hh kk kk
   hk hk hk kk hk  kk hk hk hk kk  kk hk kk hk kk  kk hk hh hh hk  hk hk hk hh hk
   hk hk hk hk hh  hh hk hh hk hk  hh hh hk hh hh  hh hk kk hk kk  kk hh hh hk hh
   hk
GQ03201-J21.1.47     <hkxhk> {00} ; 107
   kk hh hk hk hh  kk hk hk hk kk  hh hk hk -- hk  hk -- kk kk hk  hk hk hk hk hk
   hh kk hk hk kk  hk hh kk kk hh  hk hh hk hk hk  hk kk hh hh hh  kk hk hk hk hk
   hk kk hk hk hh  -- hk kk hk hk  hk hk hh hk hk  kk hk kk hk hh  kk hh hk hk hk
   kk kk kk hk hk  hh hk hh hh kk  hh hk hk hk kk  hk hk hk hk hh  kk hk hh hh kk
   -- kk hk hk hk  hh hh hh hk hh  kk hk hk hh hk  hk hk hh hk hk  kk hk hk hk kk
   hh hk hk hk hk  hk hh hk hk hh  hk kk hh hk hk  kk hk hk hk hh  kk kk hk hk hk
   hh kk hh kk hk  hh kk hk kk hk  kk hk hh hk hk  hh hk hh hk hk  hh hk hk hk hk
   hh kk hk kk hk  kk hk kk hk hk  hh hk hk kk hh  hk kk hk hk hk  hk hh kk hk kk
   hk kk kk hk hk  hk hh hh kk kk  hk hk hh hh hk  hh hk hh hk kk  hk hh kk kk kk
   hk hk hk kk hh  hk hh hk kk hk  hk kk kk hk hk  hk hk hk hk hk  hk hh hk hh hk
   kk
GQ0074-M01.1.781     <hkxhk> {10} ; 108
   hk hh hk hk hk  hh hk hh kk kk  hh hh hh hk hk  hh hk hh hk kk  hh hk kk hh hk
   kk hk hh hk hh  hk hk hk hk hk  kk hk kk hk hh  hh hk kk hk hh  hk hk hh hk hk
   hk kk hk hh hk  hk hh hk hh hk  hh hh hk hh hk  hk hk hh hk hh  hk hk hk hk hk
   hk hk hk hk kk  hh hk hk hk hk  hk hk hk hh hk  hh hk hk hk hh  hk hh kk kk hk
   hk kk kk kk hk  kk hk hh kk hh  hh kk hh hk hk  kk hk hh hk hk  hk hk kk hk hh
   kk hk kk hh hk  hh hh hk hh kk  hk hk kk hk hh  kk hk hk hk kk  hk hh kk hk hk
   hk hk hh hk hh  kk hh hh hk hk  hh kk hk hk hk  hk hk hk hh hh  hk kk hk hk kk
   hk hh hh hk hk  hk hh kk kk hk  hh kk hk hh kk  hk hk hh kk hh  kk hk hk hk hk
   hh hh hh hk hh  hk hh hh hh hk  hh hh hk hh hk  hk hh hk hk hh  kk hh kk hk hh
   hh hh hh kk hk  kk hh hk hh kk  hk hk kk hk hk  hk hh hk hh hk  hk hk -- hh hk
   kk
PUT4736-153          <lmxll> {1-} ; 109
   ll ll lm ll lm  ll ll lm ll ll  ll ll lm ll lm  ll lm ll ll ll  ll lm ll ll lm
   lm ll lm ll ll  lm lm ll ll lm  lm lm lm lm ll  ll ll lm lm lm  ll ll ll ll ll
   ll ll lm ll ll  ll lm ll lm lm  lm ll ll ll lm  ll lm ll lm ll  ll lm lm lm ll
   ll ll ll lm ll  lm ll lm ll ll  ll lm ll ll ll  ll ll lm lm lm  ll ll lm lm lm
   ll ll ll lm lm  lm lm lm lm lm  ll ll ll lm ll  lm ll lm lm ll  ll lm lm ll ll
   lm lm lm lm lm  ll lm lm lm lm  lm ll lm ll lm  lm lm lm ll lm  ll ll ll ll lm
   lm ll lm ll ll  lm ll lm ll ll  ll ll lm lm ll  lm lm lm ll lm  lm lm lm ll ll
   lm ll lm ll lm  ll ll ll lm lm  lm lm ll ll lm  ll ll ll lm ll  ll lm ll lm ll
   ll ll ll lm ll  ll lm lm ll lm  lm lm lm ll lm  lm ll lm lm ll  lm lm ll ll ll
   ll lm lm ll ll  lm ll lm ll lm  ll ll ll ll ll  ll lm lm ll lm  ll lm lm ll lm
   ll
GQ0046.B3-E02.1-777  <lmxll> {1-} ; 110
   ll ll lm lm ll  ll ll ll lm lm  ll ll ll lm lm  ll ll ll lm lm  ll ll lm ll ll
   lm ll ll lm ll  -- ll ll ll ll  lm ll lm ll ll  ll lm lm -- ll  ll lm ll lm ll
   ll lm ll ll ll  ll ll ll ll lm  ll ll lm ll lm  ll lm ll ll ll  ll ll lm lm lm
   ll lm lm ll lm  -- lm lm lm ll  lm lm ll ll ll  ll lm lm lm ll  ll ll lm -- lm
   lm -- lm lm lm  lm lm ll lm ll  ll lm ll lm ll  -- ll ll lm ll  lm -- -- ll ll
   lm ll lm ll lm  ll ll -- ll lm  lm lm lm ll ll  lm -- ll ll lm  ll ll lm lm --
   ll ll ll ll ll  lm ll ll lm ll  ll lm lm ll ll  ll lm ll ll ll  lm lm lm ll lm
   lm ll ll ll lm  ll ll lm lm lm  ll lm ll ll lm  lm ll ll lm ll  lm ll ll lm lm
   ll ll ll lm ll  lm ll lm ll lm  ll ll lm ll lm  lm ll ll ll ll  lm ll lm ll ll
   ll ll ll lm ll  lm ll ll ll lm  ll ll lm ll ll  lm ll lm ll lm  lm ll ll ll ll
   lm
paP09753             <lmxll> {1-} ; 111
   ll ll lm ll ll  ll ll ll lm lm  ll ll ll lm lm  ll lm ll lm lm  ll lm ll ll lm
   ll ll ll lm ll  lm ll lm ll lm  lm ll lm ll ll  ll lm lm lm ll  ll lm ll ll ll
   ll ll lm ll ll  ll lm ll ll lm  ll lm ll ll lm  ll lm lm ll ll  ll lm lm lm ll
   lm ll ll ll lm  lm lm lm ll ll  ll lm ll ll ll  ll lm lm lm ll  lm ll lm lm lm
   lm lm lm lm ll  lm lm ll lm lm  lm ll ll lm ll  lm ll ll lm ll  lm ll lm ll ll
   lm ll lm lm lm  ll lm lm ll ll  lm ll lm ll ll  lm lm ll ll lm  ll lm ll lm lm
   ll ll lm ll ll  ll ll ll ll ll  ll lm lm lm ll  ll lm ll ll ll  lm lm lm ll lm
   lm ll ll ll lm  ll ll lm lm lm  ll lm ll ll lm  ll ll ll lm ll  ll lm lm lm lm
   ll ll ll lm ll  ll lm lm ll lm  ll lm lm ll lm  lm ll lm lm ll  lm lm ll ll lm
   ll lm lm lm ll  lm ll lm lm lm  ll ll lm ll ll  lm lm lm ll ll  lm ll lm ll ll
   ll
CL197Contig1-414     <nnxnp> {-0} ; 112
   nn nn np nn nn  np np nn np np  nn nn np np nn  nn np nn nn nn  nn nn np nn np
   nn nn np nn np  nn nn np np nn  nn nn np np nn  np np nn np nn  nn np nn nn nn
   nn np nn np nn  np np np nn nn  np nn nn np nn  np np np np nn  nn nn np np nn
   np np np np --  nn nn nn nn np  nn np -- nn np  np nn nn nn nn  nn nn nn nn np
   nn np np np nn  nn np nn np nn  nn np nn nn nn  np nn nn nn nn  nn nn np np np
   nn np np np nn  nn nn np nn nn  nn nn nn np nn  np np np nn nn  np np nn nn nn
   np np nn np nn  nn np np np nn  np nn nn np nn  nn np nn nn nn  nn nn nn np np
   nn nn nn np nn  -- np np np np  nn np np np nn  nn np nn np np  nn np np np np
   nn np nn nn np  np nn np np np  np np nn nn np  nn nn np np np  np nn np np nn
   np np np np np  nn nn np nn nn  nn nn np np nn  nn np nn np np  nn nn np nn np
   np
PaP10823             <lmxll> {0-} ; 113
   lm lm ll ll lm  lm lm lm ll ll  lm lm lm -- ll  lm ll lm ll ll  lm lm ll lm lm
   ll lm lm ll lm  ll lm ll lm ll  ll lm ll lm lm  lm ll ll ll lm  lm ll lm ll lm
   lm ll lm lm lm  lm ll lm lm ll  lm ll ll lm ll  lm ll ll lm lm  lm ll ll ll ll
   ll ll ll lm ll  ll ll ll ll lm  ll ll lm lm lm  lm ll ll ll lm  ll lm ll ll ll
   ll ll ll ll lm  ll ll lm ll ll  ll ll lm ll lm  ll lm lm ll lm  ll ll ll lm lm
   ll lm ll lm ll  lm lm ll lm lm  ll lm ll lm lm  ll ll lm lm ll  lm ll ll ll ll
   lm lm lm lm lm  ll lm lm lm lm  lm ll ll ll lm  lm ll lm lm lm  ll ll ll lm ll
   ll lm lm lm ll  lm lm ll ll ll  lm ll lm lm ll  lm lm lm ll lm  ll lm lm ll ll
   lm lm lm ll lm  ll ll ll lm ll  lm lm ll lm ll  ll lm ll ll lm  ll lm lm lm ll
   lm ll ll ll lm  ll lm ll ll ll  lm lm ll lm lm  ll lm ll lm ll  ll lm lm lm lm
   lm
GQ0163-M01.1.439     <nnxnp> {-0} ; 114
   nn nn nn nn np  np nn np nn np  nn nn np -- nn  nn np nn np nn  -- np nn nn np
   nn np np nn nn  nn nn np np nn  np nn np np --  nn np nn nn nn  np nn np -- nn
   nn np np nn nn  np np np np np  np nn nn np np  np np np np nn  np nn np np nn
   np np np np nn  nn nn nn nn np  nn np nn nn np  np nn -- np --  np nn nn nn np
   nn np nn np np  nn nn nn nn nn  np np nn nn nn  np nn nn np nn  np nn np np np
   nn np np np nn  nn nn np np nn  np np nn nn np  -- np np nn nn  np np nn nn nn
   nn np nn np nn  nn np np np nn  np nn nn nn nn  nn np nn nn np  np nn np nn nn
   nn np np np nn  np nn np nn np  nn np nn np nn  nn np nn np np  nn nn np np np
   nn np np np np  nn nn nn np np  np np nn nn np  nn nn nn np np  np nn np np np
   np np np np nn  nn nn np np np  nn np np nn nn  nn np np np nn  nn nn np nn np
   np
WS00826-J19.1.363    <hkxhk> {10} ; 115
   hh hk hh -- kk  hk kk hk -- hk  hk -- kk hh hh  -- kk hh hh hk  hk kk hh hk kk
   hk hk hk hk hh  -- hk hk hk kk  kk kk kk hk --  -- kk hk hk hk  hk hk hh -- --
   hh hk hk hh hk  hk kk kk kk kk  kk hh kk kk kk  hk kk hk kk hk  hk kk hk kk --
   hk hk hk kk hh  kk hh hk hk hk  hk kk hh hh hk  kk hh -- kk --  hh hh hk -- --
   hh hk hk hk kk  hh hk hk -- hk  hk hk hk hk hh  kk hh kk kk kk  hk hk kk kk kk
   hk kk kk hk hh  hk hk kk kk hk  kk hk hk hh kk  hk hk kk hh kk  hk hk hk hh hh
   hk hk kk hk hk  hk hk kk hk hk  hk hh hk hh hh  hk kk hk hk kk  kk hh kk -- hh
   hk hh hk hk --  hk hk hk hh kk  kk kk -- hk hk  hk hk hk kk kk  hh -- hk hk hk
   hk hk hk kk kk  -- hk hk hk --  kk kk hk kk kk  hk -- hk kk hk  hk hk hk hk hk
   kk hk hk hk hk  -- kk hk hk kk  hh hk hk -- --  hk kk kk kk hk  -- hk kk hk kk
   kk
GQ02818-M02.1.334    <lmxll> {0-} ; 116
   lm ll lm lm ll  lm lm ll lm lm  ll lm ll lm lm  lm ll lm lm lm  -- ll lm lm ll
   ll lm lm ll lm  lm ll lm lm ll  ll ll ll ll lm  lm lm ll ll ll  lm lm lm lm lm
   lm lm ll lm ll  lm ll lm ll ll  ll lm ll ll ll  lm ll lm ll ll  lm ll lm ll lm
   lm lm lm ll lm  ll lm ll ll lm  ll ll lm lm lm  ll lm lm ll ll  lm lm ll lm lm
   lm lm lm ll ll  ll ll ll lm ll  lm ll lm ll lm  ll lm ll ll ll  lm lm ll ll lm
   ll ll ll ll lm  lm ll ll ll ll  ll lm ll lm ll  lm lm ll lm ll  lm lm lm lm lm
   ll lm ll lm lm  ll lm ll lm lm  lm lm ll lm lm  ll ll ll lm ll  ll lm ll lm lm
   ll lm ll lm lm  lm lm lm lm ll  ll ll lm lm ll  lm lm lm ll ll  lm ll lm ll lm
   lm lm lm ll ll  lm ll ll lm lm  ll ll ll ll ll  ll lm ll ll lm  ll ll lm lm lm
   ll ll ll lm ll  lm ll ll lm ll  lm lm lm lm lm  lm ll ll ll ll  lm ll ll ll ll
   lm
GCAT-2.0-GQ0072.B3.  <lmxll> {0-} ; 117
   lm ll lm lm ll  lm lm ll lm lm  ll lm ll lm lm  lm ll lm lm lm  lm ll lm lm ll
   ll lm ll ll lm  lm ll lm lm ll  ll ll ll ll lm  lm lm ll ll ll  lm lm lm lm lm
   lm lm ll lm ll  lm ll lm ll ll  ll lm ll ll ll  lm ll lm ll ll  lm ll lm ll lm
   lm lm lm ll lm  ll lm ll ll lm  ll ll lm lm lm  ll lm lm ll ll  lm lm ll ll lm
   lm lm lm ll ll  ll ll ll lm ll  lm ll lm ll lm  ll lm ll ll lm  lm lm ll ll lm
   ll ll ll ll lm  lm ll ll ll ll  ll lm ll lm ll  ll lm ll lm ll  lm lm lm lm lm
   ll lm ll lm lm  ll lm ll lm lm  lm lm ll lm lm  ll ll ll lm ll  ll lm ll lm lm
   ll lm ll lm lm  lm lm lm lm ll  ll ll lm lm ll  lm lm lm ll ll  lm ll lm ll lm
   lm lm lm ll ll  lm ll ll lm lm  ll ll ll ll ll  ll lm ll ll lm  ll ll lm lm lm
   ll ll ll lm ll  lm ll ll lm ll  lm lm lm lm lm  lm ll ll ll ll  lm ll ll ll ll
   lm
0-2433-01-8033-con   <lmxll> {1-} ; 118
   ll lm ll ll lm  ll lm lm ll ll  lm ll lm -- ll  ll lm ll ll ll  ll lm ll ll lm
   lm ll ll lm ll  ll lm ll ll lm  lm lm lm lm ll  ll lm lm lm lm  ll ll ll ll ll
   ll ll ll ll lm  ll lm lm lm lm  lm ll lm lm lm  ll lm ll lm lm  ll lm ll lm ll
   ll ll ll lm ll  lm ll lm lm ll  lm lm ll ll ll  lm ll ll lm ll  ll ll lm ll ll
   ll ll lm lm lm  ll lm lm ll lm  ll lm lm lm ll  lm ll lm lm lm  ll ll lm lm lm
   lm lm lm ll ll  lm lm lm lm lm  lm ll lm ll lm  ll ll lm ll lm  ll ll lm ll ll
   lm ll lm ll lm  lm ll lm ll lm  ll ll lm ll ll  lm lm lm ll lm  lm ll lm ll ll
   lm ll lm ll ll  ll lm ll ll lm  lm lm ll ll lm  ll ll ll lm lm  ll ll ll lm ll
   ll ll ll lm lm  ll lm lm ll ll  lm lm lm lm lm  lm ll lm lm ll  lm lm ll ll ll
   lm lm lm ll lm  ll lm lm ll lm  ll ll ll ll ll  ll lm lm lm lm  ll lm lm lm lm
   lm
GQ03103-A11.1.819    <nnxnp> {-0} ; 119
   nn nn np nn nn  np nn np np np  nn nn np np nn  nn np nn np nn  nn np np nn np
   nn np np nn np  nn nn np np nn  nn nn np np nn  nn np nn nn nn  nn nn nn nn nn
   nn np np nn nn  np np np np nn  np nn nn np nn  np np np np nn  nn nn np np nn
   np np np np np  nn nn nn nn np  nn np np nn np  np nn nn np nn  np nn nn nn np
   nn np np np nn  nn nn nn nn nn  nn np nn nn nn  np nn nn nn nn  nn nn np np np
   nn np np np nn  nn nn np nn nn  np nn nn np np  np np np nn nn  np np nn nn nn
   np np nn np nn  nn np np np nn  np nn nn nn nn  nn np nn nn nn  nn nn nn np nn
   nn np np np nn  np np np np np  nn np np np nn  nn np nn np np  nn nn np np np
   nn np np np np  nn nn np np np  np np nn nn np  nn nn nn np np  np nn np np nn
   np np np np nn  nn nn np nn nn  nn np np np nn  nn np np np np  nn nn np nn np
   np
GCAT-2.0-GQ0041      <nnxnp> {-1} ; 120
   nn np np np nn  nn nn np np nn  np np nn nn np  np nn np nn nn  np nn np np nn
   np nn nn np np  np np nn nn nn  nn nn nn nn np  np nn np np np  nn np nn np np
   np nn nn np np  nn nn nn -- nn  nn np np nn nn  nn nn nn nn np  nn nn nn nn np
   nn nn nn nn np  np np np np nn  np nn np np nn  nn np np nn np  nn np np np np
   np nn np nn nn  np np np np np  nn nn np np np  nn np nn nn nn  nn nn nn nn nn
   np nn nn nn np  np np nn nn np  nn nn np np nn  nn nn nn np np  nn nn np np np
   np nn np nn np  np nn nn nn np  nn np np np np  np nn np nn nn  nn np nn np np
   np np np nn np  nn np nn np nn  np nn np nn np  np nn np nn nn  np np nn np nn
   np nn nn nn nn  np np np nn nn  nn nn np np nn  np np np nn nn  nn np nn nn nn
   nn nn nn nn np  np np np nn nn  np nn nn np np  np nn nn nn np  np np nn np nn
   nn
GQ0168-M01.1.662     <nnxnp> {-0} ; 121
   nn nn np nn nn  np np nn np np  nn nn np np nn  nn np nn nn np  nn nn np nn np
   nn nn np nn np  nn nn np np nn  nn nn np np nn  np np nn np nn  nn np nn nn nn
   nn np nn np nn  np nn np nn nn  np nn nn np nn  np np np np nn  nn nn np np nn
   np np np np np  nn nn nn nn np  nn nn np nn np  np nn nn nn nn  nn nn nn nn np
   nn np np np nn  nn np nn np nn  nn np nn nn nn  np nn nn nn nn  nn nn np np nn
   nn np np np nn  nn nn np nn nn  nn nn nn np nn  np np np nn nn  np np nn nn nn
   np np nn np nn  nn np np np nn  np nn nn np np  np np np nn nn  nn nn nn np np
   nn nn nn np nn  np np np np np  nn np np np nn  nn np nn np np  nn np np np np
   nn np nn nn np  np nn np np np  np np nn nn np  nn nn np np np  nn nn np np nn
   np np np np np  nn nn np nn nn  nn nn np np nn  nn np nn nn np  nn np np nn np
   np
GQ03902-N14.1.183    <nnxnp> {-0} ; 122
   nn nn np nn np  np np nn np np  nn nn nn np nn  nn np nn nn np  nn nn np nn np
   np nn nn nn nn  nn np np np nn  np np np np nn  np np nn np nn  nn np nn nn np
   np np nn nn np  np nn np nn nn  np nn nn np nn  np nn np np np  nn nn np nn nn
   np nn nn np np  nn nn nn nn nn  nn nn np np np  nn nn nn nn nn  nn nn nn nn np
   nn np np np nn  np np nn np nn  nn np np nn np  np nn nn nn np  nn nn np nn nn
   nn np np nn nn  nn nn nn nn np  nn nn nn np nn  np np np nn np  np np nn nn nn
   np np nn np nn  nn nn nn np nn  np np nn np np  np np np nn nn  nn nn nn np np
   nn nn nn np nn  np np np np nn  nn np np np np  nn np nn np nn  np np np nn nn
   nn nn nn nn nn  np nn np np nn  np nn nn nn nn  nn nn np np np  nn nn np np nn
   nn nn nn np np  np nn np nn np  np nn np np nn  nn nn nn nn np  nn np np nn np
   np
GQ03323-K17.1.809    <lmxll> {1-} ; 123
   ll ll lm lm ll  ll ll ll lm lm  ll ll ll lm lm  ll ll ll lm lm  ll ll lm ll ll
   lm ll ll lm ll  lm ll ll ll lm  lm ll lm ll ll  ll lm lm lm ll  ll lm ll lm ll
   ll lm ll ll ll  ll ll ll ll lm  ll ll lm ll lm  ll lm ll ll ll  ll ll lm lm lm
   ll lm lm ll lm  lm lm lm lm ll  lm lm ll ll ll  ll lm lm lm ll  ll ll lm lm lm
   lm lm lm lm lm  lm lm ll lm ll  lm lm ll lm ll  lm ll ll lm ll  lm lm lm ll ll
   lm ll lm ll lm  ll ll lm ll lm  lm lm lm ll ll  lm lm ll ll lm  ll ll lm lm lm
   ll ll ll ll ll  lm ll ll ll ll  ll lm lm ll ll  ll lm ll ll ll  lm lm lm ll lm
   lm ll ll ll lm  ll ll lm lm lm  ll lm ll ll lm  lm ll ll lm ll  lm ll ll lm lm
   ll ll ll lm ll  lm ll lm ll lm  ll ll lm ll lm  lm ll ll ll ll  lm ll lm ll lm
   ll lm lm lm ll  lm ll ll ll lm  ll ll lm ll ll  lm ll lm ll lm  lm ll ll ll ll
   lm
GQ03230-D22.1.361    <lmxll> {1-} ; 124
   ll ll lm lm ll  ll ll ll lm lm  ll ll ll -- lm  ll ll ll lm lm  ll ll lm ll ll
   lm ll ll lm ll  lm ll ll ll lm  lm ll lm ll ll  ll lm lm lm ll  ll lm ll lm ll
   ll lm ll ll ll  ll ll ll ll lm  ll ll lm ll lm  ll lm ll ll ll  ll ll lm lm lm
   ll lm lm ll lm  lm lm lm lm ll  lm lm ll ll ll  ll lm lm lm ll  ll ll lm lm lm
   lm lm lm lm lm  lm lm ll lm ll  lm lm ll lm ll  lm ll ll lm ll  lm lm lm ll ll
   lm ll lm ll lm  ll ll lm ll lm  lm lm lm ll ll  -- lm ll ll lm  ll ll lm lm lm
   ll ll ll ll ll  lm ll ll lm ll  ll lm lm ll ll  ll lm ll ll ll  lm lm lm ll lm
   lm ll ll ll lm  ll ll lm lm lm  ll lm ll ll lm  lm ll ll lm ll  lm ll ll lm lm
   ll ll ll lm ll  lm ll lm ll lm  ll ll lm ll lm  lm ll ll ll ll  lm ll lm ll lm
   ll lm lm lm ll  lm ll ll ll lm  ll ll lm ll ll  lm ll lm ll lm  lm ll ll ll ll
   lm
GQ03101-E14.1.1026   <lmxll> {1-} ; 125
   -- lm ll ll --  ll ll lm ll --  lm -- lm ll ll  ll -- -- -- ll  -- lm ll ll lm
   lm -- -- lm ll  ll -- ll -- lm  lm lm -- lm --  ll ll lm lm lm  ll ll ll ll ll
   ll ll lm ll --  -- lm ll -- lm  -- ll lm -- --  ll lm -- -- --  ll lm lm -- ll
   ll ll ll -- ll  lm ll lm lm ll  lm lm ll ll ll  lm ll ll lm lm  -- ll lm -- ll
   -- ll -- lm lm  -- lm lm ll lm  ll lm ll lm ll  -- -- lm -- ll  ll ll lm lm ll
   lm lm lm lm ll  ll lm -- lm lm  lm ll lm ll lm  lm lm lm ll --  ll ll ll ll ll
   lm -- lm ll ll  lm ll lm ll ll  ll ll lm ll ll  -- lm lm ll --  lm ll lm ll --
   lm ll lm ll ll  -- ll ll ll lm  lm -- ll ll lm  ll ll ll -- lm  ll lm ll -- ll
   ll ll ll -- --  ll lm -- ll ll  lm lm -- lm lm  lm ll lm -- ll  lm lm ll ll ll
   -- lm -- ll lm  ll lm lm ll lm  ll ll ll ll ll  ll -- lm -- lm  ll lm -- lm lm
   --
GQ03230-D22.1.598    <nnxnp> {-1} ; 126
   nn np np np nn  np nn np nn nn  np np np np np  np nn np np nn  np nn nn np nn
   nn nn np np np  np nn nn nn nn  nn nn nn nn np  np np nn nn np  np np np np nn
   nn nn nn np nn  nn np nn np np  np np np np np  nn np np nn np  nn nn nn np np
   nn np np nn nn  np np np np np  np np nn np nn  np np np np np  nn np nn nn np
   np nn nn nn np  nn np np nn np  np nn np np nn  nn nn np np nn  np np nn np np
   nn nn nn np np  np np np np nn  np np nn nn np  nn nn nn nn nn  nn np nn np np
   nn nn np nn np  nn np np np nn  nn nn np nn nn  nn np nn np np  np nn np nn nn
   np np np nn np  nn nn nn nn np  np nn nn np nn  np nn np nn np  nn nn nn np np
   np np np np np  np np nn np np  np np np np np  np np nn nn np  nn np nn nn np
   np np np nn nn  nn np nn np nn  nn nn nn nn nn  nn np np np np  np nn nn np nn
   nn
08Pg08617f           <lmxll> {0-} ; 127
   lm lm ll ll lm  lm lm lm ll ll  lm lm lm ll ll  lm ll lm ll ll  lm lm ll lm lm
   ll lm lm ll lm  ll lm ll lm ll  ll lm ll lm lm  lm ll ll ll lm  lm ll lm ll lm
   lm ll lm lm lm  lm ll lm lm ll  lm ll ll lm ll  lm ll ll lm lm  lm ll ll ll ll
   ll ll ll lm ll  ll ll ll ll lm  ll ll lm lm lm  lm ll ll ll lm  ll lm ll ll ll
   ll ll ll ll lm  ll ll lm ll ll  ll ll lm ll lm  ll lm lm ll lm  ll ll ll lm lm
   ll lm ll lm ll  lm lm ll lm lm  ll lm ll lm lm  ll ll lm lm ll  lm ll ll ll ll
   lm lm lm lm lm  ll lm lm lm lm  lm ll ll ll lm  lm ll lm lm lm  ll ll ll lm ll
   ll lm lm lm ll  lm lm ll ll ll  lm ll lm lm ll  lm lm lm ll lm  ll lm lm ll ll
   lm lm lm ll lm  ll ll ll lm ll  lm lm ll lm ll  ll lm ll ll lm  ll lm lm lm ll
   lm ll ll ll lm  ll lm ll ll ll  lm lm ll lm lm  ll lm ll lm ll  ll lm lm lm lm
   lm
GQ03303-G10.1.645    <nnxnp> {-0} ; 128
   nn nn np nn nn  np nn np np np  nn nn np np nn  nn np nn np nn  nn np np nn np
   nn np np nn np  nn nn np np nn  nn nn np np nn  nn np nn np nn  nn nn nn nn nn
   nn np np nn nn  np np np np nn  np nn nn np nn  np np np np nn  nn nn np np nn
   np np np np np  nn nn nn nn np  nn np np nn np  np nn nn np nn  nn nn nn nn np
   nn np np np nn  nn nn nn nn nn  nn np nn nn nn  np nn nn nn nn  nn nn np np np
   nn np np np nn  nn nn np nn nn  np nn nn np np  -- np np nn nn  np np nn nn nn
   np np nn np nn  nn np np np nn  np nn nn nn nn  nn np nn nn nn  nn nn nn np nn
   nn np np np nn  np np np np np  nn np np np nn  nn np nn np np  nn nn np np np
   nn np nn np np  np nn np np np  np np nn nn np  nn nn np np np  np nn np np nn
   np np np np np  nn nn np nn nn  nn nn np np nn  nn np nn np np  nn nn np nn np
   np
GQ00610-O15.1.403    <lmxll> {1-} ; 129
   ll lm ll ll lm  ll ll lm ll ll  lm ll lm ll ll  ll lm ll ll ll  ll lm ll ll lm
   lm ll ll lm ll  ll lm ll ll lm  lm lm lm lm ll  ll ll lm lm lm  ll ll ll ll ll
   ll ll lm ll lm  ll lm ll lm lm  lm ll lm lm lm  ll lm ll lm lm  ll lm ll lm ll
   ll ll ll lm ll  lm ll lm lm ll  lm lm ll ll ll  lm ll ll lm lm  ll ll lm ll ll
   ll ll ll lm lm  lm lm lm ll lm  ll lm ll lm ll  lm ll lm lm ll  ll ll lm lm ll
   lm lm lm lm ll  ll lm lm lm lm  lm ll lm ll lm  ll ll lm ll lm  ll ll ll ll ll
   lm ll lm ll ll  lm ll lm ll ll  ll ll lm ll ll  lm lm lm ll lm  lm ll lm ll ll
   lm ll lm ll ll  ll ll ll ll lm  lm lm ll ll lm  ll ll ll lm lm  ll lm ll lm ll
   ll ll ll lm lm  ll lm lm ll ll  lm lm lm lm lm  lm ll lm lm ll  lm lm ll ll ll
   lm lm lm ll lm  ll lm lm ll lm  ll ll ll ll ll  ll lm lm lm lm  ll lm lm lm lm
   ll
FCL6508Contig1-169   <lmxll> {1-} ; 130
   ll ll lm ll lm  ll ll lm ll ll  ll ll lm ll lm  ll lm ll ll ll  ll lm ll ll lm
   lm ll lm ll ll  lm lm ll ll lm  lm lm lm lm ll  ll ll lm lm lm  ll ll ll ll ll
   ll ll lm ll ll  ll lm ll lm lm  lm ll ll ll lm  ll lm ll lm ll  ll lm lm lm ll
   ll ll ll lm ll  lm ll lm ll ll  ll lm ll ll ll  ll ll lm lm lm  ll ll lm lm lm
   ll ll ll lm lm  lm lm lm lm lm  ll ll ll lm ll  lm ll lm lm ll  ll lm lm ll ll
   lm lm lm lm lm  ll lm lm lm lm  lm ll lm ll lm  lm lm lm ll lm  ll ll ll ll lm
   lm ll lm ll ll  lm ll lm ll ll  ll ll lm lm ll  lm lm lm ll lm  lm lm lm ll ll
   lm ll lm ll lm  ll ll ll lm lm  lm lm ll ll lm  ll ll ll lm ll  ll lm ll lm ll
   ll ll ll lm ll  ll lm lm ll lm  lm lm lm ll lm  lm ll lm lm ll  lm lm ll ll ll
   ll lm lm ll ll  lm ll lm ll lm  ll ll ll ll ll  ll lm lm ll lm  ll lm lm ll lm
   ll
02737-N07-1293       <nnxnp> {-0} ; 131
   np nn nn nn np  nn np nn np np  nn nn nn nn nn  nn np nn nn np  nn np np nn np
   np np nn nn nn  nn np np np np  np np np np nn  nn nn np np nn  nn nn nn nn np
   np np np nn np  np nn np nn nn  nn nn nn nn nn  np nn nn np nn  np np np nn nn
   np nn nn np np  nn nn nn nn nn  nn nn np nn np  nn nn nn nn nn  np nn np np nn
   nn np np np nn  np nn nn np nn  nn np nn nn np  np np nn nn np  nn nn np nn nn
   np np np nn nn  nn nn nn nn np  nn nn np np nn  np np np np np  np nn np nn nn
   np np nn np nn  np nn nn nn np  np np nn np np  np nn np nn nn  nn np nn np np
   nn nn nn np nn  np np np np nn  nn np np nn np  nn np nn np nn  np np np nn nn
   nn nn nn nn nn  nn nn np nn nn  nn nn nn nn nn  nn nn np np nn  np nn np np nn
   nn nn nn np np  np nn np nn np  np np np np np  np nn nn nn nn  nn np np nn np
   np
0298-A19-1444        <nnxnp> {-1} ; 132
   nn nn nn nn np  nn np np nn nn  nn np np nn nn  nn np nn np np  nn nn np np np
   np nn nn nn np  np nn np np nn  nn nn np nn nn  nn nn nn np nn  nn np nn nn nn
   nn nn np nn np  nn np nn np nn  nn np np nn np  nn nn np nn np  nn np np nn nn
   nn np np np np  nn np nn np np  np nn nn np np  nn nn nn nn nn  np np nn np np
   nn nn nn nn np  np nn nn np np  np np np np nn  np nn np nn np  nn nn nn np nn
   np np np nn nn  np np np np nn  np nn nn nn np  np np nn np nn  np np nn nn nn
   np nn nn nn nn  nn nn nn nn np  nn np nn np nn  np np np np np  np np nn np np
   nn nn np nn np  nn nn nn np nn  np nn nn np np  np np nn nn np  np nn nn np np
   np np nn nn nn  nn np nn nn np  np nn nn nn np  np np np np nn  np nn nn nn np
   nn nn nn np nn  np np np np np  np nn np np np  np nn nn nn np  np nn np np np
   np
GQ0026.Br-L16.12     <hkxhk> {10} ; 133
   hk kk hk kk hk  hk hk hk hh kk  hk hk hh kk hk  kk hh kk hh hk  kk hk hk hh hh
   hh hk kk kk hh  hk kk hk -- hk  kk kk hh kk hk  hk hk kk hh hk  kk hh hk hk kk
   hk kk hh kk hh  kk hk hk hk hk  hk hh hk hk hk  hk hk hh kk hk  hk hk hk hk kk
   hk hk hk hh hh  hk hk hk hk hk  hh kk kk hk hh  hk hk hk kk hk  hk hk hk hh hk
   kk hk hk hk hk  hk hk hk hk hh  hk hh hk hk hk  hk kk hk hk kk  kk kk hk hk hk
   hh hk hk hk hk  hh hh hh hk hk  hk hk hk kk hk  hk hk kk hk hk  hk hk hk hk kk
   hk kk kk hk kk  kk kk kk kk hh  hk hk kk hk kk  hk hk hk hk hh  hk hk kk hh hk
   kk hk hk kk hk  kk hk hk hh hk  hk kk hk hk hk  hh hh kk kk hh  hh hk hk hk hk
   hh hh hk hk kk  kk hh kk kk hk  hk kk kk kk hh  hk hk hh hh kk  hh hk kk hk hh
   hk kk kk hh kk  hh hk hk hk hk  hh kk hh hk hk  hk hk hk hk hh  hk hk hk hk hh
   hk
GQ02901-M16.1.215    <lmxll> {0-} ; 134
   lm ll ll ll ll  lm ll ll ll lm  lm ll ll lm lm  ll lm ll lm ll  ll ll ll lm lm
   ll lm ll ll lm  ll ll ll ll lm  lm lm lm ll lm  ll lm lm lm lm  ll ll ll ll ll
   lm ll ll ll lm  ll lm ll ll ll  lm lm ll lm ll  lm lm ll ll ll  ll lm ll lm ll
   lm ll ll lm lm  lm lm ll ll ll  ll ll ll ll lm  lm lm ll ll lm  ll ll lm lm ll
   ll lm ll lm ll  ll lm lm ll lm  ll ll ll ll lm  ll ll ll lm ll  ll ll ll ll lm
   ll ll ll ll lm  lm lm lm ll lm  ll lm lm ll ll  ll ll ll lm lm  lm ll lm lm ll
   ll lm ll ll ll  ll ll ll lm ll  ll ll lm ll lm  ll ll lm ll lm  ll ll lm lm lm
   ll lm ll ll ll  lm lm lm lm lm  ll ll lm ll ll  lm ll ll ll lm  lm lm lm ll ll
   lm lm lm lm ll  ll lm lm lm ll  lm ll ll ll lm  ll ll lm ll ll  lm lm ll ll ll
   lm ll ll lm ll  ll ll lm ll ll  lm ll lm ll lm  ll lm lm lm lm  lm lm ll ll lm
   ll
GQ03320-F15.1.422    <nnxnp> {-1} ; 135
   np np nn nn np  np nn nn nn nn  nn nn np -- nn  np nn nn nn np  np nn np np np
   np nn np np nn  np nn np nn np  nn np np nn nn  np np nn np np  nn np nn np np
   np np np nn np  nn nn np nn nn  np np np nn nn  nn np nn nn nn  np nn nn nn np
   nn np np nn np  np np np nn nn  np np nn nn np  nn np nn np np  np nn nn nn np
   nn nn nn nn np  nn nn np nn np  nn nn nn np np  np nn np nn nn  nn np nn nn nn
   nn np nn np nn  nn nn nn nn nn  np np nn np nn  np nn nn np nn  nn nn nn np nn
   nn nn nn nn nn  nn nn nn nn nn  nn nn nn np nn  nn np np np nn  nn np nn nn np
   np nn nn np np  nn np np np nn  np nn np nn np  nn nn nn np np  nn nn np nn nn
   nn nn nn np np  np np nn np nn  nn nn np nn nn  nn nn nn nn np  nn np np nn nn
   nn np np np np  nn np nn np np  np nn nn np nn  np nn np nn nn  np np nn np nn
   nn
Pabies1391-413       <lmxll> {0-} ; 136
   lm ll ll ll ll  lm ll ll ll --  lm ll ll lm lm  ll lm ll -- ll  ll ll ll lm lm
   lm -- ll ll lm  ll ll ll lm lm  lm lm lm ll lm  ll lm lm lm lm  ll ll ll ll ll
   lm ll ll ll --  ll lm ll -- ll  lm lm ll lm ll  lm lm ll ll ll  ll lm ll lm ll
   lm ll ll lm lm  lm lm ll ll ll  ll ll ll ll lm  lm lm ll ll --  ll ll lm lm ll
   ll lm ll lm ll  ll lm lm ll lm  ll ll ll ll lm  ll ll ll lm ll  ll ll ll ll lm
   ll ll ll ll lm  lm lm lm ll lm  ll lm lm ll ll  ll ll ll lm lm  lm ll lm lm ll
   ll lm ll ll ll  ll ll ll lm ll  ll ll lm ll lm  ll ll lm ll lm  ll ll lm lm lm
   ll lm ll ll ll  lm lm lm lm lm  ll ll lm ll ll  lm ll ll ll lm  lm lm lm ll ll
   lm lm lm lm ll  ll lm lm ll ll  lm ll ll ll lm  ll ll lm ll ll  lm lm ll ll ll
   lm ll ll lm ll  ll ll lm ll ll  -- ll lm ll lm  ll lm lm lm lm  lm lm ll ll lm
   ll
GQ03204-B13.1.64     <nnxnp> {-1} ; 137
   np np nn nn np  np nn nn nn nn  nn nn np -- nn  np np nn nn np  np nn np np nn
   np nn np nn nn  nn nn np nn nn  nn np np nn --  np np nn np np  nn np np nn np
   np np np nn np  nn nn np nn nn  np np np nn nn  nn np nn np np  np np nn nn np
   nn np np nn np  np np nn nn np  np np nn nn np  nn nn nn np nn  nn nn nn np np
   nn nn nn nn np  nn nn np nn np  nn nn nn np nn  np nn np nn nn  nn np nn nn nn
   nn nn nn np nn  nn nn nn nn nn  np np nn nn nn  np nn nn np np  nn nn nn np nn
   nn nn nn nn nn  nn nn nn nn np  nn nn nn np nn  nn np np np nn  np np nn nn np
   np nn nn nn np  nn np np np nn  np nn np nn np  nn np nn np np  nn nn np np nn
   nn nn np np np  np np nn np nn  np nn np nn nn  nn np nn np np  nn np np nn nn
   nn np np nn np  nn np nn np np  np nn nn np np  np nn np nn np  np np nn nn nn
   nn
GQ03211-O07.1.97     <nnxnp> {-1} ; 138
   nn nn np np np  nn nn nn np nn  nn np nn np nn  nn nn nn np nn  np np np nn nn
   nn nn nn np nn  nn np nn nn np  np nn np np nn  np np nn nn nn  nn nn nn np np
   np -- np np np  nn np np np np  nn np -- nn nn  np nn nn nn np  np nn nn nn np
   nn nn nn nn np  np nn np np nn  np nn nn np nn  np np np np np  nn nn nn nn nn
   nn np nn np np  nn nn np np np  nn np nn nn np  nn nn nn nn nn  nn np np np nn
   nn np np np nn  np nn nn np nn  np np np np nn  nn nn np np nn  nn np np nn np
   np nn nn np np  nn nn nn nn nn  nn np nn nn nn  np nn np np np  nn nn np np np
   nn np nn nn np  nn nn np np nn  nn nn nn np nn  np nn nn nn np  nn np nn nn nn
   nn np nn np np  nn nn nn np nn  nn nn np nn nn  np nn nn nn np  np nn nn nn np
   nn np np np np  np np np np np  nn np nn np nn  nn np nn nn nn  np np nn nn np
   nn
WS02624-E13.1.124    <nnxnp> {-1} ; 139
   nn nn np np np  np nn nn np nn  nn np nn -- nn  nn nn nn nn nn  np nn np np nn
   np nn np np nn  nn np nn nn np  np nn np np nn  np np nn nn nn  nn nn nn np np
   np np np np np  nn np np np np  np np np nn nn  np nn np nn nn  np nn nn nn np
   nn nn nn nn np  np nn np np nn  np nn nn np nn  nn np np np np  nn nn nn nn nn
   nn np nn np np  nn nn np nn np  nn np nn np np  nn nn nn nn nn  nn np np np nn
   nn np np np nn  np nn nn np nn  np np nn np nn  nn nn np np nn  nn np np nn np
   np nn nn nn np  nn nn nn nn nn  nn np nn np nn  np nn np np np  nn nn np np np
   nn np nn nn np  nn nn np np nn  nn nn nn np np  np nn nn nn np  nn np nn nn nn
   nn np nn np np  nn nn nn np nn  nn nn np nn nn  nn nn nn nn np  np np nn nn np
   nn np np np np  np np nn np np  nn np nn np nn  nn np nn nn nn  np np nn np np
   nn
FCL426Contig2-336    <lmxll> {0-} ; 140
   lm ll lm lm lm  ll lm ll ll lm  ll lm ll lm lm  ll lm ll lm ll  ll ll lm lm lm
   ll lm lm ll ll  lm ll ll ll ll  lm ll lm lm ll  ll ll ll lm lm  lm ll lm ll lm
   lm ll lm ll ll  ll ll ll ll ll  -- lm lm lm lm  ll lm ll ll lm  ll ll ll lm lm
   lm ll ll lm ll  lm lm ll ll ll  lm ll lm ll ll  ll lm ll lm ll  ll ll ll ll lm
   lm lm lm lm ll  ll lm lm ll lm  lm lm lm ll lm  lm ll ll ll ll  lm ll ll lm ll
   lm ll ll ll lm  ll ll lm ll lm  ll lm ll lm ll  lm ll lm ll ll  ll lm ll ll ll
   lm lm ll ll ll  ll lm lm ll lm  ll lm ll lm ll  ll ll lm ll lm  lm ll lm ll ll
   ll ll ll lm ll  ll lm lm lm ll  lm ll ll ll ll  ll lm ll lm ll  lm lm lm lm ll
   lm ll lm lm lm  ll lm lm lm lm  lm lm ll lm ll  lm ll lm ll ll  lm lm ll lm ll
   ll lm lm ll ll  ll ll ll lm ll  ll ll ll ll ll  lm lm ll lm --  ll lm lm ll lm
   lm
GQ04011-E14.1.261    <lmxll> {0-} ; 141
   lm ll ll ll ll  lm ll ll lm ll  lm ll lm lm lm  ll lm ll lm ll  ll lm ll lm lm
   lm lm ll ll lm  ll ll ll lm lm  lm ll lm ll lm  ll lm lm lm lm  ll ll ll ll ll
   lm ll ll ll lm  -- lm ll ll ll  lm lm ll lm ll  lm lm ll ll ll  lm lm ll lm ll
   lm lm lm lm lm  lm lm ll ll ll  ll ll ll ll lm  lm lm ll ll lm  ll ll lm lm ll
   ll lm lm lm ll  ll lm lm ll lm  ll ll ll ll lm  ll ll ll lm ll  ll ll ll ll lm
   lm ll ll ll lm  lm lm lm ll lm  ll lm lm ll ll  ll ll ll lm lm  lm ll lm lm ll
   ll lm ll ll ll  ll ll ll lm lm  ll ll lm ll lm  ll ll lm ll lm  ll ll lm lm lm
   ll lm ll ll ll  lm lm lm lm lm  ll ll lm ll ll  lm lm ll ll lm  lm lm lm ll ll
   lm lm lm lm ll  ll lm lm ll ll  ll ll ll ll lm  ll ll lm lm ll  lm lm ll lm lm
   lm ll ll lm ll  ll ll lm ll ll  lm ll lm ll ll  ll lm lm lm lm  lm lm ll ll lm
   ll
paP02905-1           <nnxnp> {-1} ; 142
   nn nn nn nn np  nn np np nn nn  nn np np nn nn  nn np nn np np  nn nn np np np
   np nn nn nn np  np nn np np nn  nn nn np nn nn  nn nn nn np nn  nn np nn nn nn
   nn nn np nn np  nn np nn np nn  nn np np nn np  nn nn np nn np  nn np np nn nn
   nn nn nn np np  nn np nn np np  np nn nn np np  nn nn nn nn nn  np np nn np np
   nn nn nn nn np  np nn nn np np  np np np np nn  np nn np nn np  nn nn nn np nn
   np np np nn nn  np np np np nn  np nn nn nn np  np np nn np nn  np np nn nn nn
   np nn nn nn nn  nn nn nn nn np  nn np nn np nn  np np np np np  np np nn np nn
   nn nn np nn np  nn nn nn np nn  np nn nn np np  np np nn nn np  np nn nn np np
   np np nn nn nn  nn np nn nn np  np nn nn nn np  np np np np nn  np nn nn nn np
   nn nn nn np nn  np np np np np  np nn np np np  np nn nn nn np  np nn np np np
   np
GQ02810-J22.1.284    <nnxnp> {-0} ; 143
   np np np np nn  np nn nn np np  nn nn nn np np  np nn np nn nn  np np nn np nn
   nn np np np nn  nn np nn nn np  np np nn np np  np nn np nn nn  np nn np np np
   np np nn np nn  nn nn np nn np  np nn nn np nn  np np nn np nn  np np nn np nn
   nn nn nn nn nn  np nn np nn nn  nn np np nn nn  nn np np np np  nn nn np np nn
   np np np np nn  nn np np nn nn  nn nn nn nn np  nn np nn np nn  np nn np nn np
   nn nn nn np np  nn nn nn nn np  nn np np np nn  nn nn np np nn  np nn np np np
   nn nn np np nn  np np np np nn  np nn np nn np  nn nn nn nn nn  nn nn np nn nn
   np np nn np nn  np np np nn np  nn np np nn nn  nn nn np np nn  np np np nn nn
   nn nn np np np  np nn np np nn  nn np np np nn  nn nn nn nn np  nn np np np nn
   np np np np np  np nn nn nn nn  nn nn nn nn nn  nn np np np nn  nn np nn nn nn
   nn
GQ04007-M16.1.1080   <lmxll> {0-} ; 144
   lm ll lm lm ll  lm ll ll lm ll  lm ll lm ll lm  ll lm ll lm ll  ll lm ll lm lm
   lm lm ll ll lm  ll ll ll lm lm  ll ll ll -- lm  lm lm ll lm lm  ll lm lm lm ll
   lm ll lm ll lm  ll ll lm ll lm  lm lm ll lm ll  lm lm lm ll ll  lm ll ll lm ll
   lm lm lm lm lm  lm lm lm ll lm  lm ll ll ll lm  ll lm lm ll lm  ll ll lm lm ll
   ll lm lm lm ll  ll lm lm ll lm  ll lm ll ll lm  ll lm ll lm ll  ll ll lm ll lm
   lm ll ll lm lm  lm ll lm ll lm  lm lm lm ll ll  ll ll ll ll lm  ll ll lm lm ll
   ll ll ll lm ll  ll ll ll ll lm  ll ll ll lm ll  ll ll ll lm lm  ll ll lm lm lm
   ll lm ll ll ll  ll lm lm lm ll  ll ll lm ll ll  lm lm ll ll lm  lm lm ll ll ll
   lm lm lm lm lm  ll lm ll ll ll  ll ll ll ll lm  ll ll lm lm ll  lm lm ll lm lm
   lm ll ll lm ll  lm ll ll ll ll  lm lm lm ll ll  ll lm lm lm lm  ll lm ll ll lm
   ll
0298-A19-1865        <nnxnp> {-1} ; 145
   nn nn nn nn np  nn np np nn nn  nn np np nn nn  nn np nn np np  nn nn np np np
   np nn nn nn np  np nn np np nn  nn nn np nn nn  nn nn nn np nn  nn np nn nn nn
   nn nn np nn np  nn np nn np nn  nn np np nn np  nn nn np nn np  nn np np nn nn
   nn np np np np  nn np nn np np  np nn nn np np  nn nn nn nn nn  np np nn np np
   nn nn nn nn np  np nn nn np np  np np np np nn  np nn np nn np  nn nn nn np nn
   np np np nn nn  np np np np nn  np nn nn nn np  np np nn np nn  np np nn nn nn
   np nn nn nn nn  nn nn nn nn np  nn np nn np nn  np np np np np  np np nn np np
   nn nn np nn np  nn nn nn np nn  np nn nn np np  np np nn nn np  np nn nn np np
   np np nn nn nn  nn np nn nn np  np nn nn nn np  np np np np nn  np nn nn nn np
   nn nn nn np nn  np np np np np  np nn np np np  np nn nn nn np  np nn np np np
   np
0298-A19-1767        <nnxnp> {-1} ; 146
   nn nn nn nn np  nn np np nn nn  nn np np nn nn  nn np nn np np  nn nn np np np
   np nn nn nn np  np nn np np nn  nn nn np nn nn  nn nn nn np nn  nn np nn nn nn
   nn nn np nn np  nn np nn np nn  nn np np nn np  nn nn np nn np  nn np np nn nn
   nn np np np np  nn np nn np np  np nn nn np np  nn nn nn nn nn  np np nn np np
   nn nn nn nn np  np nn nn np np  np np np np nn  np nn np nn np  nn nn nn np nn
   np np np nn nn  np np np np nn  np nn nn nn np  np np nn np nn  np np nn nn nn
   np nn nn nn nn  nn nn nn nn np  nn np nn np nn  np np np np np  np np nn np np
   nn nn np nn np  nn nn nn np nn  np nn nn np np  np np nn nn np  np nn nn np np
   np np nn nn nn  nn np nn nn np  np nn nn nn np  np np np np nn  np nn nn nn np
   nn nn nn np nn  np np np np np  np nn np np np  np nn nn nn np  np nn np np np
   np
0298-A19-198         <nnxnp> {-1} ; 147
   nn nn nn nn np  nn np np nn nn  nn np np nn nn  nn np nn np np  nn nn np np np
   np nn nn nn np  np nn np np nn  nn nn np nn nn  nn nn nn np nn  nn np nn nn nn
   nn nn np nn np  nn np nn np nn  nn np np nn np  nn nn np nn np  nn np np nn nn
   nn np np np np  nn np nn np np  np nn nn np np  nn nn nn nn nn  np np nn np np
   nn nn nn nn np  np nn nn np np  np np np np nn  np nn np nn np  nn nn nn np nn
   np np np nn nn  np np np np nn  np nn nn nn np  np np nn np nn  np np nn nn nn
   np nn nn nn nn  nn nn nn nn np  nn np nn np nn  np np np np np  np np nn np np
   nn nn np nn np  nn nn nn np nn  np nn nn np np  np np nn nn np  np nn nn np np
   np np nn nn nn  nn np nn nn np  np nn nn nn --  np np np np nn  np nn nn nn np
   nn nn nn np nn  np np np np np  np nn np np np  np nn nn nn np  np nn np np np
   np
FCL1307Contig1-266   <nnxnp> {-1} ; 148
   nn nn nn nn np  nn np np np nn  nn np np nn nn  nn np np np --  nn nn np np np
   np nn nn nn np  np nn np np nn  nn nn np np nn  nn nn nn np nn  nn np nn nn nn
   nn nn np nn np  nn np nn np nn  nn np np nn np  np nn np nn --  nn np np nn nn
   nn nn nn np --  nn nn nn np np  np nn nn np np  nn nn nn nn nn  np np nn np --
   nn nn nn nn np  np nn nn -- --  -- np -- np nn  np nn np nn nn  nn nn nn np nn
   np np np np nn  np np np np nn  np nn nn nn np  np np nn np nn  np np nn nn nn
   np nn nn nn nn  nn nn nn nn np  np np nn np nn  np np np np np  np np nn np nn
   nn nn np nn np  nn np nn np nn  np np nn np np  np np nn nn nn  np nn nn np np
   np np nn nn nn  nn np nn nn np  np nn nn nn nn  np np np np nn  np nn nn nn np
   nn nn nn np nn  -- np np np --  -- nn np np np  np nn nn nn np  np nn np -- np
   np
GQ03211-G05.1.199    <nnxnp> {-1} ; 149
   nn nn np np nn  nn nn np nn nn  nn np nn -- nn  nn nn nn nn nn  np np np nn nn
   np np -- np nn  nn nn nn nn nn  np nn np np nn  np np nn nn np  nn nn nn nn nn
   nn np np np np  -- nn nn np nn  nn np nn nn nn  np np nn nn np  np np np nn np
   nn np np nn np  nn nn np nn nn  nn nn np np np  np nn np np np  nn np nn nn np
   nn nn nn np np  nn nn np nn np  nn np nn nn np  np np np np np  nn np nn np np
   np np np nn np  np nn nn np nn  np nn np np np  nn np nn np nn  nn np nn np nn
   np nn nn np np  np np np nn nn  nn np nn nn np  np np np np nn  np nn nn nn np
   nn nn np nn np  nn nn np np nn  np nn nn np nn  np nn nn nn np  nn nn nn np nn
   np np nn np np  nn nn np np nn  nn nn np nn np  np nn nn np np  np nn np nn np
   np np np np nn  np np np nn np  np np nn np nn  nn np nn nn nn  np np nn nn np
   nn
WS-2.0-GQ0045.B      <lmxll> {1-} ; 150
   ll lm ll lm lm  ll lm lm ll lm  ll lm ll lm ll  lm ll lm ll lm  lm ll lm ll ll
   ll ll lm lm ll  lm lm lm ll ll  lm lm ll lm ll  ll ll lm ll ll  lm ll ll ll lm
   ll lm ll lm ll  lm lm ll lm ll  ll ll lm ll lm  ll ll ll lm lm  ll lm lm ll lm
   ll ll ll ll ll  ll ll ll lm lm  ll lm lm lm ll  ll ll ll lm ll  lm lm ll ll lm
   lm ll ll ll lm  lm ll ll lm ll  lm ll lm lm ll  lm lm lm ll lm  lm lm ll lm ll
   ll lm lm ll ll  ll ll ll lm ll  lm ll ll lm lm  -- lm lm lm ll  lm lm ll ll lm
   lm lm lm ll lm  lm lm lm lm ll  lm lm lm lm lm  lm lm lm ll ll  lm lm ll ll ll
   lm ll lm lm lm  lm ll ll ll ll  lm lm ll lm lm  ll ll lm lm ll  ll ll ll lm lm
   ll ll ll ll lm  lm ll lm lm lm  lm lm lm lm ll  lm lm ll ll lm  ll ll lm ll ll
   ll lm lm ll lm  ll lm lm lm lm  ll lm ll lm lm  lm ll ll ll ll  lm ll lm lm ll
   lm
GQ03509-P11.1.941    <lmxll> {1-} ; 151
   ll lm ll lm lm  ll lm lm ll lm  ll lm ll lm ll  lm ll lm ll lm  lm ll lm ll ll
   ll ll lm lm ll  lm lm lm ll ll  lm lm ll lm ll  ll ll lm ll ll  lm ll ll ll lm
   ll lm ll lm ll  lm lm ll lm ll  ll ll lm ll lm  ll ll ll lm lm  ll lm lm ll lm
   ll ll ll ll ll  ll ll ll lm lm  ll lm lm lm ll  ll ll ll lm ll  lm lm ll ll lm
   lm ll ll ll lm  lm ll ll lm ll  lm ll lm lm ll  lm ll lm ll lm  lm lm ll lm ll
   ll lm lm ll ll  ll ll ll lm ll  lm ll ll lm lm  -- lm lm lm ll  lm lm ll ll lm
   lm lm lm ll lm  lm lm lm lm ll  lm lm lm lm lm  lm lm lm ll ll  lm lm ll ll ll
   lm ll lm lm lm  lm ll ll ll lm  lm lm ll lm lm  ll ll lm lm ll  ll ll ll lm lm
   ll ll ll ll lm  lm ll lm lm lm  lm lm lm lm ll  lm lm ll ll lm  ll ll lm ll ll
   ll lm lm ll lm  ll lm lm lm lm  ll lm ll lm lm  lm ll ll ll ll  lm ll lm lm ll
   lm
GQ02905-A02.2.1381   <lmxll> {1-} ; 152
   lm lm ll ll ll  lm ll lm lm ll  ll ll lm ll ll  lm ll lm ll lm  ll lm lm ll ll
   lm ll lm lm lm  ll ll lm lm lm  ll lm ll ll lm  lm lm lm ll ll  ll lm ll lm ll
   ll lm lm lm lm  lm ll lm lm lm  ll ll ll ll ll  ll ll lm lm ll  lm lm lm ll ll
   lm lm lm ll lm  ll ll lm lm lm  ll lm ll lm ll  lm lm lm ll lm  lm lm lm lm ll
   ll lm ll ll lm  lm ll ll lm ll  lm lm ll ll ll  ll ll lm lm lm  ll lm lm ll lm
   ll lm lm lm ll  lm ll ll ll ll  lm ll lm ll lm  -- lm lm lm ll  lm ll ll lm lm
   ll ll ll lm lm  lm ll ll lm ll  lm ll lm ll ll  lm lm ll lm lm  ll lm ll lm lm
   lm ll lm ll lm  lm lm ll ll lm  lm lm lm lm lm  lm ll lm ll lm  ll ll ll ll lm
   ll lm ll ll ll  lm ll ll ll ll  ll ll lm ll ll  ll lm ll lm lm  ll ll lm ll lm
   lm ll ll lm lm  lm ll lm ll lm  lm lm lm lm lm  lm ll lm ll ll  lm ll ll lm ll
   ll
FCL139Contig1-373    <lmxll> {1-} ; 153
   ll lm ll ll ll  lm ll lm lm ll  lm ll lm lm ll  lm ll lm ll lm  lm ll ll ll ll
   ll ll ll lm lm  ll lm lm lm lm  ll lm ll lm lm  lm ll lm ll lm  ll lm ll lm ll
   ll lm ll lm lm  lm lm lm lm lm  ll ll ll ll ll  lm ll lm lm ll  lm lm lm ll ll
   ll lm lm ll lm  ll ll lm lm lm  lm lm ll lm lm  lm ll lm ll lm  lm lm lm lm lm
   ll ll ll lm ll  lm ll ll lm ll  ll ll ll lm ll  ll lm lm lm lm  ll lm lm ll lm
   ll lm lm lm ll  lm lm ll lm ll  lm ll lm ll lm  ll lm ll ll lm  lm ll lm lm lm
   ll ll lm lm lm  lm ll ll lm ll  lm lm lm ll lm  lm lm ll lm ll  ll lm ll lm lm
   lm lm lm ll ll  lm ll ll ll lm  ll ll lm lm lm  lm ll lm ll lm  ll ll lm ll lm
   ll ll lm ll ll  lm ll ll ll ll  lm ll lm ll lm  ll lm ll lm lm  ll ll lm ll ll
   lm ll ll lm lm  lm lm lm ll ll  lm lm lm lm lm  ll ll lm ll lm  lm ll ll lm ll
   ll
GQ03416-H05.1.1379   <nnxnp> {-0} ; 154
   np np nn nn nn  np np np nn np  np nn np nn np  np np np nn np  nn nn nn np np
   np nn np nn np  np nn np np nn  nn np nn nn np  nn nn np np np  np np np nn nn
   nn nn nn nn nn  np nn nn nn nn  np nn nn np np  nn np np np nn  nn np np np nn
   np np np np nn  nn np nn nn np  nn np np nn np  nn nn nn nn nn  np np np np np
   np nn np nn nn  np np nn nn nn  np nn np np nn  np np np np np  np nn nn nn np
   np nn nn nn np  nn np np nn np  nn nn nn nn np  np np nn nn np  np nn nn np nn
   nn np np nn nn  np np nn np np  np nn np np np  nn np nn nn nn  np np nn nn nn
   np nn np np nn  np np nn nn np  np np np nn np  nn np np np nn  np nn np np np
   np nn np nn nn  np np np nn np  np np nn np np  nn np np np nn  nn np np np nn
   np nn nn nn nn  nn nn nn nn nn  np nn np nn np  np nn np np np  nn nn np np nn
   np
0-17215-01-7922-c    <lmxll> {1-} ; 155
   ll lm ll ll ll  lm ll lm lm ll  lm ll lm -- ll  lm ll lm ll lm  lm ll ll ll ll
   ll ll ll lm lm  ll lm lm lm lm  ll lm ll lm lm  lm ll lm ll lm  ll lm ll lm ll
   ll lm ll lm lm  lm lm lm lm lm  ll ll ll ll ll  lm ll lm lm ll  lm lm lm ll ll
   ll lm lm ll lm  ll ll lm lm lm  lm lm ll lm lm  lm ll lm ll lm  lm lm lm lm lm
   ll ll ll lm ll  lm ll ll lm ll  ll ll ll lm ll  ll lm lm lm lm  ll lm lm ll lm
   ll lm lm lm ll  lm lm ll lm ll  lm ll lm ll lm  ll lm ll ll lm  lm ll lm lm lm
   ll ll lm lm lm  lm ll ll lm ll  lm lm lm ll lm  lm lm ll lm ll  ll lm ll lm lm
   lm lm lm ll ll  lm ll ll ll lm  ll ll lm lm lm  lm ll lm ll lm  ll ll lm ll lm
   ll ll lm ll ll  lm ll ll ll ll  lm ll lm ll lm  ll lm ll lm lm  ll ll lm ll ll
   lm ll ll lm lm  lm lm lm ll ll  lm lm lm lm lm  ll ll lm ll lm  lm ll ll lm ll
   ll
GQ03719-J12.1.370    <nnxnp> {-0} ; 156
   np np np np nn  np nn nn np np  nn nn nn np nn  np np np nn np  np np nn np nn
   nn nn nn np nn  np np nn np np  np np nn np np  nn nn np np nn  np nn nn np np
   np nn nn np np  nn nn np nn np  np np nn np nn  nn np nn np nn  np np nn np nn
   nn np np np nn  np nn np np np  nn np np nn nn  nn np nn nn np  nn nn np np nn
   nn np np np nn  nn np nn np np  np nn np np nn  np np nn nn nn  np nn np nn np
   nn nn np nn nn  nn nn np nn np  nn np nn np nn  np nn np np np  np np np np np
   nn nn np nn nn  np np nn np np  np nn np nn np  np nn np np np  nn np np nn nn
   np np nn np nn  np np nn np nn  nn np nn nn np  nn nn np np nn  np np np nn np
   nn nn np nn nn  np nn nn nn np  np nn nn np nn  nn nn np nn np  nn np np np np
   nn np np np np  np np nn np nn  np nn nn nn nn  np np np np np  nn np np np nn
   nn
GQ03715-D02.1.2026   <nnxnp> {-0} ; 157
   np np np np nn  np nn nn np np  np nn nn np nn  np np np nn np  np np nn np nn
   nn nn nn nn nn  np np np np np  np np nn np np  nn nn np np nn  np nn nn np np
   nn nn nn np np  nn nn np nn np  np np nn np np  nn np nn np nn  np nn nn np nn
   nn np np np nn  np nn nn np np  np np np nn nn  nn np nn nn np  nn nn np np nn
   nn np np np nn  nn np nn np np  np nn np np nn  np np nn nn nn  np nn np nn np
   nn nn np nn nn  nn nn np nn np  nn np nn np nn  np nn np np np  np np np np np
   nn np np nn nn  np nn nn np np  np nn np nn np  np nn np np np  nn np np np np
   np np nn np nn  np np nn np nn  nn np nn nn np  nn nn np np nn  np np np nn np
   nn nn np nn nn  np nn nn nn np  np nn nn np nn  nn nn np nn np  nn np np np np
   nn np np np np  nn np nn np nn  np nn nn nn nn  np np np np np  nn np np np nn
   nn
GQ03011-G24.1.1528   <nnxnp> {-0} ; 158
   np np nn nn nn  np np np nn np  np nn np nn np  np np np np np  nn np nn np np
   np nn nn nn np  np nn np np nn  nn np nn nn np  nn nn np np np  np np np nn nn
   nn nn nn nn nn  np nn nn nn nn  np nn nn np np  nn np np np np  nn np np np nn
   np np np np nn  nn np nn nn np  nn np np nn np  nn nn nn nn --  np np np np np
   np nn np nn nn  np np nn nn nn  np nn np np nn  np np np np np  np nn nn nn np
   np nn nn nn np  nn np np nn np  nn nn np nn np  np np nn nn np  np nn nn np nn
   nn np np np nn  np np np np np  np nn np np np  nn np nn nn nn  np np nn nn nn
   np nn np np nn  np np nn nn np  np np np nn np  nn np np np nn  np nn np np np
   np nn np nn nn  np np np nn np  np np nn np np  nn np np np nn  nn nn np np nn
   np nn nn nn nn  nn nn nn nn nn  np nn np nn np  np nn np np np  nn nn np np nn
   np
PGLM0-0138           <hkxhk> {10} ; 159
   hk kk hh hk hk  hk hk kk hh kk  kk hk kk -- hk  kk hk kk hk kk  hk hk hh hh hh
   hh hk hh hk kk  hk hk kk kk hk  hh kk hh hk kk  hk hh hk hh kk  hh kk hk hk hk
   hh hk hh hk --  kk hk hk hk hh  hh hh hh kk hk  kk kk hk kk hk  hk kk kk hk hk
   hk kk kk hk hk  hh hk hk hk kk  hk kk hk hk kk  kk hh hh hk hk  hk kk kk kk kk
   kk hh hk kk hh  kk hk hh kk hh  hk hh kk hk hh  hk kk kk kk kk  kk hk hk hk kk
   hk hk hk hk hk  hk kk hk hk hk  hk hh kk hh kk  -- kk hh hh kk  kk hh hk kk hk
   hh hk kk kk hk  kk hk hk hk hk  kk hk kk hh kk  hk kk hh hk hh  hk kk hk hk hk
   kk hk kk hh hh  kk hk hh hh kk  hk hk kk kk hk  hk hk kk hk hk  hk hh kk hk kk
   hk hh kk hh hh  kk hh kk hk hk  kk hk hh hk kk  kk kk hk kk hk  hk hk hk kk hh
   kk hh hh hk hk  hk hk kk hh hk  kk hh kk hk hk  hk hk kk hk kk  kk hh hk hk hk
   hk
PabiesPRR1-3301      <hkxhk> {10} ; 160
   hk hk kk hk hk  hk hk kk hk kk  hk hk hk hh hk  hk hk kk hk hk  hh hk hh hk hh
   hh kk hh hh kk  hk kk hk hk hk  kk hh hh hk hk  hk hh hk hh hk  kk hh hk hk hk
   hk hk hk kk hh  kk hk hh hk hk  hh hk hk kk kk  kk hk hk hk kk  hk hk kk kk hh
   hk hh hh kk hh  hh hh hk kk kk  hh hh kk hk hk  hk kk hk hk hh  kk hk kk kk hh
   hk kk hk kk hh  kk hk hk kk hk  hk kk hk hk hk  hk kk hk hk hk  kk hk kk kk kk
   kk hk kk hk hk  kk hk kk kk kk  hk hk kk hk kk  hk kk hk hh hk  kk hk kk hh hk
   hk hk kk hk kk  kk hk hk hk hk  hk kk hk hk kk  kk hk hk hk hk  hh hk kk kk hk
   hk kk kk hh hh  hk hk hk hh hk  hk hk hk hk hk  hk hk hk hh hk  hk kk hk hk hk
   hk hk kk hh hh  hk hk kk hk kk  kk kk hh hk hk  kk kk hk hh hk  hk hk hh kk kk
   kk hk hk hk hk  kk hh kk hh hk  hh hk kk hk hh  hk hk hh hk hk  hh hk hk kk hk
   hk
PabiesPRR1-3828      <hkxhk> {10} ; 161
   hk hk kk hk hk  hk hk kk hk kk  hk hk hk hh hk  hk hk kk hk hk  hh hk hh hk hh
   hh kk hh hh kk  hk kk hk hk hk  kk hh hh hk hk  hk hh hk hh hk  kk hh hk hk hk
   hk hk hk kk hh  kk hk hh hk hk  hh hk hk kk kk  kk hk hk hk kk  hk hk kk kk hh
   hk hh hh kk hh  hh hh hk kk kk  hh hh kk hk hk  hk kk hk hk hh  kk hk kk kk hh
   hk kk hk kk hh  kk hk hk kk hk  hk kk hk hk hk  hk kk hk hk hk  kk hk kk kk kk
   kk hk kk hk hk  kk hk kk kk kk  hk hk kk hk kk  hk kk hk hh hk  kk hk kk hh hk
   hk hk kk hk kk  kk hk hk hk hk  hk kk hk hk kk  kk hk hk hk hk  hh hk kk kk hk
   hk kk kk hh hh  hk hk hk hh hk  hk hk hk hk hk  hk hk hk hh hk  hk kk hk hk hk
   hk hk kk hh hh  hk hk kk hk kk  kk kk hh hk hk  kk kk hk hh hk  hk hk hh kk kk
   kk hk hk hk hk  kk hh kk hh hk  hh hk kk hk hh  hk hk hh hk hk  hh hk hk kk hk
   hk
PabiesPRR1-3722      <hkxhk> {10} ; 162
   hk hk kk hk hk  hk hk kk hk kk  hk hk hk hh hk  hk hk kk hk hk  hh hk hh hk hh
   -- kk hh hh kk  hk kk hk hk hk  kk hh hh hk hk  hk hh hk hh hk  kk hh hk hk hk
   hk hk hk kk hh  kk hk hh hk hk  hh hk hk kk kk  kk hk hk hk kk  hk hk kk kk hh
   hk hh hh kk hh  hh hh hk kk kk  hh hh kk hk hk  hk kk hk hk hh  kk hk kk kk hh
   hk kk hk kk hh  kk hk hk kk hk  hk kk hk hk hk  hk kk hk hk hk  kk hk kk kk kk
   kk hk kk hk hk  kk hk kk kk kk  hk hk kk hk kk  hk kk hk hh hk  kk hk kk hh hk
   hk hk kk hk kk  kk hk hk -- hk  hk kk hk hk kk  kk hk hk hk hk  hh hk kk kk hk
   hk kk kk hh hh  hk hk hk hh hk  hk hk hk hk hk  hk hk hk hh hk  hk kk hk hk hk
   hk hk kk hh hh  hk hk kk hk kk  kk kk hh hk hk  kk kk hk hh hk  hk hk hh kk kk
   kk hk hk hk hk  kk hh kk hh hk  hh hk kk hk hh  hk hk hh hk hk  hh hk hk kk hk
   hk
FCL9Contig12-255     <hkxhk> {01} ; 163
   hk hh hk hk hk  hk hk hk kk hh  hk hk kk hh hk  hh kk hk kk kk  hh kk hh kk hk
   kk hk -- hh kk  hk hk hk kk hk  hh hk hk hk hk  hk hh hh kk hk  hk kk hk hk hh
   hk hh kk hh kk  hh hk hk hk hk  hk kk hh hk hh  kk hk kk hh hk  hk hk hk hk hh
   hh hk hk kk kk  kk hk kk hk kk  kk hh hh hk kk  hh kk hk hk hk  hk hk hk kk hk
   hh kk hk hk kk  hk kk hk hk kk  hk kk hk hk hk  hh hk hk hk hh  hh hh kk hk hk
   kk hk hk kk hk  kk hk kk hk hk  kk hk hk hh hk  hh hk hh hk hk  hk hk hk hk hh
   hk hh hh hk hh  hk hh hh hh kk  hk hk hh kk hh  hk hk hk kk kk  hk hk hk kk hk
   hh kk hk hk hk  hh kk hk kk hh  hk hk hk hk hk  kk kk hk hh hk  kk kk hk hk kk
   kk kk hh kk hk  hh kk hh hk hk  hk hk hk hh hk  kk hk kk kk hh  kk kk hh kk kk
   hk hk hk kk hh  kk hk hk hk hk  kk hk kk hk hk  hk kk kk kk kk  hh hk hk hk kk
   hk
GQ03222-N16.1.1263   <hkxhk> {01} ; 164
   hk hh hk hk hk  hk hk hk kk hh  hk hk kk -- hk  hh kk hk kk kk  hh kk hh kk hk
   kk hk hh hh kk  hk hk hk kk hk  hh hk hk hk hk  hk hh hh kk hk  hk kk hk hk hh
   hk hh kk hh kk  hh hk hk hk hk  hk kk hh hk hh  kk hk kk hh hk  hk hk hk hk hh
   hh hk hk kk kk  kk hk kk hk kk  kk hh hh hk kk  hh hk hk hk hk  hk hk hk kk hk
   hh kk hk hk kk  hk kk hk hk kk  hk kk hk hk hk  hh hk hk hk hh  hh hh kk hk hk
   kk hk hk kk hk  kk hk kk hk hk  kk hk hk hh hk  hk hk hh hk hk  hk hk hk hk hh
   hk hh hh hk hh  hk hh hh hh kk  hk hk hh kk hh  hk hk hk kk kk  hk hk hk kk hk
   hh kk hk hk hk  hh kk hk kk hh  hk hk hk hk hk  kk kk hk hh hk  kk hk hk hk kk
   kk kk hh kk hk  hh kk hh hh hk  hk hh hk hh hk  kk hk kk kk hh  kk kk hh kk kk
   hk hk hk kk hh  kk hk hk hk hk  kk hk kk hk hk  hk kk kk hk kk  hh hk hk hk kk
   hk
GQ02904-H04.1.938    <hkxhk> {11} ; 165
   hh hk hk hh kk  hh kk kk hk hh  hh kk kk hh hk  hk hh hk hk hk  hk kk kk hh hk
   kk hk kk kk kk  hk hh hk hk hk  hh hh hk hh hk  kk hk hh hh hk  hk kk kk hk hh
   hk -- kk hk hk  kk hk hk kk hk  hh hh kk hh hh  hk hh kk hk kk  hk hk kk hh kk
   hk hk hk hh hk  hh hk kk hk hk  hk hk hh kk hk  kk hh kk hk hh  kk kk hk hh kk
   hk hk hk hh kk  kk hh hk hk hh  hk kk hk hh hk  hk hh kk kk kk  hh kk hk kk hh
   kk -- hk kk hk  hk hk hh hk hh  kk hh hk hk kk  hk kk hk hh hh  hh hk hh hk hk
   hk hk hk kk kk  hk hk hk hk hk  hk kk hh kk hh  hk kk hh hk hk  kk hh hh hk hk
   hk hh kk hh kk  hh hk hk hh hk  kk hk kk kk hk  hk kk hk hk kk  hh hh hh kk hk
   hk kk hh hk kk  hk hk hk hk hk  hh hk kk hh hk  kk hk hh kk hk  hk hh hk hk hk
   hk hh hh hh hk  kk hk hk hk kk  hk hk kk hk hk  hk hh hh hh hh  hk hh hh hk hk
   kk
FCL1155Contig1-534   <hkxhk> {00} ; 166
   hk hk hk hk hk  hk kk hh hk kk  kk hk hk kk kk  hk kk hk hk hk  hk hh hh kk kk
   hh hk hk hh hk  kk kk hk hk hk  hk hk hk hk hk  hh hh hk kk hk  kk hk kk hk kk
   kk hh hh hh hh  hk kk hk -- hk  kk hk kk kk kk  hk hk hk hk hk  hh hh hh kk hk
   hk hh hh kk hh  kk kk hh hk hk  kk hk kk hh hk  hh hh hh hk --  hk hh hk hk hk
   kk hh kk hk hh  hk kk hk hk hk  hk hh hk kk hk  hk hk hh hk hh  kk hh hk hk hh
   hk hh hh hk kk  hh kk kk hk kk  hh kk hh hk hh  hk hh hk hh kk  hk hk kk hh hk
   hk kk kk hh hh  hh hk hk hk kk  hk hk hk kk hk  hh hh hk hh hk  hk hk kk hk hh
   hk kk hh kk hh  hk hk hk hk hk  hh hk hk hh hk  hh kk hk kk hh  kk kk kk hk hk
   hk hh kk hk hk  hk kk hk hk kk  kk kk hh kk hk  hk hk kk hk hh  hk kk hh kk hh
   hh hk hk hh hh  hh hk hh hk hh  hh hh hk hh hk  hk hk hk kk kk  hh hk kk hk hk
   kk
GQ02905-A02.2.1815   <hkxhk> {10} ; 167
   kk kk hh hh hh  kk hk hk kk hk  hk hh kk hk hk  kk hk kk -- kk  hh hk hk hk hk
   kk hh kk hk kk  hk hk kk kk kk  hh kk hh hh kk  hk hk kk hk hh  hk kk hk hk hk
   hk hk hk hk hk  kk hk hk hk kk  hk hh hk hk hk  hh hh kk kk hh  hk kk hk hk hh
   kk hk hk hk hk  hh hk hk kk kk  hk kk hk hk hh  hk hk hk hh hk  kk kk kk kk hh
   hk hk hk hh hk  kk hk hh hk hh  kk hk hk hk hh  hk hh hk kk hk  hk hk hk hh hk
   hh hk hk kk hk  hk hk hk hh hk  hk hk hk hh hk  kk hk kk hk hk  kk hh hk hk kk
   hh hk hk hk hk  hk hh hh kk hk  kk hh kk hk hk  hk hk hh hk kk  hh kk hk kk hk
   kk hk hk hk hk  kk kk hh hh kk  hk kk kk hk kk  hk hk kk hk hk  hk hk hk hh kk
   hh hk hk hh hh  kk hk hh hh hk  hk hk hk hk hk  hh kk hk kk hk  hh hk hk hk hk
   hk hh hh hk hk  hk hh hk hh hk  hk hk kk hk kk  kk hh kk hk hk  hk hh hk kk hh
   hk
WS-2.0-GQ0047.B3-B   <hkxhk> {01} ; 168
   hh hh kk kk hk  hh hk hk hh hk  hk hk hh hk hk  hh hk hh hk hh  hk hk hk hk kk
   hk kk hh hk hk  hk hk hh hh hh  kk hh kk kk hh  hk hk hh hk kk  hk hh hk hh hk
   hk hk hk hh hk  hh hk hh hk hh  hk kk hk hk hk  kk kk hh hh kk  hk hk hk hk kk
   hk hh hh hk hk  hk hk hk hh hh  hk hh kk hk kk  hk hh hk kk hk  hk hk hh hh kk
   kk hh hh kk hk  hh hk kk hh kk  hh hk hh hk kk  kk kk hk hk hk  hk hk hh kk hk
   kk hk hh hh kk  hk kk hk kk hk  hk hk hk hk hk  hh hk hh kk hk  hh kk hk hk hh
   kk hh hk hk hk  hk kk kk hh hh  hh kk hk kk kk  hh hk kk hk hh  kk hh hk hh hk
   hh hk hk hk hk  hh hh kk kk hk  hk hh hh hk hh  hk hk hh hk hk  hk hk hk kk hh
   kk hk hk kk kk  hh kk kk kk hk  hk hk hk hk kk  kk hh hk hk hh  kk hk kk hk hk
   hk hk hk hk hh  hk hk hk hk hk  hk kk hh kk hh  hh kk hh hk hk  hk kk hk hh kk
   hk
GQ03504-J01.1.1542   <hkxhk> {01} ; 169
   hh hh kk kk hk  hh hk hk hh hk  hk hk hh hk hk  hh hk hh hk hh  hk hk hk hk kk
   hk kk hh hk hk  hk hk hh hh hh  kk hh kk kk hh  hk hk hh hk kk  hk hh hk hh hk
   hk hk hk hh hk  hh hk hh hk hh  hk kk hk hk hk  kk kk hh hh kk  hk hk hk hk kk
   hk hh hh hk hk  hk hk hk hh hh  hk hh kk hk kk  hk hh hk kk hk  hk hk hh hh kk
   kk hh hh kk hk  hh hk kk hh kk  hh hk hh hk kk  kk kk hk hk hk  hk hk hh kk hk
   kk hk hh hh kk  hk kk hk kk hk  hk hk hk hk hk  hh hk hh kk hk  hh kk hk hk hh
   kk hh hk hk hk  hk kk kk hh hh  hh kk hk kk kk  hh hk kk hk hh  kk hh hk hh hk
   hh hk hk hk hk  hh hh kk kk hk  hk hh hh hk hh  hk hk hh hk hk  hk hk hk kk hh
   kk hk hk kk kk  hh kk kk kk hk  hk hk hk hk kk  kk hh hk hk hh  kk hk kk hk hk
   hk hk hk hk hh  hk hk hk hk hk  hk kk hh kk hh  hh kk hh hk hk  hk kk hk hh kk
   hk
GQ03504-J01.1.184    <hkxhk> {01} ; 170
   hh hh kk kk hk  hh hk hk hh hk  hk hk hh hk hk  hh hk hh hk hh  hk hk hk hk kk
   hk kk hh hk hk  hk hk hh hh hh  kk hh kk kk hh  hk hk hh hk kk  hk hh hk hh hk
   hk hk hk hh hk  hh hk hh hk hh  hk kk hk hk hk  kk kk hh hh kk  hk hk hk hk kk
   hk hh hh hk hk  hk hk hk hh hh  hk hh kk hk kk  hk hh -- kk hk  hk hk hh hh kk
   kk hh hh kk hk  hh hk kk hh kk  hh hk hh hk kk  kk kk hk hk hk  hk hk hh kk hk
   kk hk hh hh kk  hk kk hk kk hk  hk hk hk hk hk  hh hk hh kk hk  hh kk hk hk hh
   kk hh hk hk hk  hk kk kk hh hh  hh kk hk kk kk  hh hk kk hk hh  kk hh hk hh hk
   hh hk hk hk hk  hh hh kk kk hk  hk hh hh hk hh  hk hk hh hk hk  hk hk hk kk hh
   kk hk hk kk kk  hh kk kk kk hk  hk hk hk hk kk  kk hh hk hk hh  kk hk kk hk hk
   hk hk hk hk hh  hk hk hk hk hk  hk kk hh kk hh  hh kk hh hk hk  hk kk hk hh kk
   hk
GQ03412-L23.1.1340   <hkxhk> {00} ; 171
   hk hk hk hk hh  hh kk hk hk hk  hk kk hk hh kk  hk kk hk kk hk  hh kk hk hh hk
   hk kk hk hk hk  hk hh hk hk hh  hk hk hk hh hk  hh hh kk hk hk  hh hk kk hh hh
   hh hh hk hk hk  hk hk hh hh hk  hk hk hk hk hk  hk hk hk hk kk  hh hk hk hk hk
   kk kk kk kk hh  hk kk hh hk hk  hh kk hk hk hh  kk hk kk hh hk  hk hk hk hk kk
   hk hk kk hk hk  hk kk hk hk hh  kk hk hk hh hk  hh hk hh kk hk  hk hh hk hk hk
   kk hh hh hh kk  hk kk hk hh kk  hh hh hk hk hk  kk hk hk hk hk  hk kk hk hh hh
   kk kk hk hk hh  hk kk kk kk kk  hk hh kk hh hk  hh hk hh hk hk  kk hk hk hh hh
   hk hh hk hk hk  hk hk hk hk hk  hk kk -- kk hh  hh kk hk hk hh  kk hh hh kk hk
   kk hk hk hk hk  hk hh hk hh hk  hk kk hk kk hk  hk hk kk kk hh  kk hh hh hk hk
   hk hk hk hh hh  hh hh hk hk hh  kk hk hk hh kk  kk kk hk kk hk  hk hk kk hh kk
   kk
GQ03304-G12.1.1066   <hkxhk> {01} ; 172
   hh hh hh hk kk  hk hk kk hh hk  hk hk hh hk hk  hh hk hh hk hh  hk hk hk hk kk
   hk kk hk hk hk  hh hk hh hh hh  hk hh kk kk hh  hk hk hh hk kk  hk hk hk hh hk
   hk hk hk hh hh  hk kk hh hk hh  hk hk hk hk hk  kk kk hk hh kk  hh hk hk hk hk
   hk hh hh hk hk  hk hk hk hh hh  hk hh hk hk kk  hk hk hk kk hk  hk hk hh hh kk
   kk hh hh hk hk  hh hk kk hh hk  hh hk hh hk kk  hk kk hk hk hk  hk hk hh hk hk
   hk hk hh hh kk  hk kk hk kk hk  hk hk kk hk hk  hh hk hh hk hk  hh hk hk hk hh
   kk hh hk hk hk  hh kk kk hh hh  hh kk kk kk kk  hh hk hk hk hh  kk hk hk hh hk
   hh hk kk hk hk  hh hh kk kk hk  hk hh hh hk hh  kk kk hh hk hk  hk hk hk kk hh
   kk hk hk kk hk  hh kk kk kk hh  hk hk hk hk kk  hk hh hk hk hh  kk hk hk hk hh
   hk hk hk kk hh  hk hk kk hk hk  hk kk hk kk hk  hh hk hk hk hk  kk hk hk hh kk
   hk
PabiesPRR1-1992      <hkxhk> {01} ; 173
   hk hk hh hk hk  hk hk -- hk --  hk hk hk kk hk  hk hk hh hk hk  kk hk kk hk kk
   kk hh kk kk hh  hk hh hk hk hk  hh kk kk hk hk  hk kk hk kk hk  hh kk hk hk hk
   hk hk hk hh kk  -- hk kk hk hk  kk hk hk hh hh  hh hk hk -- hh  hk hk hh hh kk
   hk kk kk hh kk  kk kk hk hh hh  kk kk hh hk hk  hk hh hk hk kk  hh hk hh hh kk
   hk hh hk hh kk  hh hk hk hh hk  hk -- hk hk hk  hk hh hk hk hk  hh hk hh hh hh
   hh hk hh hk hk  hh hk hh hh hh  hk hk hh hk hh  hk hh hk kk hk  hh hk hh kk hk
   hk hk hh hk hh  hh hk hk hk hk  hk hh hk hk hh  hh hk hk hk hk  kk hk hh hh hk
   hk hh hh kk kk  hk hk hk kk hk  hk hk hk hk hk  hk hk hk kk hk  hk hh hk hk hk
   hk hk hh kk kk  hk hk hh hk hh  hh hh kk hk hk  hh hh hk kk hk  hk hk kk hh hh
   hh hk hk hk hk  hh kk hh kk hk  kk hk hh hk kk  hk hk kk hk --  kk hk hk hh hk
   hk
GQ03103-J20.1.1186   <hkxhk> {01} ; 174
   hh hh -- kk kk  hh hk hk hk hk  hh kk hh kk hk  hh hk hh kk hh  kk -- hk hk hk
   hh kk hk hk hh  -- -- hh hh --  kk hh -- -- hh  hk -- hh -- hk  -- hh hk hk kk
   kk hk kk hk hk  hh -- hk hk hk  hk kk kk hk hk  hk kk -- hh --  hk hh -- -- --
   hk hh hh hk hk  kk hk hk -- hh  kk hh hk hk hh  hk kk hk kk hk  -- hh hh hh hk
   hk kk hk kk hk  hh hk kk hk kk  hk hk hk hk --  hk hk hk hh hh  hk hk hk kk hh
   hk hk hk hk hk  hk hh hk hk hk  hk kk hk kk hh  hk hk hk hk hh  hh kk kk hh hk
   -- hk hh hk hk  hh hk -- hh hk  hh -- hh hk hh  -- hh kk hk kk  hk hh hk hk hk
   hh hk hk hk hk  hh hk kk kk hh  hk hh hh hk hh  hk hk hh hk hk  hk kk hk hk hh
   hk hk hk kk kk  hh hk hk kk hk  hk hk hk -- hh  kk hh hk hh hk  kk hk hh hk hk
   hh kk kk hk hk  hk kk hk -- --  hh hk hh hk hh  hk kk hh hk hk  hk kk hk hh kk
   hk
PabiesPRR1-240       <hkxhk> {01} ; 175
   hk hk hh hk hk  hk hk hh hk hh  hk hk hk -- hk  hk hk hh hk hk  kk hk kk hk kk
   kk hh kk kk hh  hk hh hk hk hk  hh kk kk hk hk  hk kk hk kk hk  hh kk hk hk hk
   hk hk hk hh kk  hh hk kk hk hk  kk hk hk hh hh  hh hk hk hk hh  hk hk hh hh kk
   hk kk kk hh kk  kk kk hk hh hh  kk kk hh hk hk  hk hh -- hk kk  hh hk hh -- kk
   hk hh hk hh kk  hh hk hk hh hk  hk hh hk hk hk  hk hh hk hk hk  hh hk hh hh hh
   hh hk hh hk hk  hh hk -- hh hh  hk hk hh hk hh  hk hh hk kk hk  hh hk hh kk hk
   hk hk hh hk hh  hh hk hk hk hk  hk hh hk hk hh  hh hk hk hk hk  kk hk hh hh hk
   hk hh hh kk kk  hk hk hk kk hk  hk hk hk hk hk  hk hk hk kk hk  hk hh hk hk hk
   hk hk hh kk kk  hk hk hh hk hh  hh hh kk hk hk  hh hh hk kk hk  hk hk kk hh hh
   hh hk hk hk hk  hh kk hh kk hk  kk hk hh hk kk  hk hk kk hk hk  kk hk hk hh hk
   hk
FCL1112Contig1-868   <lmxll> {1-} ; 176
   ll lm ll lm lm  ll lm lm ll lm  ll lm ll lm ll  lm ll lm ll lm  lm ll lm ll ll
   ll ll lm lm ll  lm lm lm ll ll  lm lm ll lm ll  ll ll lm ll ll  lm ll ll ll lm
   ll lm ll lm ll  lm lm ll lm ll  ll ll lm ll lm  ll ll ll lm lm  ll lm lm ll lm
   ll ll ll ll ll  ll ll ll lm lm  ll lm lm lm ll  ll ll ll lm ll  lm lm ll ll lm
   lm ll ll ll lm  lm ll ll lm ll  lm ll lm lm ll  lm ll lm ll lm  lm lm ll lm ll
   ll lm lm ll ll  ll ll ll lm ll  lm ll ll lm lm  lm lm lm lm ll  lm lm ll ll lm
   lm lm lm ll lm  lm lm lm lm ll  lm lm lm lm lm  lm lm lm ll ll  lm lm ll ll ll
   lm ll lm lm lm  lm ll ll ll lm  lm lm ll lm lm  ll ll lm lm ll  ll ll ll lm lm
   ll ll ll ll ll  lm ll lm lm lm  lm lm lm lm ll  lm lm ll ll lm  ll ll lm ll ll
   ll lm lm ll lm  ll lm lm lm lm  ll ll ll lm lm  lm ll ll ll ll  lm ll lm lm ll
   lm
WS00735-B16.1.428    <lmxll> {0-} ; 177
   lm ll lm ll ll  lm ll ll lm ll  lm ll lm ll lm  ll lm ll lm ll  ll lm ll lm lm
   lm lm ll ll lm  ll ll ll lm lm  ll ll lm ll lm  lm lm ll lm lm  ll lm lm lm ll
   lm ll lm ll lm  ll ll lm ll lm  lm lm ll lm ll  lm lm lm ll ll  lm ll ll lm ll
   lm lm lm lm lm  lm lm lm ll ll  lm ll ll ll lm  lm lm lm ll lm  ll ll lm lm ll
   ll lm lm lm ll  ll lm lm ll lm  ll lm ll ll lm  ll ll ll lm ll  ll ll lm ll lm
   lm ll ll lm lm  lm lm lm ll lm  ll lm lm ll ll  ll ll ll ll lm  ll ll lm lm ll
   ll ll ll lm ll  ll ll ll ll lm  ll ll ll ll ll  ll ll ll lm lm  ll ll lm lm lm
   ll lm ll ll ll  ll lm lm lm lm  ll ll lm ll ll  lm lm ll ll lm  lm lm lm ll ll
   lm lm lm lm ll  ll lm ll ll ll  ll ll ll ll lm  ll ll lm lm ll  lm lm ll lm lm
   lm ll ll lm ll  lm ll ll ll ll  lm ll lm ll ll  ll lm lm lm lm  ll lm ll ll lm
   ll
GQ03204-B13.1.1304   <nnxnp> {-1} ; 178
   np np nn nn np  np nn nn nn nn  nn nn np np nn  np np nn nn np  np nn np np nn
   np nn np nn nn  nn nn np nn nn  nn np np nn np  np np nn np np  nn np np nn np
   np np np nn np  nn nn np nn nn  np np np nn nn  nn np nn np np  np np nn nn np
   nn np np nn np  np np nn nn np  np np nn nn np  nn nn nn np nn  nn nn nn np np
   nn nn nn nn np  nn nn np nn np  nn nn nn np nn  np nn np nn nn  nn np nn nn nn
   nn nn nn np nn  nn nn nn nn nn  np np nn nn nn  np nn nn np np  nn nn nn np nn
   nn nn nn nn nn  nn nn nn nn np  nn nn nn np nn  nn np np np nn  np np nn nn np
   np nn nn nn np  nn np np np nn  np nn np nn np  nn np nn np np  nn nn np np nn
   nn nn np np np  np np nn np nn  np nn np nn nn  nn np nn np np  nn np np nn nn
   nn np np nn np  nn np nn np np  np nn nn np np  np nn np nn np  np np nn nn nn
   nn
GQ03317-A06.1.562    <lmxll> {0-} ; 179
   lm ll ll ll ll  lm ll ll ll lm  lm ll ll lm lm  ll lm ll lm ll  ll ll ll lm lm
   ll lm ll ll lm  ll ll ll ll lm  lm lm lm ll lm  ll lm lm lm lm  ll ll ll ll lm
   lm ll ll ll lm  ll lm ll ll ll  lm lm ll lm ll  lm lm ll ll ll  ll lm ll lm ll
   lm ll ll lm lm  lm lm ll ll ll  ll ll ll ll lm  lm lm ll ll lm  ll ll ll lm ll
   ll lm ll lm ll  ll lm lm ll lm  ll ll ll ll lm  ll ll ll ll ll  ll ll ll ll lm
   ll ll ll ll lm  lm lm lm ll lm  ll lm lm ll ll  ll ll ll lm lm  lm ll lm lm ll
   ll lm ll ll ll  ll ll ll lm ll  ll ll lm ll lm  ll ll lm ll lm  ll ll lm lm lm
   ll lm ll ll ll  lm lm lm lm lm  ll ll lm ll ll  lm ll ll ll lm  lm lm lm ll ll
   lm lm lm lm ll  ll lm lm lm ll  lm ll ll ll lm  ll ll lm ll ll  lm lm ll ll ll
   lm ll ll lm ll  ll ll lm ll ll  lm ll lm lm lm  ll lm lm lm lm  lm lm ll ll lm
   ll
GQ03204-B13.1.1406   <nnxnp> {-1} ; 180
   np np nn nn np  np nn nn nn nn  nn nn np np nn  np np nn nn np  np nn np np nn
   np nn np nn nn  nn nn np nn nn  nn np np nn np  np np nn np np  nn np np nn np
   np np np nn np  nn nn np nn nn  np np np nn nn  nn np nn np np  np np nn nn np
   nn np np nn np  np np nn nn np  np np nn nn np  nn nn nn np nn  nn nn nn np np
   nn nn nn nn np  nn nn np nn np  nn nn nn np nn  np nn np nn nn  nn np nn nn nn
   nn nn nn np nn  nn nn nn nn nn  np np nn nn nn  np nn nn np np  nn nn nn np nn
   nn nn nn nn nn  nn nn nn nn np  nn nn nn np nn  nn np np np nn  np np nn nn np
   np nn nn nn np  nn np np np nn  np nn np nn np  nn np nn np np  nn nn np np nn
   nn nn np np np  np np nn np nn  np nn np nn nn  nn np nn np np  nn np np nn nn
   nn np np nn np  nn np nn np np  np nn nn np np  np nn np nn np  np np nn nn nn
   nn
GQ03105-J06.1.948    <lmxll> {0-} ; 181
   ll ll ll lm ll  ll lm ll lm ll  lm lm ll lm lm  ll lm ll lm ll  lm lm lm ll lm
   lm ll lm lm ll  lm ll lm lm ll  ll lm lm lm ll  ll lm lm lm ll  ll lm lm lm ll
   ll lm ll ll lm  ll lm lm lm lm  lm ll ll ll ll  ll ll lm ll ll  ll ll ll ll lm
   lm lm lm ll lm  lm lm ll ll ll  lm lm ll lm ll  lm ll lm ll lm  ll lm ll ll lm
   lm ll lm lm lm  ll lm ll ll ll  lm ll lm ll lm  ll ll ll lm lm  ll ll ll ll ll
   ll lm ll ll lm  lm lm ll ll ll  ll ll ll ll ll  ll ll lm lm ll  ll lm ll lm lm
   lm lm ll lm lm  ll lm lm lm lm  lm ll lm ll ll  ll ll ll ll lm  lm ll ll ll ll
   ll ll ll lm lm  lm ll ll lm lm  ll lm ll lm ll  lm lm lm lm ll  ll ll ll ll lm
   lm lm ll lm lm  ll ll ll ll ll  ll ll lm lm lm  ll ll lm lm ll  lm ll lm ll ll
   ll ll ll ll ll  ll lm ll lm ll  lm lm ll ll lm  ll ll lm lm ll  lm ll lm ll lm
   lm
GQ03105-H03.1.604    <nnxnp> {-1} ; 182
   nn nn np np nn  nn nn np nn nn  nn np nn nn nn  nn nn nn nn nn  nn np np nn np
   np np nn np np  nn nn nn nn nn  np nn np np nn  np np nn nn np  nn nn nn nn nn
   nn np np nn np  nn nn nn np nn  nn np nn nn nn  np np nn nn np  np np np nn np
   np nn nn nn np  nn nn np nn nn  nn nn np np np  np nn np np np  np np nn nn np
   np nn nn np np  nn nn np nn np  nn np nn nn np  np np np np np  nn np nn np np
   np np nn nn np  np np nn np nn  np nn np np np  nn np nn np nn  nn np nn np nn
   np nn nn np np  np np np nn nn  nn np np np np  nn np np np nn  np nn nn nn np
   nn nn np nn np  nn nn np np np  np nn nn np nn  np nn nn nn np  nn nn nn np nn
   np np nn np np  nn np np np nn  nn nn np nn np  np nn nn np nn  np nn np nn np
   np nn nn np nn  np nn np nn np  np np nn np nn  nn np nn nn nn  np np nn nn np
   nn
ARF-102              <lmxll> {0-} ; 183
   ll ll lm lm lm  ll lm ll ll lm  lm lm ll lm lm  ll lm ll lm ll  lm ll ll lm lm
   ll lm ll ll ll  lm lm ll ll ll  lm ll lm lm ll  ll ll ll lm lm  lm ll lm ll lm
   lm ll lm ll ll  ll ll ll ll ll  lm lm lm lm lm  lm lm ll ll lm  ll ll ll lm lm
   ll ll ll lm ll  lm lm ll ll ll  lm ll lm ll lm  ll lm ll lm ll  ll ll ll ll lm
   lm lm lm lm ll  ll lm lm ll lm  ll ll lm lm lm  lm lm ll ll ll  lm ll ll lm ll
   lm ll ll ll lm  ll ll lm lm lm  ll lm ll lm ll  -- ll ll ll ll  ll lm lm ll ll
   lm lm lm ll ll  ll lm lm ll lm  ll lm ll lm lm  ll ll lm ll lm  lm ll lm ll ll
   ll lm ll lm ll  ll ll lm lm ll  lm ll ll ll ll  ll lm ll lm ll  lm lm lm lm ll
   lm ll lm lm lm  ll lm lm lm lm  lm lm ll lm lm  lm ll lm ll ll  lm lm ll lm ll
   ll lm lm ll ll  ll lm ll lm ll  ll ll ll ll ll  ll lm ll lm lm  ll lm lm ll lm
   lm
PGLM2-0395           <nnxnp> {-0} ; 184
   np np nn nn np  np np nn np np  np nn np np np  np np np np np  np nn nn np nn
   nn nn np nn nn  np np np np np  nn np nn nn np  nn nn np np nn  np nn np np np
   np nn nn np nn  nn np np nn np  np nn np np np  nn nn np np nn  nn nn nn np nn
   nn np np np nn  np np nn np np  np np nn nn nn  nn np nn nn nn  nn nn np np nn
   nn np np np nn  np np nn np np  np nn np np nn  nn nn nn nn nn  np nn np nn nn
   nn nn np np nn  nn nn np nn np  nn np -- nn nn  -- nn np nn np  np nn np nn np
   nn np np nn nn  nn nn nn np np  np nn nn nn nn  np nn np nn np  nn np np np nn
   np np nn np nn  np np nn nn nn  nn np np nn np  nn nn np np nn  np np np nn np
   nn nn np nn nn  np nn nn nn np  np np nn np nn  nn np np nn np  nn np nn np nn
   nn np np nn np  nn np nn np nn  nn nn nn nn np  np nn np np np  nn np np np nn
   np
GQ03012-K10.1.175    <lmxll> {1-} ; 185
   ll lm ll lm lm  ll lm lm ll lm  ll lm ll lm ll  lm ll lm ll lm  lm ll lm ll ll
   ll ll lm lm ll  lm lm lm ll ll  lm lm ll lm ll  ll ll lm ll ll  lm ll ll ll lm
   ll lm ll lm ll  lm lm ll lm ll  ll ll lm ll lm  ll ll ll lm lm  ll lm lm ll lm
   ll ll ll ll ll  ll ll ll lm lm  ll lm lm lm ll  ll ll ll lm ll  lm lm ll ll lm
   lm ll ll ll lm  lm ll ll lm ll  lm ll lm lm ll  lm lm lm ll lm  lm lm ll lm ll
   ll lm lm ll ll  ll ll ll lm ll  lm ll ll lm lm  -- lm lm lm ll  lm lm ll ll lm
   lm lm lm ll lm  lm lm lm lm ll  lm lm lm lm lm  lm lm lm ll ll  lm lm ll ll ll
   lm ll lm lm lm  lm ll ll ll ll  lm lm ll lm lm  ll ll lm lm ll  ll ll ll lm lm
   ll ll ll ll lm  lm ll lm lm lm  lm lm lm lm ll  lm lm ll ll lm  ll ll lm ll ll
   ll lm lm ll lm  ll lm lm lm lm  ll lm ll lm lm  lm ll ll ll ll  lm ll lm lm ll
   lm
FCL36Contig4-382     <lmxll> {1-} ; 186
   ll lm ll lm lm  ll lm lm ll lm  ll lm ll lm ll  lm ll lm ll lm  lm ll lm ll ll
   ll ll lm lm ll  lm lm lm ll ll  lm lm ll lm ll  ll ll lm ll ll  lm ll ll ll lm
   ll lm ll lm ll  lm lm ll lm ll  ll ll lm ll lm  ll ll ll lm lm  ll lm lm ll lm
   ll ll ll ll ll  ll ll ll lm lm  ll lm lm lm ll  ll ll ll lm ll  lm lm ll ll lm
   lm ll ll ll lm  lm ll ll lm ll  lm ll lm lm ll  lm lm lm ll lm  lm lm ll lm ll
   ll lm lm ll ll  ll ll ll lm ll  lm ll ll lm lm  lm lm lm lm ll  lm lm ll ll lm
   lm lm lm ll lm  lm lm lm lm ll  lm lm lm lm lm  lm lm lm lm ll  lm lm lm ll ll
   lm ll lm lm --  lm ll ll ll ll  lm lm ll lm lm  ll ll lm lm ll  ll ll ll -- lm
   ll ll ll ll lm  lm ll lm lm lm  lm lm lm lm ll  lm lm ll ll lm  ll ll lm ll ll
   ll lm lm ll lm  ll lm lm lm lm  ll lm ll lm lm  lm ll ll ll ll  lm ll lm lm ll
   lm
PabiesPRR1-1168      <hkxhk> {10} ; 187
   hk hk kk hk hk  hk hk kk hk kk  hk hk hk hh hk  hk hk kk hk hk  hh hk hh hk hh
   hh kk hh hh kk  hk kk hk hk hk  kk hh hh hk hk  hk hh hk hh hk  kk hh hk hk hk
   hk hk hk kk hh  kk hk hh hk hk  hh hk hk kk kk  kk hk hk hk kk  hk hk kk kk hh
   hk hh hh kk hh  hh hh hk kk kk  hh hh kk hk hk  hk kk hk hk hh  kk hk kk kk hh
   hk kk hk kk hh  kk hk hk kk hk  hk kk hk hk hk  hk kk hk hk hk  kk hk kk kk kk
   kk hk kk hk hk  kk hk kk kk kk  hk hk kk hk kk  hk -- hk hh hk  kk hk kk hh hk
   hk hk kk hk kk  kk hk hk hk hk  hk kk hk hk kk  kk hk hk hk hk  hh hk kk kk hk
   hk kk kk hh hh  hk hk hk hh hk  hk hk hk hk hk  hk hk hk hh hk  hk kk hk hk hk
   hk hk kk hh hh  hk hk kk hk kk  kk kk hh hk hk  kk kk hk hh hk  hk hk hh kk kk
   kk hk hk hk hk  kk hh kk hh hk  hh hk kk hk hh  hk hk hh hk --  hh hk hk kk hk
   hk
WS-2.0-GQ0064.T      <lmxll> {1-} ; 188
   ll lm lm lm lm  ll lm lm lm ll  ll lm lm ll ll  lm ll lm ll lm  lm lm lm ll ll
   lm ll lm lm lm  lm ll lm lm ll  ll ll ll ll ll  lm ll ll ll ll  lm lm lm lm ll
   ll lm lm lm ll  lm ll lm lm lm  ll ll lm ll lm  ll ll lm lm lm  lm ll lm ll lm
   ll lm lm ll ll  ll ll lm lm lm  lm lm ll lm ll  ll ll lm lm ll  lm lm lm -- lm
   ll ll lm ll lm  lm ll ll lm ll  lm lm lm lm ll  lm lm lm lm lm  lm lm lm lm ll
   lm lm lm lm ll  ll ll ll ll ll  lm ll ll lm lm  lm lm lm ll ll  ll lm ll lm lm
   lm lm lm lm lm  lm ll lm ll lm  lm lm ll lm ll  lm lm ll lm ll  lm ll ll ll lm
   lm ll lm ll lm  ll lm ll ll ll  lm lm lm lm lm  ll lm lm lm lm  ll ll ll lm lm
   ll ll ll ll lm  lm ll ll ll lm  ll ll lm ll ll  lm lm ll lm lm  ll ll lm lm lm
   ll ll ll ll lm  lm lm ll lm lm  lm ll ll ll ll  lm ll ll ll --  ll ll ll lm ll
   lm
GQ0203-O10.1.1190    <nnxnp> {-1} ; 189
   nn nn nn nn np  nn np np np nn  nn np np -- nn  nn np nn np np  nn nn np np np
   -- nn nn nn np  np nn np np nn  nn nn np nn nn  nn nn nn np nn  nn np nn nn nn
   nn nn np nn np  nn np nn np nn  nn np np nn np  nn nn np nn np  nn np np nn nn
   nn nn nn np np  nn nn nn np np  np nn nn np np  nn nn nn nn nn  np np nn np np
   nn nn nn nn np  np nn nn np np  np np np np nn  np nn np nn nn  nn nn nn np nn
   np np np nn nn  np np np np nn  np nn nn nn np  -- np nn np nn  np np nn nn nn
   np nn nn nn nn  nn nn nn nn np  np np nn np nn  np np np np np  np np nn np nn
   nn nn np nn np  nn nn nn np nn  np nn nn np np  np np nn nn np  np nn nn np np
   np np nn nn nn  nn np nn nn np  np nn nn nn np  np np np np nn  np nn nn nn np
   nn nn nn np nn  np np np np np  np nn np np np  np nn nn nn np  np nn np np np
   np
GQ03615-E18.1.1382   <lmxll> {0-} ; 190
   lm ll ll lm ll  lm ll ll ll lm  lm ll ll lm lm  ll lm ll lm ll  ll ll ll lm lm
   ll lm ll ll ll  ll lm ll ll ll  lm lm lm lm ll  ll lm lm lm lm  ll ll ll ll lm
   lm ll ll ll ll  ll lm ll ll ll  lm lm ll lm lm  lm lm ll ll ll  ll lm ll lm ll
   lm ll ll lm lm  lm lm ll ll ll  ll ll lm ll lm  ll lm ll ll lm  ll ll ll lm ll
   lm ll ll lm ll  ll lm lm ll lm  ll ll ll lm lm  ll lm ll ll ll  lm ll ll ll lm
   ll ll ll ll lm  lm lm lm lm lm  ll lm lm ll ll  ll ll ll lm lm  lm ll lm ll ll
   lm ll ll ll ll  ll lm lm ll ll  ll ll lm ll lm  ll ll lm ll ll  ll lm lm ll ll
   ll lm ll lm ll  lm ll lm lm lm  ll ll ll ll ll  lm ll ll ll ll  lm lm lm ll ll
   lm ll lm lm ll  ll lm lm lm ll  lm lm ll lm lm  ll ll lm ll ll  lm lm ll ll ll
   lm lm lm lm ll  ll ll lm ll ll  ll lm ll lm lm  ll lm lm lm lm  lm lm lm ll lm
   ll
Pabies1391-224       <lmxll> {0-} ; 191
   lm ll ll ll ll  lm ll ll ll lm  lm ll ll lm lm  ll lm ll lm ll  ll ll ll lm lm
   lm lm ll ll lm  ll ll ll lm lm  lm lm lm ll lm  ll lm lm lm lm  ll ll ll ll ll
   lm ll ll ll lm  ll lm ll ll ll  lm lm ll lm ll  lm lm -- ll ll  ll lm ll lm ll
   lm ll ll lm lm  lm lm ll ll ll  ll ll ll ll lm  lm lm ll ll lm  ll ll lm lm ll
   ll lm ll lm ll  ll lm lm ll lm  ll ll ll ll lm  ll ll ll lm ll  ll ll ll ll lm
   ll ll ll ll lm  lm lm lm ll lm  ll lm lm ll ll  ll ll ll lm lm  lm ll lm lm ll
   ll lm ll ll ll  ll ll ll lm ll  ll ll lm ll lm  ll ll lm ll lm  ll ll lm lm lm
   ll lm ll ll ll  lm lm lm lm lm  ll ll lm ll ll  lm ll ll ll lm  lm lm lm ll ll
   lm lm lm lm ll  ll lm lm ll ll  lm ll ll ll lm  ll ll lm ll ll  lm lm ll ll ll
   lm ll ll lm ll  ll ll lm ll ll  lm ll lm ll lm  ll lm lm lm lm  lm lm ll ll lm
   ll
GQ03302-B08.1.275    <nnxnp> {-0} ; 192
   nn np nn nn nn  nn np np nn np  np np np nn np  np np np np np  nn np nn nn nn
   nn np nn nn np  np nn np np nn  nn np nn nn np  nn nn np nn np  nn np np nn nn
   nn nn nn nn nn  np nn nn nn nn  nn nn nn np np  np np nn np np  nn np np np nn
   np np np np nn  nn np nn nn np  nn np np nn np  np nn nn nn nn  np np np np np
   np nn np np nn  np np nn np nn  np nn np nn nn  np np np np np  np nn nn nn np
   np nn nn nn np  np np np nn np  nn nn np nn np  np np nn nn np  np nn nn np nn
   nn np np np nn  np np np np np  np nn np nn np  nn np nn nn nn  np np nn nn nn
   np nn np nn nn  np np nn nn np  np np np np nn  nn np np np nn  np nn np np np
   np nn np nn nn  np nn np nn np  np np nn np np  np np np np nn  np nn nn np nn
   np nn nn nn nn  nn nn np nn nn  np nn np nn np  np np np np np  np nn np nn np
   np
GQ03404-I14.1.173    <nnxnp> {-0} ; 193
   np np nn nn nn  nn np np nn np  np np np nn np  np np np np np  nn np nn nn nn
   nn np nn nn np  np nn np np nn  nn np nn nn np  nn nn np nn np  nn np np nn nn
   nn nn nn nn nn  np nn nn nn nn  nn nn nn np np  np np nn np np  nn np np np nn
   np np np np nn  nn np nn nn np  nn np np nn np  np nn nn nn nn  np np np np np
   np nn np np nn  np np nn np nn  np nn np nn nn  np np np np np  np nn nn nn np
   np nn nn nn np  nn np np nn np  nn nn np nn np  np np nn nn np  np nn nn np nn
   nn np np np nn  np np np np np  np nn np nn np  nn np nn nn nn  np np nn nn nn
   np nn np nn nn  np np nn nn np  np np np np nn  nn np np np nn  np nn np np np
   np nn np nn nn  np nn np nn np  np np nn np np  np np np np nn  np nn nn np nn
   np nn nn nn nn  nn nn np nn nn  np nn np nn np  np np np np np  np nn np nn np
   np
GQ02906-B15.2.49     <nnxnp> {-0} ; 194
   np np np np nn  np nn nn np np  np nn np np np  np np np np np  np nn nn np nn
   nn nn np nn nn  np np np np np  np np nn nn np  nn nn np np nn  np nn nn np np
   np nn nn np np  nn nn np nn np  np np nn np np  nn nn nn np nn  np nn nn np nn
   nn np np np nn  np np nn np np  np np np nn nn  nn np nn nn nn  nn nn np np nn
   nn np np np nn  np np nn np np  np nn np np nn  np nn nn nn nn  np nn np nn nn
   nn nn np np nn  nn nn np nn np  nn np nn nn nn  np nn np np np  np np np nn np
   nn np np nn nn  np nn nn np np  np nn nn nn nn  np nn np nn np  nn np np np nn
   np np nn np nn  np np nn nn nn  nn np np nn np  nn nn np np nn  np np np nn np
   nn nn np nn nn  np nn nn nn np  np np nn np nn  nn np np nn np  nn np np np np
   nn np np nn np  nn np nn np nn  nn nn nn nn np  np np np np np  nn np np np nn
   nn
CDF1-20-1232         <nnxnp> {-0} ; 195
   np np np np nn  np nn nn np np  np nn nn np nn  np np np nn np  np nn nn np nn
   nn nn nn nn nn  np np np np np  np np nn np np  nn nn np np nn  np nn nn np np
   np nn nn np np  nn nn np nn np  np np nn np np  nn nn nn np nn  np nn nn np nn
   nn np np np nn  np nn nn np np  np np np nn nn  nn np nn nn np  nn nn np np nn
   nn np np np nn  nn np nn np np  np nn np np nn  np nn nn nn nn  np nn np nn np
   nn nn np nn nn  nn nn np nn np  nn np nn np nn  np nn np np np  np np np nn np
   nn np np nn nn  np nn nn np np  np nn nn nn np  np nn np np np  nn np np np np
   np np nn np nn  np np nn np nn  nn np nn nn np  nn nn np np nn  np np np nn np
   nn nn np nn nn  np nn nn nn np  np nn nn np nn  nn np np nn np  nn np np np np
   nn np np nn np  nn np nn np nn  np nn nn nn nn  np np np np np  nn np np np nn
   nn
GQ04005-O07.1.1527   <lmxll> {1-} ; 196
   lm lm ll ll ll  lm lm ll lm ll  ll lm lm ll ll  lm ll lm ll lm  ll lm lm ll ll
   lm ll lm lm lm  ll ll lm lm lm  ll lm ll ll lm  lm lm lm ll ll  ll lm lm lm ll
   ll lm lm lm lm  lm ll lm lm lm  ll ll ll ll ll  ll ll lm lm ll  lm lm lm ll lm
   lm lm lm ll lm  ll ll lm lm lm  ll lm ll lm ll  lm lm lm ll lm  lm lm lm lm ll
   ll lm lm ll lm  lm ll ll lm ll  lm lm lm ll ll  ll ll lm lm lm  ll lm lm ll lm
   lm lm lm lm ll  lm ll ll ll ll  lm ll lm lm lm  -- lm lm ll ll  lm ll ll lm lm
   ll lm ll lm lm  lm ll ll lm lm  lm ll lm ll ll  lm lm ll lm lm  ll lm ll lm lm
   lm ll ll ll lm  lm lm ll ll lm  lm lm lm lm lm  ll ll lm ll lm  ll ll ll ll lm
   ll lm ll ll lm  lm ll ll ll ll  ll ll lm ll ll  ll lm ll lm lm  ll ll ll ll lm
   lm ll ll lm lm  lm ll lm ll lm  lm ll lm ll ll  lm ll ll ll ll  lm ll ll lm ll
   lm
GQ02806-D18.1.686    <nnxnp> {-0} ; 197
   np np np np nn  np nn nn np np  np nn nn np nn  np np np nn np  np nn nn np nn
   nn nn nn nn nn  np np np np np  np np nn np np  nn nn np np nn  np nn nn np np
   np nn nn np np  nn nn np nn np  np np nn np np  nn nn nn np nn  np nn nn np nn
   nn np np np nn  np nn nn np np  np np np nn nn  nn np nn nn np  nn nn np np nn
   nn np np np nn  nn np nn np np  np nn np np nn  np nn nn nn nn  np nn np nn np
   nn nn np nn nn  nn nn np nn np  nn np nn nn nn  -- nn np np np  np np np nn np
   nn np np nn nn  np nn nn np np  np nn nn nn np  np nn np np np  nn np np np np
   np np nn np nn  np np nn nn nn  nn np nn nn np  nn nn np np nn  np np np nn np
   nn nn np nn nn  np nn nn nn np  np nn nn np --  nn np np nn np  nn np np np np
   nn np np nn np  nn np nn np nn  np nn nn nn np  np np np np np  nn np np np nn
   nn
FCL6359Contig1-306   <lmxll> {1-} ; 198
   lm lm ll ll ll  lm lm ll lm ll  ll lm lm -- ll  lm ll lm ll lm  ll lm lm ll ll
   lm ll lm lm lm  ll ll -- lm lm  ll lm ll ll lm  lm lm lm ll ll  ll lm lm lm ll
   ll lm lm lm lm  lm ll lm lm lm  ll ll ll ll ll  ll ll lm lm ll  lm lm lm ll lm
   lm lm lm ll lm  ll ll lm lm lm  -- lm ll lm ll  lm lm lm ll lm  lm lm lm lm --
   ll lm lm ll lm  lm ll ll lm ll  lm lm lm ll ll  ll ll lm lm lm  ll lm lm ll lm
   lm lm lm lm ll  lm ll ll ll ll  lm ll lm lm lm  lm lm lm ll ll  lm ll ll -- lm
   ll lm ll lm lm  lm ll ll lm lm  lm ll lm ll ll  lm lm ll lm lm  ll lm ll lm lm
   lm ll ll ll lm  lm lm ll ll lm  lm lm lm lm lm  ll ll lm ll lm  ll ll ll ll lm
   ll lm ll ll lm  lm ll ll ll ll  ll ll lm ll ll  ll lm ll lm lm  ll ll ll ll lm
   lm ll ll lm lm  lm ll lm ll lm  lm ll lm ll ll  lm ll ll ll ll  lm ll ll lm ll
   lm
GQ03012-K10.1.1015   <lmxll> {1-} ; 199
   ll lm ll lm lm  ll lm lm ll lm  ll lm ll lm ll  lm ll lm ll lm  lm ll lm ll ll
   ll ll lm lm ll  lm lm lm ll ll  lm lm ll lm ll  ll ll lm ll ll  lm ll ll ll lm
   ll lm ll lm ll  lm lm ll lm ll  ll ll lm ll lm  ll ll ll lm lm  ll lm lm ll lm
   ll ll ll ll ll  ll ll ll lm lm  ll lm lm lm ll  ll ll ll lm ll  lm lm ll ll lm
   lm ll ll ll lm  lm ll ll lm ll  lm ll lm lm ll  lm lm lm ll lm  lm lm ll lm ll
   ll lm lm ll ll  ll ll ll lm ll  lm ll ll lm lm  lm lm lm lm ll  lm lm ll ll lm
   lm lm lm ll lm  lm lm lm lm ll  lm lm lm lm lm  lm lm lm ll ll  lm lm ll ll ll
   lm ll lm lm lm  lm ll ll ll ll  lm lm ll lm lm  ll ll lm lm ll  ll ll ll lm lm
   ll ll ll ll lm  lm ll lm lm lm  lm lm lm lm ll  lm lm ll ll lm  ll ll lm ll ll
   ll lm lm ll lm  ll lm lm lm lm  ll lm ll lm lm  lm ll ll ll ll  lm ll lm lm ll
   lm
WS00722-O08.1.334    <lmxll> {1-} ; 200
   lm lm ll ll ll  lm ll lm -- ll  ll lm lm -- ll  lm ll lm ll lm  ll lm lm ll ll
   lm ll ll lm lm  ll ll lm lm lm  ll -- ll ll lm  lm lm lm -- ll  -- lm ll lm ll
   ll lm lm lm lm  lm ll lm lm lm  ll ll ll ll ll  ll ll lm lm ll  lm lm lm ll ll
   lm lm lm ll lm  ll -- lm lm lm  ll lm ll lm ll  lm lm lm ll --  lm lm lm -- ll
   ll lm lm ll lm  lm ll ll lm ll  lm lm lm ll ll  ll ll lm lm lm  ll lm lm ll lm
   ll lm lm lm ll  lm ll ll ll ll  lm ll lm lm lm  lm lm lm lm ll  lm ll ll lm lm
   ll ll ll lm lm  lm ll ll lm ll  lm ll lm ll ll  lm lm ll lm lm  ll lm ll lm lm
   lm ll lm ll lm  lm lm ll ll lm  lm lm lm lm lm  lm ll lm ll lm  ll ll ll ll lm
   ll lm ll ll ll  lm ll ll ll ll  ll ll lm ll ll  ll lm ll lm lm  ll ll ll ll lm
   -- ll ll lm lm  lm ll lm ll lm  -- lm lm lm lm  lm ll lm ll ll  lm ll ll lm ll
   ll
GQ03908-E19.3.1559   <nnxnp> {-1} ; 201
   nn nn nn nn np  nn np np nn nn  np np np nn nn  nn np nn np np  nn nn np np np
   np nn nn nn np  np nn np np nn  nn nn np nn nn  nn np nn np nn  nn np nn nn nn
   nn nn np nn np  nn np nn np nn  nn np np nn np  nn nn np nn np  nn np np nn np
   nn np np np np  nn np nn np np  np nn nn np np  nn nn nn nn nn  np np nn np np
   nn nn nn nn np  np nn nn np np  np np np np nn  np nn np nn np  nn nn nn np nn
   np np np nn nn  np np np np nn  np nn -- nn np  -- np nn np nn  np np nn nn nn
   np nn nn nn np  nn nn nn nn np  nn np nn np nn  np np np np np  np np nn np np
   nn nn np nn np  nn nn nn np nn  np nn nn np np  np np nn nn np  np nn nn np np
   np np nn nn nn  nn np nn nn np  np nn nn nn np  np np np np nn  np nn nn nn np
   nn nn nn np nn  np np np np np  np nn np np np  np nn nn nn np  np nn np np np
   np
0273-A22-623         <lmxll> {1-} ; 202
   ll lm ll ll lm  ll lm lm ll lm  ll lm ll lm ll  lm ll lm ll ll  lm ll lm ll ll
   ll ll lm lm ll  lm lm lm ll ll  lm lm lm lm ll  ll lm lm ll ll  lm ll ll ll lm
   ll lm ll lm ll  lm lm ll lm ll  ll ll lm ll lm  ll ll ll lm lm  ll lm lm ll lm
   lm ll ll ll ll  ll ll ll lm ll  ll lm lm lm ll  lm ll ll lm ll  lm lm ll ll lm
   lm ll ll ll ll  lm ll ll lm ll  lm ll lm lm ll  lm ll lm ll lm  lm lm ll lm ll
   ll lm lm ll ll  ll lm ll lm ll  ll ll ll lm lm  lm lm lm lm ll  lm lm ll ll lm
   lm lm lm ll lm  ll lm lm lm ll  lm lm lm ll lm  lm lm lm ll ll  lm lm ll ll ll
   lm ll lm ll lm  lm ll ll ll lm  lm lm ll lm lm  ll ll lm lm ll  ll ll lm lm ll
   ll ll lm ll ll  lm ll lm lm lm  lm lm lm lm ll  ll lm ll ll lm  ll ll lm ll ll
   ll lm lm ll lm  ll lm lm lm lm  ll ll ll lm lm  lm ll ll ll ll  lm ll lm lm ll
   lm
GQ01306-E04.1.305    <lmxll> {1-} ; 203
   ll lm ll ll lm  ll lm lm ll lm  ll lm ll lm ll  lm ll lm ll ll  lm ll lm ll ll
   ll ll lm lm ll  lm lm lm ll ll  lm lm lm lm ll  ll lm lm ll ll  lm ll ll ll lm
   ll lm ll lm ll  lm lm ll lm ll  ll ll lm ll lm  ll ll ll lm lm  ll lm lm ll lm
   lm ll ll ll ll  ll ll ll lm ll  ll lm lm lm ll  lm ll ll lm ll  lm lm ll ll lm
   lm ll ll ll ll  lm ll ll lm ll  lm ll lm lm ll  lm ll lm ll lm  lm lm ll lm ll
   ll lm lm ll ll  ll lm ll lm ll  ll ll ll lm lm  lm lm lm lm ll  lm lm ll ll lm
   lm lm lm ll lm  ll lm lm lm ll  lm lm lm ll lm  lm lm lm ll ll  lm lm ll ll ll
   lm ll lm ll lm  lm ll ll ll lm  lm lm ll lm lm  ll ll lm lm ll  ll ll lm lm ll
   ll ll lm ll ll  lm ll lm lm lm  lm lm lm lm ll  ll lm ll ll lm  ll ll lm ll ll
   ll lm lm ll lm  ll lm lm lm lm  ll ll ll lm lm  lm ll ll ll ll  lm ll lm lm ll
   lm
FCL1942Contig1-292   <nnxnp> {-0} ; 204
   np np np np nn  np nn nn np np  nn nn nn np np  np nn np nn nn  np np nn np nn
   nn np np np nn  nn np nn nn np  np np nn np np  np nn np np nn  np nn np np np
   np np nn np nn  nn nn np -- np  np nn nn np nn  np np -- np nn  np np nn np nn
   nn nn nn nn nn  np nn np nn nn  nn np np nn nn  nn np np np np  nn nn np np nn
   np np np np nn  nn np np nn nn  nn nn nn nn np  nn np nn np nn  np nn np nn np
   nn nn nn np np  nn nn nn nn np  nn np np np nn  nn nn np np nn  np nn np np np
   nn nn np np nn  np np np np nn  np nn np nn np  nn nn nn nn nn  nn nn np nn nn
   np np nn np nn  np np np np np  nn np np nn nn  nn nn np np nn  np np np nn nn
   nn nn np np np  np nn np np nn  nn np np np nn  nn nn nn nn np  nn np np np nn
   np np np np np  np nn nn nn nn  nn nn nn nn nn  nn np np np nn  nn np nn nn nn
   nn
0298-A19-1246        <nnxnp> {-1} ; 205
   nn nn nn nn np  nn np np nn nn  nn np np nn nn  nn np nn np np  nn nn np np np
   np nn nn nn np  np nn np np nn  nn nn np nn nn  nn nn nn np nn  nn np nn nn nn
   nn nn np nn np  nn np nn np nn  nn np np nn np  nn nn np nn np  nn np np nn nn
   nn np np np np  nn np nn np np  np nn nn np np  nn nn nn nn nn  np np nn np np
   nn nn nn nn np  np nn nn np np  np np np np nn  np nn np nn np  nn nn nn np nn
   np np np nn nn  np np np np nn  np nn nn nn np  np np nn np nn  np np nn nn nn
   np nn nn nn nn  nn nn nn nn np  nn np nn np nn  np np np np np  np np nn np np
   nn nn np nn np  nn nn nn np nn  np nn nn np np  np np nn nn np  np nn nn np np
   np np nn nn nn  nn np nn nn np  np nn nn nn np  np np np np nn  np nn nn nn np
   nn nn nn np nn  np np np np np  np nn np np np  np nn nn nn np  np nn np np np
   np
0298-A19-460         <nnxnp> {-1} ; 206
   nn nn nn nn np  nn np np nn nn  nn np np nn nn  nn np nn np np  nn nn np np np
   np nn nn nn np  np nn np np nn  nn nn np nn nn  nn nn nn np nn  nn np nn nn nn
   nn nn np nn np  nn np nn np nn  nn np np nn np  nn nn np nn np  nn np np nn nn
   nn np np np np  nn np nn np np  np nn nn np np  nn nn nn nn nn  np np nn np np
   nn nn nn nn np  np nn nn np np  np np np np nn  np nn np nn np  nn nn nn np nn
   np np np nn nn  np np np np nn  np nn nn nn np  np np nn np nn  np np nn nn nn
   np nn nn nn nn  nn nn nn nn np  nn np nn np nn  np np np np np  np np nn np np
   nn nn np nn np  nn nn nn np nn  np nn nn np np  np np nn nn np  np nn nn np np
   np np nn nn nn  nn np nn nn np  np nn nn nn np  np np np np nn  np nn nn nn np
   nn nn nn np nn  np np np np np  np nn np np np  np nn nn nn np  np nn np np np
   np
0298-A19-1149        <nnxnp> {-1} ; 207
   nn nn nn nn np  nn np np nn nn  nn np np nn nn  nn np nn np np  nn nn np np np
   np nn nn nn np  np nn np np nn  nn nn np nn nn  nn nn nn np nn  nn np nn nn nn
   nn nn np nn np  nn np nn np nn  nn np np nn np  nn nn np nn np  nn np np nn nn
   nn np np np np  nn np nn np np  np nn nn np np  nn nn nn nn nn  np np nn np np
   nn nn nn nn np  np nn nn np np  np np np np nn  np nn np nn np  nn nn nn np nn
   np np np nn nn  np np np np nn  np nn nn nn np  -- np nn np nn  np np nn nn nn
   np nn nn nn nn  nn nn nn nn np  nn np nn np nn  np np np np np  np np nn np np
   nn nn np nn np  nn nn nn np nn  np nn nn np np  np np nn nn np  np nn nn np np
   np np nn nn nn  nn np nn nn np  np nn nn nn np  np np np np nn  np nn nn nn np
   nn nn nn np nn  np np np np np  np nn np np np  np nn nn nn np  np nn np np np
   np
GQ02814-C11.1.358    <nnxnp> {-0} ; 208
   np np np np nn  np nn nn np np  nn nn nn -- nn  np nn np nn nn  np np nn np nn
   nn np nn np nn  np np nn nn np  np np nn np np  np nn np np nn  np nn np np np
   np np nn np nn  nn nn np -- np  np nn nn np nn  np np nn np nn  np np nn np nn
   nn nn nn nn nn  np nn np nn nn  nn np np nn nn  nn np np np np  nn nn np np nn
   np np np np nn  nn np nn np nn  nn nn nn nn np  nn np nn np nn  np nn np nn np
   nn nn nn np np  nn nn np nn np  nn np np np nn  nn nn np np nn  np nn np np np
   nn nn np np nn  np np nn np nn  np nn np nn np  nn nn nn nn nn  nn nn np nn nn
   np np nn np nn  np np np np np  nn np np nn np  nn nn np np nn  np np np nn nn
   nn nn np np np  np nn np np nn  nn nn np np nn  nn nn nn nn np  nn np np np nn
   nn np np np np  np nn nn nn nn  nn nn nn nn nn  nn np np np nn  nn np np nn nn
   nn
PGLM2-0058           <nnxnp> {-0} ; 209
   np np np np nn  np nn nn nn np  np -- nn -- np  np nn nn nn nn  np np nn nn nn
   nn np np np nn  nn np nn nn np  np np nn nn np  np np np nn np  np nn np np np
   np np nn np nn  np nn np nn np  np nn -- np nn  nn np nn np nn  np nn nn np np
   np np np nn nn  np np np nn nn  nn np np nn nn  np np np np np  nn nn np nn nn
   np np np np nn  nn np np nn nn  nn nn nn nn np  nn np nn np np  np np np nn np
   nn nn nn nn np  nn nn nn nn np  nn np np np nn  nn nn np nn np  nn nn np np np
   nn np np np np  np np np np nn  nn nn np nn np  nn nn nn nn nn  nn nn np nn np
   np np nn np nn  np nn np nn np  nn nn np nn nn  nn nn nn np np  nn np np nn nn
   nn nn np np np  np nn np np nn  nn np np -- np  nn nn nn nn np  nn np np np nn
   np np np nn np  nn nn nn nn nn  nn np nn nn nn  nn np np np nn  nn np nn nn nn
   nn
WS-2.0-GQ0036.T      <nnxnp> {-1} ; 210
   nn nn nn nn np  nn np np np nn  nn np np nn nn  nn np np np np  nn nn np np np
   np nn nn nn np  np nn np np nn  nn nn np nn nn  nn nn nn np nn  nn np nn nn nn
   nn nn np nn np  nn np nn np nn  nn np np nn np  nn nn np nn np  nn np np nn nn
   nn nn nn np np  nn nn nn np np  np nn nn np np  nn nn nn nn nn  np np nn np np
   nn nn nn nn np  np nn nn np np  np np np np nn  np nn np nn nn  nn nn nn np nn
   np np np nn nn  np np np np nn  np nn nn nn np  -- np nn np nn  np np nn nn nn
   np nn nn nn nn  nn nn nn nn np  np np nn np nn  np np np np np  np np nn np nn
   nn nn np nn np  nn np nn np nn  np np nn np np  np np nn nn nn  np nn nn np np
   np np nn nn nn  nn np nn nn np  np nn nn nn nn  np np np np nn  np nn nn nn np
   nn nn nn np nn  np np np np np  np nn np np np  np nn nn nn np  np nn np np np
   np
ARF-450              <lmxll> {0-} ; 211
   ll ll lm lm lm  ll lm ll ll lm  lm lm ll lm lm  ll lm ll lm ll  lm ll ll lm lm
   ll lm ll ll ll  lm lm ll ll ll  lm ll lm lm ll  ll ll ll lm lm  lm ll lm ll lm
   lm ll lm ll ll  ll ll ll ll ll  lm lm lm lm lm  lm lm ll ll lm  ll ll ll lm lm
   ll ll ll lm ll  lm lm ll ll ll  lm ll lm ll lm  ll lm ll lm ll  ll ll ll ll lm
   lm lm lm lm ll  ll lm lm ll lm  ll ll lm lm lm  lm lm ll ll ll  lm ll ll lm ll
   lm ll ll ll lm  ll ll lm lm lm  ll lm ll lm ll  -- ll ll ll ll  ll lm lm ll ll
   lm lm lm ll ll  ll lm lm ll lm  ll lm ll lm lm  ll ll lm ll lm  lm ll lm ll ll
   ll lm ll lm ll  ll ll lm lm ll  lm ll ll ll ll  ll lm ll lm ll  lm lm lm lm ll
   lm ll lm lm lm  ll lm lm lm lm  lm lm ll lm lm  lm ll lm ll ll  lm lm ll lm ll
   ll lm lm ll ll  ll lm ll lm ll  ll ll ll ll ll  ll lm ll lm lm  ll lm lm ll lm
   lm
FCL5969Contig1-124   <lmxll> {0-} ; 212
   ll ll lm lm lm  ll lm lm ll lm  lm ll ll lm lm  ll lm ll lm ll  lm ll ll lm lm
   ll lm ll ll ll  lm lm ll ll ll  lm ll lm lm ll  ll ll ll lm lm  lm ll lm ll lm
   lm ll ll ll ll  ll lm ll ll ll  lm lm lm lm lm  lm lm ll ll lm  ll ll ll lm ll
   ll ll ll lm ll  lm lm ll ll ll  lm ll lm ll lm  ll ll ll lm --  ll ll ll ll lm
   lm ll ll lm ll  ll lm lm ll lm  ll ll ll lm lm  lm lm ll ll ll  lm ll ll lm ll
   ll ll ll ll lm  ll lm lm lm lm  ll lm ll ll ll  ll ll ll lm lm  ll lm lm ll ll
   lm ll lm ll ll  ll lm lm ll ll  ll lm ll lm lm  ll ll lm ll ll  lm ll lm ll ll
   ll lm lm lm ll  ll ll lm lm ll  ll ll ll ll ll  lm lm ll lm ll  lm lm lm lm ll
   lm ll lm lm ll  ll lm lm lm lm  lm lm ll lm lm  lm ll lm ll ll  lm lm lm lm ll
   ll lm lm ll ll  ll lm ll lm ll  ll lm ll lm ll  ll lm lm lm lm  ll lm lm ll lm
   ll
GQ03407-I03.1.21     <lmxll> {0-} ; 213
   ll ll ll lm ll  ll lm ll lm ll  lm lm ll lm lm  ll lm ll lm ll  lm lm lm ll lm
   lm ll lm lm ll  lm ll ll lm ll  ll lm lm lm ll  ll lm lm lm ll  ll lm lm lm ll
   ll ll ll ll lm  ll lm lm lm lm  lm ll ll ll ll  ll ll lm ll ll  ll ll ll ll lm
   lm lm lm ll lm  lm lm ll ll ll  lm lm ll lm ll  lm ll lm ll lm  ll lm ll ll lm
   lm ll lm ll lm  ll lm ll ll ll  lm ll lm ll lm  ll ll ll lm lm  ll ll ll ll ll
   ll lm ll ll lm  ll lm ll ll ll  ll ll ll lm ll  ll ll lm lm ll  ll lm ll lm lm
   lm lm ll lm ll  ll lm lm lm lm  lm ll lm ll ll  ll ll ll ll lm  lm ll ll ll ll
   ll ll ll lm lm  lm ll ll lm lm  ll lm ll lm ll  lm lm lm lm ll  lm ll ll ll lm
   lm lm ll lm lm  ll ll ll ll ll  ll ll lm lm lm  ll ll lm lm ll  lm ll lm ll ll
   ll ll ll ll ll  ll lm ll lm ll  lm lm ll ll lm  ll lm lm lm ll  lm ll lm ll lm
   lm
GQ04111-G11.1.1866   <lmxll> {0-} ; 214
   lm ll ll lm ll  lm ll ll ll lm  lm ll ll lm lm  ll lm ll lm ll  ll ll ll lm lm
   ll lm lm ll ll  ll lm ll ll ll  lm lm lm lm ll  ll lm lm lm lm  ll ll ll ll lm
   lm ll ll ll ll  ll lm ll -- ll  lm lm ll lm lm  lm lm ll ll ll  ll lm ll lm ll
   lm ll ll lm lm  lm lm ll ll ll  ll ll lm ll lm  ll lm ll lm lm  ll ll ll lm ll
   lm ll ll lm ll  ll lm lm ll lm  ll ll ll lm lm  ll lm ll ll ll  lm ll ll ll lm
   ll ll ll ll lm  lm lm lm lm lm  ll lm lm ll ll  ll ll lm lm lm  lm ll lm ll ll
   lm ll ll ll ll  ll lm lm ll ll  ll ll lm ll lm  ll ll lm ll ll  ll lm lm ll ll
   ll lm ll lm ll  lm ll lm lm lm  ll ll ll ll ll  lm ll ll ll ll  lm lm lm ll ll
   lm ll lm lm ll  ll lm lm lm ll  lm lm ll -- lm  ll ll lm ll ll  lm lm ll ll ll
   lm lm lm lm ll  ll ll lm ll ll  ll lm ll lm lm  ll lm lm lm lm  lm lm lm ll lm
   ll
GQ03719-P11.1.1591   <nnxnp> {-1} ; 215
   np np nn nn np  np nn nn nn nn  nn nn np np nn  np np nn nn np  np nn np np np
   np nn np np nn  nn nn np nn nn  nn np np nn np  np np nn np np  nn np np nn np
   np np np nn np  nn nn np nn nn  np np np nn nn  nn np nn np nn  np np nn nn np
   nn np np nn np  np np nn nn nn  np np nn nn np  nn nn nn np nn  nn nn nn np np
   nn nn nn nn np  nn nn np nn np  nn nn nn np nn  np nn np nn nn  nn np nn nn nn
   nn nn nn np nn  nn nn nn nn nn  np np nn nn nn  np nn nn np np  nn nn nn np nn
   nn nn nn nn nn  nn nn nn nn np  nn nn nn np nn  nn np np np nn  np np nn nn np
   np nn nn np np  nn np np np nn  np nn np nn np  nn nn nn np np  nn nn np np nn
   nn nn np np np  np np nn np nn  nn nn np nn nn  nn nn nn np np  nn np np nn nn
   nn np np np np  nn np nn np np  np nn nn np np  np nn np nn np  np np nn nn nn
   nn
0107-H21-218         <nnxnp> {-0} ; 216
   nn nn np np nn  nn -- np np --  np np nn -- np  nn np -- np nn  nn np nn nn nn
   nn -- -- nn np  nn np nn np nn  np nn nn -- --  nn nn np nn nn  np nn np nn nn
   nn nn nn -- nn  np -- nn -- np  nn nn nn np np  np nn -- nn np  nn nn np np nn
   np nn nn -- nn  nn nn nn np np  nn nn np np nn  np nn np nn nn  nn np np np nn
   np -- np np nn  -- np nn np nn  np np np nn np  nn -- nn -- np  -- nn -- np --
   -- np -- nn np  np np np np np  nn nn -- nn np  nn np -- nn nn  np -- -- nn np
   np np np np np  np np np np np  np -- np nn np  np nn nn nn --  np nn np np nn
   nn np -- nn nn  -- nn nn nn --  nn -- nn np nn  np np np nn nn  -- -- nn -- np
   -- np -- nn nn  nn nn np nn np  np np nn np --  -- -- np np nn  np nn nn -- np
   np nn nn nn nn  np nn -- nn nn  nn -- -- nn nn  nn -- nn np nn  nn nn np nn np
   np
0107-H21-335         <lmxll> {1-} ; 217
   lm lm lm lm lm  lm ll lm ll lm  ll ll lm -- ll  lm ll lm ll lm  -- ll ll lm ll
   ll lm ll ll lm  ll lm lm ll lm  lm lm ll ll lm  lm ll ll ll lm  lm ll ll -- lm
   lm lm lm lm ll  lm ll ll ll ll  ll lm lm lm lm  lm lm ll lm lm  lm lm lm lm ll
   ll ll ll ll lm  ll ll lm lm lm  lm ll lm ll lm  ll lm ll lm ll  ll ll lm lm ll
   ll lm ll lm ll  lm ll lm lm lm  -- lm ll lm ll  lm lm lm ll ll  lm lm lm lm lm
   lm ll lm lm ll  lm ll lm lm lm  lm lm lm ll lm  lm lm ll ll lm  lm ll lm ll ll
   ll ll lm ll lm  lm ll ll ll ll  lm lm ll lm lm  lm lm lm lm ll  ll lm lm lm lm
   lm lm lm ll ll  ll lm lm -- ll  lm ll lm ll lm  lm ll lm ll lm  ll lm lm ll ll
   ll ll lm ll ll  lm lm lm lm lm  lm ll ll ll ll  lm lm ll ll lm  ll lm lm lm lm
   lm ll ll lm lm  lm ll lm ll lm  ll ll lm lm ll  lm ll ll ll lm  ll lm ll lm ll
   ll
GQ0163-O15.2.728     <lmxll> {1-} ; 218
   ll lm ll ll ll  lm ll lm lm ll  lm ll lm lm ll  lm ll lm ll lm  lm ll ll ll ll
   ll ll ll lm lm  ll lm lm lm lm  ll lm ll lm lm  lm ll lm ll lm  ll lm ll lm ll
   ll lm ll lm lm  lm lm lm lm lm  ll ll ll ll ll  lm ll lm lm ll  lm lm lm ll ll
   ll lm lm ll lm  ll ll lm lm lm  lm lm ll lm lm  lm ll lm ll lm  lm lm lm lm lm
   ll ll ll lm ll  lm ll ll lm ll  ll ll ll lm ll  ll lm lm lm lm  ll lm lm ll lm
   ll lm lm lm ll  lm lm ll lm ll  lm ll lm ll lm  ll lm ll ll lm  lm ll lm lm lm
   ll ll lm lm lm  lm ll ll lm ll  lm lm lm ll lm  lm lm ll lm ll  ll lm ll lm lm
   lm lm lm ll ll  lm ll ll ll lm  ll ll lm lm lm  lm ll lm ll lm  ll ll lm ll lm
   ll ll lm ll ll  lm ll ll ll ll  lm ll lm ll lm  ll lm ll lm lm  ll ll lm ll ll
   lm ll ll lm lm  lm lm lm ll ll  lm lm lm lm lm  ll ll lm ll lm  lm ll ll lm ll
   ll
GQ01301-G24.1.697    <nnxnp> {-1} ; 219
   nn nn nn nn np  nn np np nn nn  np np np nn np  nn np nn np np  nn nn np nn np
   np nn np nn np  nn nn np np nn  nn nn np nn nn  nn np nn nn np  nn np nn nn --
   nn nn np nn np  np np nn np nn  nn np np nn np  nn nn np nn np  nn nn np nn np
   np np np np np  nn np nn nn np  np nn nn np np  np nn np nn nn  np np nn nn np
   nn nn nn nn np  np nn np nn np  np np np np nn  np nn np nn np  nn np nn np nn
   np np np nn np  np np nn np nn  np nn nn nn np  np np nn nn np  nn np nn nn nn
   np np nn nn np  nn nn np nn np  nn np nn np nn  np np np nn np  np np nn np np
   nn nn np nn np  nn nn nn nn nn  np -- np np nn  np np nn nn np  nn nn nn np np
   np np nn nn nn  nn np nn nn np  np np nn nn np  np np np np nn  np nn nn nn np
   np nn -- nn nn  nn np np np np  nn np np np np  np nn nn nn nn  np nn -- np np
   np
WS0266-H03.1.129     <lmxll> {0-} ; 220
   lm ll lm lm ll  lm ll ll lm ll  lm ll lm ll lm  ll lm ll lm lm  ll lm ll lm lm
   lm lm ll ll lm  ll ll ll lm lm  ll ll ll ll lm  lm lm ll lm lm  ll lm lm lm ll
   lm ll lm ll lm  ll ll lm ll lm  lm lm ll lm ll  lm lm lm ll ll  lm ll ll lm ll
   lm lm lm lm lm  lm lm lm ll lm  lm ll ll ll lm  ll lm lm ll lm  ll ll lm lm ll
   ll lm lm lm ll  ll lm lm ll lm  ll lm ll ll lm  ll lm ll lm ll  ll ll lm ll lm
   lm ll ll lm lm  lm ll lm ll lm  lm lm lm ll ll  ll ll ll ll lm  ll ll lm lm ll
   ll ll ll lm ll  ll ll ll ll lm  ll ll ll lm ll  ll ll ll lm lm  ll ll lm lm lm
   ll lm ll ll ll  ll lm lm lm ll  ll ll lm ll ll  lm lm ll ll lm  lm lm ll ll ll
   lm lm lm lm lm  ll lm ll ll ll  ll ll ll ll lm  lm ll lm lm ll  lm lm ll lm lm
   lm ll ll lm ll  lm ll ll ll ll  lm lm lm ll ll  ll lm lm lm lm  ll lm ll ll lm
   ll
0298-A19-965         <nnxnp> {-1} ; 221
   nn nn nn nn np  nn np np nn nn  nn np np nn nn  nn np nn np np  nn nn np np np
   np nn nn nn np  np nn np np nn  nn nn np nn nn  nn nn nn np nn  nn np nn nn nn
   nn nn np nn np  nn np nn np nn  nn np np nn np  nn nn np nn np  nn np np nn nn
   nn np np np np  nn np nn np np  np nn nn np np  nn nn nn nn nn  np np nn np np
   nn nn nn nn np  np nn nn np np  np np np np nn  np nn np nn np  nn nn nn np nn
   np np np nn nn  np np np np nn  np nn nn nn np  -- np nn np nn  np np nn nn nn
   np nn nn nn nn  nn nn nn nn np  nn np nn np nn  np np np np np  np np nn np np
   nn nn np nn np  nn nn nn np nn  np nn nn np np  np np nn nn np  np nn nn np np
   np np nn nn nn  nn np nn nn np  np nn nn nn np  np np np np nn  np nn nn nn np
   nn nn nn np nn  np np np np np  np nn np np np  np nn nn nn np  np nn np np np
   np
GQ02803-C08.1.1246   <nnxnp> {-1} ; 222
   -- nn np np np  np nn nn np nn  nn nn nn np nn  nn nn nn nn nn  np nn np np np
   np nn -- np nn  np np nn nn np  np nn np np nn  np np nn np nn  np nn nn np np
   np np np nn np  nn nn np np np  np np np nn nn  nn nn np nn nn  np nn nn nn np
   nn nn nn nn np  np nn np np nn  np nn nn np nn  nn np nn -- np  np nn nn nn nn
   nn nn nn nn np  nn nn np nn np  nn -- nn np np  nn nn nn nn nn  nn np np np nn
   nn np np -- nn  nn nn nn np nn  np np nn np nn  nn nn np np nn  nn nn np nn np
   np nn nn nn np  nn nn nn nn nn  nn np nn np nn  np nn np np np  nn nn np np np
   nn np nn np --  nn nn np np nn  nn nn nn nn np  np nn nn nn np  nn np np nn nn
   nn np nn np np  nn np nn np nn  nn nn np nn nn  nn nn nn nn np  nn np np nn np
   nn np np np np  np np nn np --  nn np nn -- nn  nn nn nn nn nn  nn np nn np nn
   nn
GQ0202-I09.1.149     <nnxnp> {-0} ; 223
   nn nn np nn np  np nn nn np np  np nn np nn np  np nn nn np nn  nn np np np nn
   nn np nn nn nn  np np np nn nn  np np nn np np  nn nn np nn nn  np np np np nn
   nn np np nn np  nn np np np np  np np np np np  np nn nn nn nn  np np np nn np
   nn nn nn np np  np np nn nn np  np nn np np np  nn nn nn np nn  nn nn nn np nn
   nn np np np np  nn np np nn np  nn np nn nn np  np np nn np nn  nn np nn nn np
   np -- nn nn nn  np nn nn nn np  nn np np np nn  nn np nn nn nn  np nn nn nn np
   np nn np nn np  np nn nn nn nn  nn np nn np np  np np nn nn np  np np np nn nn
   nn np nn np nn  nn np np nn nn  np np nn np nn  nn nn np nn np  np np np np np
   np np np nn np  np nn np np nn  np nn np np nn  nn nn np nn nn  nn np nn nn np
   np np np nn np  nn nn nn np np  np nn np nn np  nn nn nn np nn  np nn np nn nn
   np
LFY-2768             <nnxnp> {-0} ; 224
   nn nn np nn np  np nn nn nn np  np nn np -- np  np nn nn np nn  np np np np nn
   nn nn np nn nn  np np np nn nn  np np nn np np  nn nn np nn nn  np np np np nn
   np nn np nn np  nn nn np np np  np np np np np  np nn np nn nn  np np np nn np
   nn np np np np  nn np nn nn nn  np nn nn np np  nn nn nn np nn  nn nn nn np nn
   nn np nn np np  nn np np np np  nn np nn nn np  np np nn nn nn  np np np np np
   np nn nn nn nn  np nn np nn nn  nn np nn np nn  nn np np nn nn  np np nn nn np
   np nn np nn np  np nn np nn nn  nn np nn np np  np np nn nn np  np np np nn np
   nn np nn np nn  nn np np nn nn  nn nn nn np np  nn nn np nn np  np np np np np
   np np np nn nn  np nn np np nn  np nn np nn nn  nn nn np nn np  nn np np nn np
   np np np nn np  nn nn nn np np  np nn np np np  nn nn nn np nn  np np np np nn
   np
FCL5599Contig1-427   <lmxll> {0-} ; 225
   lm ll ll ll lm  lm lm lm ll ll  ll lm ll ll lm  lm lm lm lm lm  lm ll lm ll ll
   ll ll ll ll lm  ll ll ll ll lm  ll ll ll lm ll  lm ll lm lm ll  ll lm lm lm ll
   lm ll lm ll ll  lm ll lm ll ll  ll lm lm lm ll  ll ll ll ll lm  ll lm lm ll ll
   ll ll ll ll ll  lm ll ll ll ll  lm lm lm ll ll  ll lm ll lm ll  ll lm ll ll ll
   lm lm lm ll ll  ll lm lm lm lm  lm lm lm lm ll  lm lm ll lm ll  ll ll ll lm ll
   ll ll ll lm ll  lm ll lm lm lm  ll ll ll ll lm  ll lm lm lm ll  ll ll ll lm ll
   ll lm lm lm lm  ll ll ll ll ll  lm ll lm lm lm  lm lm lm ll lm  ll ll lm ll ll
   ll lm lm ll ll  lm ll lm ll ll  ll ll lm ll ll  ll lm ll ll ll  lm lm ll lm ll
   lm lm ll lm lm  ll ll ll ll lm  ll lm lm lm ll  lm ll lm ll lm  ll ll lm ll ll
   ll ll ll ll ll  ll lm ll lm lm  ll ll lm ll ll  ll lm lm lm ll  lm ll lm lm lm
   ll
GQ03515-C04.1.905    <lmxll> {0-} ; 226
   ll lm ll ll lm  lm ll ll ll ll  ll ll ll lm lm  ll lm ll lm ll  lm lm ll lm ll
   lm lm lm lm ll  ll ll ll ll ll  ll lm ll lm ll  ll lm ll ll ll  lm ll ll lm lm
   lm lm ll ll lm  lm lm ll ll ll  ll lm ll ll lm  ll ll ll ll lm  ll lm lm lm ll
   ll ll ll ll ll  lm ll ll -- lm  lm ll ll lm ll  lm lm ll lm ll  ll lm lm ll ll
   ll ll ll ll ll  lm lm ll lm ll  lm lm ll lm ll  ll ll lm ll ll  lm lm ll ll ll
   ll lm ll lm ll  lm ll ll ll ll  lm ll ll ll lm  lm lm ll ll ll  ll ll ll lm ll
   lm lm lm ll ll  lm ll ll lm lm  ll ll ll lm ll  lm lm ll lm ll  lm lm lm lm lm
   lm lm ll ll ll  ll ll ll ll lm  lm ll lm lm lm  lm lm lm ll lm  ll ll lm ll ll
   lm lm ll ll lm  lm lm ll lm lm  ll ll lm lm ll  lm lm lm ll ll  ll ll ll ll lm
   ll ll ll lm lm  lm ll ll lm lm  ll ll lm ll lm  lm lm lm ll lm  ll lm lm lm ll
   ll
GQ03303-M20.2.222    <lmxll> {0-} ; 227
   lm ll ll ll lm  lm lm lm ll ll  ll lm ll ll lm  lm lm lm lm lm  lm ll lm ll ll
   lm ll -- ll lm  ll ll ll ll lm  ll ll ll lm ll  ll ll lm lm ll  ll lm lm lm ll
   lm ll lm ll ll  lm ll lm ll ll  ll lm lm lm ll  ll ll ll ll lm  ll lm lm ll ll
   ll ll ll ll ll  lm ll ll ll ll  lm lm lm ll ll  ll lm -- lm --  ll lm -- ll ll
   lm ll lm ll lm  ll lm lm lm lm  lm lm lm lm ll  lm lm ll lm ll  ll ll ll lm ll
   ll ll ll lm ll  lm ll lm lm lm  ll ll ll lm lm  ll lm lm lm ll  ll ll ll lm ll
   ll lm lm lm lm  ll ll ll ll ll  lm ll lm lm lm  lm lm lm ll lm  ll ll lm ll ll
   ll lm lm ll ll  lm ll ll ll ll  ll ll ll ll ll  ll lm ll ll ll  lm lm ll lm ll
   lm lm ll lm lm  ll ll ll ll lm  ll lm lm lm ll  lm ll lm ll lm  ll ll lm ll lm
   ll ll ll ll ll  ll lm ll lm lm  ll ll lm ll ll  ll lm lm lm ll  lm ll lm lm lm
   ll
GQ03326-H03.1.842    <lmxll> {1-} ; 228
   lm lm lm ll ll  lm lm ll lm lm  ll ll ll lm ll  ll ll lm lm ll  lm lm ll ll lm
   ll ll lm ll ll  lm ll ll lm lm  lm ll lm lm lm  ll ll lm lm ll  ll lm lm ll ll
   ll ll ll ll lm  ll lm lm lm ll  ll ll lm ll lm  lm lm lm lm lm  lm lm lm lm lm
   lm lm lm ll lm  lm ll lm lm ll  ll ll ll ll ll  ll ll ll ll lm  lm ll lm ll ll
   ll lm ll lm lm  lm ll ll ll ll  -- ll lm lm ll  ll ll lm ll lm  lm ll lm lm lm
   ll ll lm ll ll  lm lm ll ll ll  ll ll ll ll lm  ll lm ll ll ll  ll ll ll lm lm
   lm ll ll ll ll  lm ll ll lm ll  ll ll ll ll ll  ll lm lm ll ll  lm lm ll ll ll
   ll ll ll ll lm  -- lm ll lm lm  lm -- lm lm ll  ll ll ll ll ll  ll lm lm ll ll
   ll lm ll lm ll  lm ll ll ll ll  lm lm lm ll ll  ll lm ll lm lm  lm lm lm ll lm
   lm ll ll lm lm  lm ll lm ll lm  ll lm ll lm lm  lm ll ll ll lm  ll lm ll ll ll
   lm
GQ02829-K20.2.472    <nnxnp> {-1} ; 229
   np np nn np nn  nn np np np nn  nn np nn -- nn  nn np np nn np  nn nn nn nn --
   np np nn np np  nn nn nn np np  nn nn np nn nn  np np nn np np  nn nn nn nn np
   nn np nn np nn  np -- nn nn nn  nn nn nn nn nn  nn np nn np np  nn nn nn np nn
   np nn nn nn nn  np nn np np np  nn np np nn nn  np np np nn np  np np np nn np
   np nn np nn nn  np nn nn nn nn  np nn np np nn  nn nn np np np  nn nn nn nn nn
   nn np np np np  nn np nn np np  np nn np nn np  np nn np np np  nn nn np np nn
   nn np nn np nn  nn np nn np np  np nn np nn nn  nn nn np np nn  nn nn nn np nn
   np nn np nn np  np nn nn np np  np np np nn nn  np np nn np nn  nn nn nn nn nn
   nn nn nn np np  nn np nn nn np  nn np nn -- np  np np nn np nn  np nn nn np nn
   nn nn nn np nn  np np np nn nn  nn np nn nn nn  np np np nn np  nn nn nn nn np
   nn
GQ02825-F01.1.494    <nnxnp> {-1} ; 230
   np np nn np nn  nn np np nn nn  nn np nn np nn  nn np np nn np  np nn nn nn np
   np nn np np np  nn nn nn np np  nn nn np nn nn  np np nn np np  nn nn nn nn np
   np nn nn np nn  np nn nn nn nn  nn nn nn nn nn  nn np np np np  nn nn nn np nn
   np np np nn nn  nn nn np np nn  nn np nn nn nn  np np np nn np  np np np nn np
   np nn nn nn nn  np nn nn np nn  np nn np np nn  nn nn np nn np  np nn np np nn
   nn np np np np  nn np np np nn  np nn nn nn np  np nn np np np  nn np np np nn
   nn np nn np nn  nn np np np np  np nn np nn nn  nn nn np np nn  nn nn nn np np
   np nn np nn np  np nn nn np np  nn nn np nn np  np np nn np nn  nn nn nn nn nn
   nn nn nn np nn  nn np nn nn np  nn np nn nn np  np np nn np np  np nn np np nn
   nn nn nn np nn  np np np nn nn  nn np nn np nn  np np np nn np  nn np nn np np
   nn
08Pg00817e           <nnxnp> {-0} ; 231
   nn np np nn np  np nn nn -- np  nn nn nn nn np  np nn nn np nn  nn np np np np
   np nn nn nn nn  nn np np np --  np -- nn np np  np nn nn nn nn  np np -- np np
   nn np nn nn nn  nn np np nn np  np np np np nn  nn nn nn nn np  np np nn nn np
   nn nn nn np np  np nn nn nn np  np nn np np np  nn np nn np np  nn nn nn np nn
   np np np np np  nn np nn nn nn  nn np nn nn np  nn nn nn np np  nn np nn np np
   nn nn np nn nn  nn nn -- nn np  nn nn np np nn  nn nn nn np nn  np nn np nn np
   nn nn np -- nn  np nn nn nn nn  nn np nn np np  nn np nn nn np  nn np np nn nn
   nn nn nn np --  np nn nn nn np  nn np nn nn nn  nn nn np nn np  nn np np np np
   np np nn nn np  np nn np np nn  np np np np nn  np nn np nn nn  nn np -- np np
   nn nn nn np np  nn nn np np np  np np np nn nn  nn nn np np nn  nn nn np nn np
   nn
GQ0196.B3-B17.1-101  <lmxll> {0-} ; 232
   ll ll ll lm lm  lm lm lm ll ll  ll lm ll lm lm  lm lm lm lm lm  ll ll lm ll ll
   ll lm ll lm ll  ll ll ll ll ll  lm lm lm ll ll  lm lm lm ll ll  ll lm ll lm ll
   lm lm lm lm ll  ll ll lm ll ll  ll lm ll lm ll  ll ll ll ll ll  ll ll ll lm lm
   ll ll ll lm ll  ll ll ll ll lm  lm lm lm ll lm  ll lm ll lm ll  ll ll ll lm ll
   lm ll lm ll ll  ll lm lm ll lm  lm lm ll lm lm  lm lm ll lm ll  ll lm ll ll ll
   ll ll ll lm lm  lm ll lm lm lm  lm ll lm ll ll  lm ll lm lm lm  lm ll lm ll ll
   ll lm ll lm --  ll ll ll lm ll  ll ll lm lm lm  lm lm lm ll lm  ll ll lm ll ll
   ll lm lm lm ll  lm lm lm lm ll  ll lm lm lm lm  lm lm lm ll ll  lm lm ll lm ll
   ll ll ll lm lm  ll lm lm lm lm  lm ll ll lm ll  lm ll lm ll lm  lm ll lm lm ll
   ll ll ll ll ll  ll lm lm lm lm  lm ll lm ll ll  ll lm lm lm lm  lm ll ll ll lm
   ll
PGLM2-0742           <nnxnp> {-1} ; 233
   np np nn np nn  nn np nn np np  nn np nn np np  nn np nn np nn  np np np nn nn
   nn nn np nn nn  nn nn nn np np  nn np np np nn  nn np nn nn nn  nn np nn np np
   np np np nn nn  np nn np nn np  np nn nn np nn  np np np nn np  np nn nn nn nn
   np nn nn np np  nn nn np nn np  nn nn np nn np  np nn nn nn np  nn np nn np nn
   np np np np np  np np np np np  nn nn np nn nn  np np nn nn nn  nn nn nn nn np
   np np nn np np  nn nn nn nn nn  np nn np np nn  nn nn nn nn nn  np nn np nn np
   nn np nn np np  np np np np nn  np np nn nn np  nn np np nn np  np np nn np np
   nn np nn nn nn  np nn np nn np  nn nn nn np np  nn nn np np np  np np nn np nn
   nn nn np nn nn  nn np np nn np  np np np nn np  np np np nn nn  np np nn np nn
   nn np np np np  nn nn np nn nn  np np nn nn nn  nn np np nn nn  np nn np nn np
   nn
GQ04013-K12.1.604    <nnxnp> {-1} ; 234
   np np nn np nn  nn np nn np np  nn np nn -- np  nn np nn np nn  np np np nn nn
   nn nn np nn nn  nn nn nn np np  nn np np np nn  nn np nn nn nn  nn np nn np np
   np np np nn nn  np nn np nn np  np nn nn np nn  np np np nn np  np nn nn nn nn
   np nn nn np np  nn nn np nn np  nn nn np nn np  np nn nn nn np  nn np nn np nn
   np np np np np  np np np np np  nn nn np nn nn  np np nn nn nn  nn nn nn nn np
   np np nn np np  nn nn nn nn nn  np nn np np nn  nn nn nn nn nn  np nn np nn np
   nn np nn np np  np np np np nn  np np nn nn np  nn np np nn np  np np nn np np
   nn np nn nn nn  np nn np nn np  nn nn nn np np  nn nn np np np  np np nn np nn
   nn nn np nn nn  nn np np nn np  np np np nn np  np np np nn nn  np np nn np nn
   nn np np np np  nn nn np nn nn  np np nn nn nn  nn np np nn nn  np nn np nn np
   nn
GQ03701-C19.2.967    <nnxnp> {-1} ; 235
   np nn np nn np  nn np nn np np  nn nn np np nn  nn np nn nn np  np np np np nn
   np np nn nn np  np np nn nn nn  nn nn np nn nn  np np np np np  np np np np nn
   np np np nn nn  np np np nn nn  np np np nn np  np nn nn nn nn  nn np nn np nn
   nn nn nn np np  np nn np nn nn  np np np np nn  nn nn nn nn nn  np np nn np np
   nn np np np nn  np nn nn nn nn  np nn np np nn  np nn np np nn  nn nn nn np np
   np np np nn np  nn nn np nn nn  np np np np np  nn nn nn np np  np np np nn nn
   nn nn nn np np  np np nn nn nn  np nn np nn nn  np nn np nn np  nn np nn nn nn
   nn np nn nn np  np np np nn nn  np np np np np  nn np nn nn nn  nn np nn nn nn
   nn nn nn np nn  nn nn np np np  nn np nn nn np  np np np np nn  np nn nn np nn
   nn np np nn nn  nn np nn nn np  nn nn nn np np  np np nn nn nn  np np np np np
   nn
NODE-4953-length-12  <nnxnp> {-1} ; 236
   np nn np np np  nn np nn np np  nn np nn nn np  nn np nn nn --  np np np np nn
   nn np nn nn np  np nn nn nn nn  nn nn np np nn  np nn nn np np  np np np np np
   np nn np nn nn  np nn np nn np  np nn np nn nn  np nn nn -- nn  nn np nn np nn
   nn nn nn np np  np nn np nn np  nn np np np nn  np nn nn nn nn  np nn nn np np
   nn np np np nn  np nn nn nn nn  np nn np nn nn  nn nn nn np nn  nn nn nn np np
   np np np nn np  nn nn np nn nn  np np np np np  nn nn np np np  np np np nn np
   nn nn nn np np  np np nn nn nn  nn nn np nn np  np nn np nn np  nn np np nn np
   nn np nn nn np  np np np nn nn  nn np np np np  nn nn nn nn np  nn np nn np nn
   nn nn nn np nn  nn nn np np np  np np nn nn nn  np np np np nn  np nn nn np nn
   nn np np np np  nn np nn nn np  nn nn nn np np  np nn nn nn np  np np np np np
   nn
GQ03112-C07.1.794    <nnxnp> {-1} ; 237
   np np nn np nn  nn np np nn nn  nn np np np nn  nn np np nn np  np nn nn nn nn
   np np np np np  nn nn nn nn np  nn nn np nn nn  nn np nn np np  nn nn np nn np
   np nn np np np  np nn nn np nn  nn nn nn nn nn  nn np np np np  nn nn np np nn
   np np np nn nn  nn np np np nn  nn np nn nn nn  np np np nn nn  np np np nn np
   nn nn nn nn nn  np nn np np np  np nn np nn nn  np np np nn nn  np nn np np nn
   nn np nn np np  np np np np nn  np nn nn nn np  np np np np np  nn np nn np nn
   np np nn np --  nn np np np np  np nn np nn nn  np nn np np nn  nn nn nn np np
   np np np nn np  nn np nn np np  nn nn np np np  np np nn np nn  np nn nn nn nn
   nn nn nn np nn  nn np nn nn np  nn nn nn nn np  nn np nn np np  np nn np nn nn
   nn nn nn np nn  np np np nn nn  nn np nn np np  np np np nn np  np np nn np np
   np
FCL2772Contig1-188   <nnxnp> {-0} ; 238
   nn nn np nn np  np nn nn nn np  np nn np np np  np nn nn nn nn  np np np np nn
   nn nn np nn nn  np np np nn nn  np np nn np np  nn nn np nn np  np nn np nn nn
   nn nn np np np  nn nn np np np  np np np np np  np nn np nn nn  np np np nn np
   nn np np np np  nn np nn np nn  np nn nn np np  nn nn np np nn  nn nn nn np nn
   nn np nn nn nn  nn np np np np  nn np nn nn np  np np nn nn nn  np np np np np
   np nn nn nn nn  np nn np nn nn  nn np nn np nn  nn np np nn nn  np np nn nn np
   np nn np nn np  np nn np np nn  nn np nn np np  np np nn nn np  np np np nn np
   nn nn nn np nn  nn np np nn nn  nn nn np nn np  nn nn nn nn np  np np np np np
   np np nn nn nn  np nn np np nn  np nn np nn nn  nn nn nn nn np  nn np nn nn np
   np np np np np  nn nn np np np  np nn np np np  nn nn nn np nn  np np np np nn
   np
FCL253Contig1-775    <lmxll> {0-} ; 239
   ll ll ll lm lm  ll ll ll ll ll  lm lm lm ll lm  lm lm ll ll lm  ll ll lm lm ll
   lm lm ll lm lm  ll lm lm ll ll  ll lm ll ll ll  lm lm ll ll lm  lm ll ll lm lm
   lm lm lm lm ll  lm ll ll ll lm  lm lm ll lm ll  ll ll ll ll ll  ll ll ll ll ll
   ll ll ll lm ll  ll lm ll ll lm  lm lm ll lm lm  lm lm lm lm ll  ll lm lm lm lm
   lm ll lm ll ll  ll lm lm lm lm  ll lm ll ll lm  lm lm ll ll ll  lm lm ll ll ll
   lm lm ll ll lm  ll ll ll lm lm  lm lm lm lm ll  -- ll lm lm lm  lm lm lm ll ll
   ll lm lm lm lm  ll lm lm ll lm  lm lm lm lm lm  lm ll ll lm lm  ll ll lm lm lm
   lm lm ll lm ll  lm ll lm ll ll  ll lm ll ll lm  lm lm ll lm lm  lm ll ll lm lm
   lm ll lm ll lm  ll lm lm lm lm  ll ll ll lm lm  lm ll lm ll ll  ll ll ll lm ll
   ll lm lm ll ll  ll lm ll lm ll  lm ll lm ll ll  ll lm lm lm ll  lm ll lm lm lm
   ll
GQ03708-P09.1.475    <nnxnp> {-1} ; 240
   np nn nn np nn  nn np np nn nn  np np np np nn  nn np np nn np  np nn nn nn nn
   nn np np np np  np nn nn nn np  nn nn np nn nn  nn np np np np  nn nn np nn nn
   np nn np np np  np nn nn np nn  nn nn nn nn np  np np np np nn  nn nn np np nn
   np np np nn nn  nn np np np nn  nn np nn nn nn  np nn np nn nn  np np np nn np
   nn nn nn nn nn  np nn np np np  np nn np np nn  np np np nn nn  np nn np nn nn
   np np nn np np  np np np np nn  np np nn nn np  np np np nn np  nn np nn np nn
   np np nn np np  nn np np np np  np nn np nn nn  np nn np np nn  np nn nn np np
   np np np nn np  nn np np np nn  np nn np np np  np np nn np nn  np nn nn nn nn
   nn nn np np nn  nn np nn nn np  nn nn nn nn np  nn np nn np np  np nn np nn nn
   np np np nn nn  np np nn nn nn  nn nn nn np np  np np nn nn np  np np nn np nn
   np
FCL58Contig2-317     <lmxll> {1-} ; 241
   lm ll lm lm ll  ll ll lm ll ll  lm lm lm ll ll  lm ll lm ll lm  ll ll lm ll lm
   lm ll ll lm lm  ll lm lm lm lm  lm ll lm ll lm  ll ll lm lm lm  ll lm lm lm ll
   ll ll lm lm ll  ll ll ll ll lm  ll ll lm lm ll  lm ll lm lm ll  lm lm ll ll lm
   ll lm lm lm lm  ll lm lm ll ll  ll lm lm ll lm  ll ll lm ll lm  lm ll ll lm lm
   lm ll lm lm lm  ll ll lm ll lm  ll ll lm ll lm  lm lm ll lm lm  ll ll lm lm lm
   lm ll lm ll lm  ll lm lm lm lm  ll lm lm lm ll  ll ll lm lm lm  lm lm lm ll lm
   ll ll ll lm ll  ll lm lm ll ll  lm lm lm ll ll  lm ll lm ll lm  ll ll ll lm ll
   ll ll lm lm lm  lm lm ll lm ll  ll lm ll ll ll  ll ll ll lm ll  lm lm ll lm lm
   ll ll lm lm ll  ll ll lm ll ll  lm lm ll ll lm  ll ll ll lm ll  ll lm lm lm ll
   lm lm lm ll lm  ll lm lm ll lm  lm lm ll lm ll  lm lm ll lm ll  lm ll ll lm lm
   lm
GQ0221-I24.1.466     <lmxll> {0-} ; 242
   ll ll ll lm lm  ll ll ll ll ll  lm lm lm ll lm  lm lm ll ll lm  ll ll lm lm ll
   lm lm ll lm lm  ll lm lm ll ll  ll lm ll ll ll  lm lm ll ll lm  lm ll ll lm lm
   lm lm lm lm ll  lm ll ll ll lm  lm lm ll lm ll  ll ll ll ll ll  ll ll ll ll ll
   ll ll ll lm ll  ll lm ll ll lm  lm lm lm lm lm  lm lm lm lm ll  ll lm lm lm lm
   lm ll lm ll ll  ll lm lm lm lm  ll lm ll ll lm  lm lm ll ll ll  lm lm ll ll ll
   lm lm ll ll lm  ll ll ll lm lm  lm lm lm lm ll  lm ll lm lm lm  lm lm lm ll ll
   ll lm lm lm lm  ll lm lm ll lm  lm lm lm lm lm  lm ll ll lm lm  ll ll lm lm lm
   lm lm ll lm ll  lm ll lm ll ll  ll lm ll ll lm  lm lm ll lm lm  lm ll ll lm lm
   lm ll lm ll lm  ll lm lm lm lm  ll ll ll lm lm  lm ll lm ll ll  ll ll ll lm ll
   ll lm lm ll ll  ll lm ll lm ll  lm ll lm ll ll  ll lm lm lm ll  lm ll lm lm lm
   ll
GQ0221-I24.1.290     <lmxll> {0-} ; 243
   ll ll ll lm lm  ll ll ll ll ll  lm lm lm ll lm  lm lm ll ll lm  ll ll lm lm ll
   lm lm ll lm lm  ll lm lm ll ll  ll lm ll ll ll  lm lm ll ll lm  lm ll ll lm lm
   lm lm lm lm ll  lm ll ll ll lm  lm lm ll lm ll  ll ll ll ll ll  ll ll ll ll ll
   ll ll ll lm ll  ll lm ll ll lm  lm lm lm lm lm  lm lm lm lm ll  ll lm lm lm lm
   lm ll lm ll ll  ll lm lm lm lm  ll lm ll ll lm  lm lm ll ll ll  lm lm ll ll ll
   lm lm ll ll lm  ll ll ll lm lm  lm lm lm lm ll  -- ll lm lm lm  lm lm lm ll ll
   ll lm lm lm lm  ll lm lm ll lm  lm lm lm lm lm  lm ll ll lm lm  ll ll lm lm lm
   lm lm ll lm ll  lm ll lm ll ll  ll lm ll ll lm  lm lm ll lm lm  lm ll ll lm lm
   lm ll lm ll lm  ll lm lm lm lm  ll ll ll lm lm  lm ll lm ll ll  ll ll ll lm ll
   ll lm lm ll ll  ll lm ll lm ll  lm ll lm ll ll  ll lm lm lm ll  lm ll lm lm lm
   ll
GQ0014-D19.1.1176    <nnxnp> {-1} ; 244
   np np nn np nn  nn np np nn nn  nn np np np nn  nn np np nn np  np nn nn nn nn
   nn np np np np  np nn nn nn np  nn nn np nn nn  nn np np np np  nn nn np nn np
   np nn np np np  np nn nn np nn  nn nn nn nn np  np np np np np  nn nn np np nn
   np np np nn nn  nn np np np nn  nn np nn nn nn  np nn -- nn nn  np np np nn np
   nn nn nn nn nn  np nn np np np  np nn np nn nn  np np np nn nn  np nn np np nn
   nn np nn np np  np np np np nn  np nn nn nn np  np np np np np  nn np nn np nn
   np np nn np nn  nn np np np np  np nn np nn nn  np nn np np nn  np nn nn np np
   np np np nn np  nn np np np np  nn nn np np np  np np nn np nn  np nn nn nn nn
   nn nn nn np nn  nn np nn nn np  nn nn nn nn np  nn np nn np np  np nn np nn nn
   nn nn nn np nn  np np np nn nn  nn np nn np np  np np np nn np  np np nn np np
   np
FCL2764Contig1-909   <lmxll> {1-} ; 245
   ll -- lm ll ll  ll ll ll lm --  ll ll lm -- ll  lm ll ll ll ll  ll lm ll lm lm
   ll lm ll -- ll  lm lm ll lm ll  lm ll lm ll lm  lm lm ll ll lm  lm ll ll ll --
   ll lm ll lm ll  ll lm ll lm --  lm -- ll ll lm  lm lm lm lm ll  lm ll lm lm lm
   lm lm lm -- --  ll lm -- ll lm  ll ll lm -- lm  -- ll lm ll lm  ll ll -- lm --
   lm lm ll lm ll  -- ll ll ll ll  ll lm ll ll lm  ll ll ll ll lm  -- lm lm ll lm
   lm ll lm lm lm  ll lm ll ll ll  lm -- -- ll ll  lm lm lm ll lm  ll lm lm ll lm
   ll ll ll lm ll  ll lm lm lm lm  ll ll ll ll ll  ll ll ll lm ll  lm lm ll ll lm
   lm ll ll lm lm  lm lm lm -- lm  lm lm lm lm ll  lm ll lm lm lm  ll ll lm ll lm
   lm ll lm lm lm  ll ll lm lm ll  lm ll -- ll ll  ll ll ll lm lm  lm lm ll lm ll
   lm -- lm -- lm  ll lm lm lm ll  lm lm ll ll lm  lm lm ll ll lm  ll lm ll ll ll
   lm
p05227-1             <nnxnp> {-0} ; 246
   nn np np nn np  np np np nn nn  np np np nn nn  np np np nn np  np nn nn np np
   np nn np np nn  nn nn np nn np  np nn nn np np  np nn nn np np  nn nn nn nn nn
   nn nn nn nn np  nn np nn nn nn  nn np np nn np  nn nn np np nn  nn np np np np
   nn np np np nn  np np nn np nn  np np nn np nn  nn np np np nn  np nn np nn np
   nn np nn nn nn  np nn nn np nn  np np np np nn  nn np nn np np  np np np np nn
   nn nn np nn np  np np np np np  nn nn np np np  np np np np np  nn np nn np nn
   np nn np nn np  nn np np nn np  nn nn np np nn  np nn nn np nn  np nn np nn nn
   np nn np np np  nn np np np nn  np np np np nn  np nn nn nn nn  nn nn np nn np
   np np nn np np  np np nn np nn  nn nn nn np nn  nn np np np np  nn nn np np np
   np nn nn nn nn  nn np nn np np  np nn nn np np  np nn nn np np  np np nn np nn
   np
GQ0134-K05.1.422     <lmxll> {1-} ; 247
   lm ll lm ll ll  ll lm lm lm lm  lm lm lm ll ll  lm ll lm ll lm  ll lm lm ll lm
   ll lm ll ll lm  lm lm ll lm lm  lm ll lm ll lm  lm ll lm lm lm  ll lm lm ll ll
   ll ll lm lm ll  ll lm lm lm lm  lm ll lm lm ll  lm lm lm lm ll  lm ll ll lm lm
   lm lm lm lm lm  ll lm lm ll ll  ll ll lm ll lm  ll ll lm ll lm  lm ll lm lm lm
   lm lm lm lm lm  ll ll ll ll lm  ll ll lm ll lm  lm lm ll ll lm  ll ll lm lm lm
   lm ll lm ll lm  ll ll lm lm lm  lm lm lm lm ll  ll ll lm lm lm  lm lm lm ll lm
   ll ll ll lm lm  ll lm lm ll ll  lm lm lm ll lm  ll ll lm ll lm  ll ll ll ll ll
   ll ll lm lm lm  -- lm lm lm ll  ll lm ll ll ll  ll ll ll lm lm  lm lm ll lm lm
   ll ll lm lm ll  ll ll lm ll ll  lm lm lm ll lm  ll ll ll lm lm  lm lm lm lm ll
   lm lm lm ll ll  ll lm lm ll ll  lm lm ll lm ll  ll ll ll lm ll  lm ll ll ll ll
   lm
GQ03309-D05.1.739    <nnxnp> {-0} ; 248
   nn nn np nn np  np -- nn nn np  np nn np -- np  np nn nn nn nn  np np np np nn
   nn nn np nn nn  np np np nn nn  np np nn np np  nn nn np -- np  np np np np nn
   np nn np nn np  nn nn np np np  np np np np np  np nn np nn nn  np np np nn np
   nn np np np np  nn np nn nn nn  np nn nn np np  nn nn nn np nn  nn nn nn np nn
   nn np nn np np  nn np np np np  nn np nn nn np  np np nn nn nn  np np np np np
   np nn nn nn nn  np nn np nn nn  nn np nn np nn  nn np np nn nn  np np -- nn np
   np nn np nn np  np nn np nn nn  nn np nn np np  np np nn nn np  np np np nn np
   nn np nn np --  nn np np nn nn  nn nn nn nn np  nn nn np nn np  np np np np np
   np np np nn nn  np nn np np nn  np nn np nn nn  nn nn np nn np  nn np np nn np
   np np np nn np  nn nn nn np np  np nn np np np  nn nn nn np nn  np np np np nn
   np
GQ0177-G13.2.1020    <lmxll> {1-} ; 249
   lm ll lm lm ll  ll lm lm lm lm  lm lm lm ll ll  lm ll lm ll lm  ll ll lm ll lm
   ll ll ll ll lm  lm lm lm lm lm  lm ll lm ll --  lm ll lm lm lm  ll lm lm ll ll
   ll ll lm lm ll  ll ll lm lm lm  -- ll lm lm ll  lm lm lm lm ll  lm ll ll lm lm
   lm lm lm lm lm  ll lm -- ll ll  ll lm lm ll lm  ll ll lm ll lm  lm ll lm -- lm
   lm -- lm lm lm  ll ll lm ll lm  ll ll lm ll lm  lm lm ll ll lm  ll ll lm lm lm
   lm ll lm ll lm  ll ll lm lm lm  lm lm lm lm ll  ll ll lm lm lm  lm lm lm ll lm
   ll ll ll lm lm  ll lm lm ll ll  lm lm lm ll lm  ll ll lm ll lm  ll ll ll ll ll
   ll ll lm lm lm  lm lm lm lm ll  ll lm ll ll ll  ll ll ll lm ll  lm lm ll lm lm
   ll ll lm lm ll  ll ll lm ll ll  lm lm lm ll lm  ll ll ll lm lm  lm lm lm lm ll
   lm lm lm ll ll  ll lm lm ll ll  lm lm ll lm ll  ll ll ll lm ll  lm ll ll ll lm
   lm
GQ03010-E07.1.207    <lmxll> {1-} ; 250
   ll lm lm lm ll  ll ll ll lm lm  ll ll lm lm ll  lm ll ll ll ll  ll lm ll lm lm
   ll lm lm lm ll  lm lm ll lm ll  lm lm lm ll lm  lm lm ll ll lm  lm ll ll ll lm
   ll lm ll lm lm  ll lm ll lm lm  lm lm ll ll lm  lm lm lm lm ll  lm ll lm lm lm
   lm lm lm lm lm  ll lm lm ll lm  ll ll lm lm lm  lm ll lm ll lm  ll ll lm lm lm
   lm lm ll lm ll  lm ll ll ll ll  ll lm ll ll lm  ll ll ll ll lm  lm lm lm ll lm
   lm ll lm lm lm  ll lm ll ll ll  lm lm lm ll ll  lm lm ll ll lm  ll lm lm ll lm
   ll ll ll ll ll  lm lm lm lm lm  ll ll ll ll lm  ll ll ll lm ll  lm lm ll ll lm
   lm ll ll lm lm  lm lm lm lm lm  lm lm lm lm ll  lm ll lm lm lm  ll ll lm ll lm
   lm ll lm lm lm  ll ll lm lm ll  lm ll lm ll ll  ll ll ll lm lm  lm lm ll lm ll
   lm lm lm lm lm  ll lm lm lm ll  lm lm ll ll lm  lm lm ll ll lm  ll lm ll ll ll
   lm
GQ0041-H19.1.1034    <lmxll> {1-} ; 251
   lm lm lm lm ll  ll ll ll lm lm  lm ll lm ll ll  ll ll ll ll ll  ll lm ll lm lm
   lm lm lm lm lm  lm lm lm lm ll  ll ll ll ll lm  ll lm ll ll lm  lm ll ll ll lm
   ll lm ll lm lm  lm lm ll lm lm  lm ll ll ll lm  lm lm lm lm ll  lm lm ll lm ll
   lm lm lm lm lm  lm lm lm lm lm  ll ll ll lm ll  lm ll lm ll lm  lm ll lm lm lm
   ll ll ll lm lm  lm ll ll lm ll  ll ll ll ll lm  ll ll lm ll lm  lm lm lm lm lm
   lm lm lm ll lm  ll lm ll ll lm  lm lm ll lm ll  ll ll ll ll lm  lm lm lm ll lm
   lm ll ll ll ll  lm lm lm ll lm  ll lm ll ll ll  ll ll ll lm ll  lm lm ll lm lm
   lm ll ll lm lm  ll lm ll ll lm  lm lm ll lm lm  lm ll ll lm lm  ll ll lm ll lm
   ll lm lm ll ll  lm lm lm lm ll  lm lm lm ll lm  ll lm ll lm ll  ll lm ll lm lm
   lm lm lm lm lm  lm ll lm ll ll  lm lm ll lm lm  lm ll ll ll lm  ll lm lm lm ll
   lm
GQ0067-B12.1.582     <lmxll> {0-} ; 252
   ll ll ll lm lm  ll ll -- ll ll  lm lm lm ll lm  lm lm ll ll lm  -- ll lm lm --
   lm lm ll lm lm  ll lm lm -- ll  ll lm ll ll --  lm lm -- ll lm  lm ll ll lm lm
   lm lm lm lm ll  lm ll ll ll lm  lm lm -- lm ll  ll ll ll -- ll  ll -- ll ll ll
   -- ll -- lm ll  ll lm ll ll lm  lm lm lm lm lm  lm lm lm lm --  ll lm lm lm lm
   lm ll lm ll ll  ll lm lm lm lm  ll lm ll ll lm  lm lm ll ll ll  lm lm ll ll ll
   lm lm ll ll lm  ll ll ll lm lm  lm lm lm lm ll  lm ll lm lm lm  lm lm lm ll ll
   ll lm lm lm lm  ll lm lm ll lm  lm lm lm lm lm  lm ll ll lm lm  ll ll lm lm lm
   lm lm ll lm ll  lm ll lm ll ll  ll lm ll ll lm  lm lm ll lm lm  lm ll ll lm lm
   lm ll lm ll lm  ll lm lm lm lm  ll ll ll lm lm  lm ll lm ll ll  ll ll ll lm ll
   ll lm lm -- ll  ll lm -- lm ll  lm ll lm ll ll  ll lm lm lm ll  lm ll lm lm lm
   ll
GQ03319-C03.1.498    <lmxll> {0-} ; 253
   ll ll ll lm lm  ll ll lm ll ll  lm lm lm lm lm  lm lm ll lm lm  ll ll lm lm ll
   lm lm ll lm lm  ll lm lm ll ll  -- lm ll ll ll  lm lm ll ll lm  lm lm -- lm lm
   lm lm lm lm ll  lm ll ll -- lm  lm lm ll lm ll  ll ll ll ll ll  ll ll ll ll ll
   ll ll ll lm ll  ll lm ll -- lm  lm lm lm lm lm  ll lm lm lm --  -- ll -- lm lm
   lm ll lm ll --  ll lm -- ll lm  lm lm ll lm lm  lm lm ll lm --  ll lm ll ll ll
   ll lm -- lm lm  lm ll lm lm lm  lm lm lm lm ll  lm ll lm lm lm  lm lm lm ll ll
   ll lm lm lm lm  -- lm lm ll lm  ll lm lm lm lm  lm ll lm lm lm  ll -- lm lm lm
   lm lm lm lm ll  lm ll lm ll ll  -- lm lm ll lm  lm lm lm lm lm  lm ll ll lm lm
   lm ll lm lm lm  ll lm lm lm lm  ll -- ll lm lm  lm ll lm ll ll  ll ll lm lm --
   lm lm lm ll ll  ll lm lm lm lm  lm ll lm -- ll  ll lm lm lm ll  lm ll lm lm lm
   ll
GQ03224-B01.1.604    <lmxll> {0-} ; 254
   ll -- ll lm lm  ll ll -- ll --  lm lm -- -- lm  lm lm ll ll lm  -- ll lm lm --
   lm lm ll lm lm  ll lm lm -- ll  ll lm ll ll --  lm lm -- ll lm  lm ll ll -- lm
   lm lm lm lm ll  -- ll ll ll lm  -- lm -- lm ll  ll -- ll -- ll  ll ll ll ll ll
   ll ll ll lm ll  ll lm ll ll lm  lm lm ll lm lm  lm lm lm lm ll  ll lm lm lm lm
   lm ll lm ll ll  ll lm lm lm lm  -- -- ll ll lm  lm lm ll ll ll  lm lm ll ll ll
   lm lm ll ll lm  -- ll -- lm lm  lm lm lm lm ll  lm ll lm lm lm  lm lm lm -- ll
   ll lm lm lm lm  -- lm lm -- lm  lm lm lm lm lm  lm ll ll lm lm  ll ll lm lm lm
   lm lm ll lm ll  lm ll lm ll --  -- -- -- -- lm  lm lm ll lm lm  lm ll ll lm lm
   -- ll lm ll lm  ll lm lm lm lm  ll ll -- lm lm  lm -- -- ll ll  ll -- -- lm ll
   ll lm lm -- ll  ll lm ll lm --  lm -- lm -- --  ll -- lm lm --  lm ll -- lm lm
   ll
GQ04005-B02.1.1577   <hkxhk> {01} ; 255
   hk hk hh kk hk  hh hk kk hh hh  hk kk kk kk hk  hk kk hk -- kk  hk hh hk hk hh
   hk kk hk kk hk  hh hk hk hh hk  hh hk hk hh hh  hk kk hh hk kk  hk hk hk hk kk
   kk hk kk kk hk  kk hh hh hk hk  hk hk hh hk hk  hk hk hk hk hk  hh hh hk hk hh
   hk hk hk hk hh  hh kk hk hk hk  hk kk hk hk hk  hk hk kk hk hh  hk hk hk hk kk
   hk hh hk hh hh  hk hk kk hk kk  kk hk hk hk hk  kk kk hk hk hh  hk hk hk hk hh
   hh kk hh kk kk  kk hk kk kk hk  kk hk hk hk hk  kk hk kk kk kk  hk kk hk hk hh
   hk kk hk kk hk  hh kk kk hk kk  hk hk kk hk hk  kk hh kk kk hk  hh hh hk kk kk
   kk kk kk hk hk  hk hk kk hk hk  hh hk kk kk kk  kk kk hk kk hk  kk hk hh hk hk
   hk hh hk kk hk  hh kk hk hk kk  hh hh hh hk kk  hk hk hk hk hk  hk hh kk hk hh
   hh hk hk hk hh  hk kk kk hk hk  hk hk hk hk hk  hk kk kk hk hk  kk hk hk kk kk
   hk
CL793Contig1-986     <hkxhk> {10} ; 256
   hh hh kk hh --  hk hk kk kk hk  kk hh kk hk hh  kk hh -- hh kk  hh hk hk hk kk
   hk kk hk hk hk  kk kk hk kk hk  hk hh hk hh kk  kk kk hk hk kk  hk hk hk hh hh
   hh hh hk kk hk  hh kk hk hk hk  hk kk kk hk hk  hk kk hk kk hk  hk hk kk kk kk
   hk kk kk hk hk  hh kk hk hk hh  hk hk hk hh kk  hk hk kk hk hk  -- hk kk hk hk
   hk hk -- hk hk  hh hh hh hh hk  hh hk hh hk kk  hh -- hk hk kk  hk hk kk hk hk
   hk hh kk kk hk  hk hk kk kk kk  hk kk hk hh hh  hk kk hk kk hk  hk kk hk hh hk
   hk hh hk hk hk  hh hk hh hk hk  hk kk hh hk hk  hk hh kk hk hk  hk hk hh hh hh
   hk hh kk kk kk  -- kk hk kk hh  hk kk hk hh hh  kk hk hk kk hk  hk hk kk hk kk
   hk hk kk kk kk  hk hh hk kk hh  hk hk kk -- kk  hh hh hh -- kk  hk kk kk hh hk
   kk hk hk hk hh  hk kk hk kk hh  hk hk hk hk hk  hk hk hh kk hk  hk hk hh hk hh
   kk
PGLM2-0082           <hkxhk> {01} ; 257
   hk hk hh kk hk  hh hk kk hh hh  kk kk kk hk hk  hk kk hk hh kk  hk hh hk hk hh
   hk kk hk kk kk  hk hk hk hh hk  hh hk hk hh hh  hk kk hk hk kk  hk hh hk hk hk
   kk hk kk kk hk  kk hh hh hk hk  hk hk hh hk hk  hk hk hk hk hk  hh hh hk hk hh
   hk hk hk hk hh  hh kk hk hk hk  hk kk hk hk hk  kk hk kk hk --  hk kk kk hk kk
   hk hh hk hh hh  hk hk kk kk kk  hk hk hk -- hk  kk kk hk hh hh  hk hk hk hh hh
   hk -- hh hk kk  hk hk hk kk hk  kk hk hk hk hk  kk hk kk kk kk  hk kk hk hk hh
   hk kk hk kk kk  hh kk kk hk kk  kk hk kk hk hk  kk hh hk kk hk  hk hh hk kk kk
   kk kk kk hk hk  hk hk kk hk hh  hk hk hk hk kk  kk kk hk kk hk  kk hh hh hk hk
   hk hh kk hk hk  hh kk hk hk kk  hh hh hh hk kk  hk hk hk hk hk  hk hh hk hk hh
   hh kk kk hh hh  hk kk hh hk hh  hk hh hk hk hk  hk kk kk hk hk  kk hk hk kk hk
   hk
PGWD1-0362           <hkxhk> {11} ; 258
   kk hk hk hk hh  hk kk kk hk hk  hk hk hk -- hh  hh hk kk hk hk  kk hk hh hh hk
   hh hk kk hk hk  kk hh hh hk kk  hk hh kk hk hk  hh hk kk kk hk  hh hk kk hh hh
   hk hh hk hk kk  hk hk hk kk hh  hh hh hk hh kk  kk kk kk kk kk  hk hk kk kk hk
   kk kk kk hh hk  hk hk kk kk hh  hh hk hh hh hh  hk hh hk hh hk  kk hk hk hh hk
   hh hk hh hk hk  kk hh hk hk hk  kk hh kk kk hh  hk hk kk hk hk  hk hh kk hk hk
   hk hk hk kk hk  kk kk kk hk hh  hk hk hh hh kk  hk kk hk hh hk  hh hk hh kk hk
   kk hk hh hk hk  hk hk hk kk hk  hk hh hk hh hh  hk hk kk hk hh  kk hk hh hk hk
   hk hk kk hh kk  hh kk hk kk hk  kk hh kk kk hk  hk hk hh hk hh  hk hk hk hh hh
   hh hk hk kk hh  hk hk hh hh hk  hk hk hk hh hk  hh kk hh kk kk  kk hk kk hh hk
   kk hk hk hk hk  kk hk hk hh hk  hh hk hh kk kk  kk hk hk hh kk  hk kk hh hk hh
   kk
GQ03230-M01.1.766    <hkxhk> {11} ; 259
   kk kk hk hk hh  hk kk kk hk hk  hk hk hk kk hh  hh hk kk hk hk  kk hk hh hh hk
   hh hk kk hk hk  kk hh hh hk kk  hk hh kk hk hk  hh hk kk kk hk  hh hk kk hh hh
   hk hh hk hk kk  hk hk hk kk hh  hh hh hk hh kk  kk kk kk kk kk  hk hk kk kk hk
   kk kk kk hh hk  hk hk kk kk hh  hh hk hh hh hh  hk hh hk hh hk  kk hk hk hh hk
   hh hk hh hk hk  kk hh hk hk hk  kk hh kk hk hh  hk hk kk hk hk  kk hh kk hk hk
   hk hk hk kk hk  kk kk kk hk hh  hk hh hh hh kk  hk kk hk hk hk  hh hk hh kk hk
   kk hk hh hk hk  hk hk hk kk hk  hk hh hk hh hh  hk hk kk hk hh  kk hk hh hk hk
   hk hk kk hh --  hh kk hk kk hk  kk hh kk kk hk  hk hk hh hk hh  hk hk hk hh hh
   hh hk hk kk hh  hk hk hh hh hk  hk hk hk hh hk  hh kk hh kk kk  kk hk kk hh hk
   hk hk hk hk hk  kk hk hk hh hk  hh hk hh kk kk  kk hk hk hh kk  hk kk hh hk hh
   kk
FCL58Contig2-451     <hkxhk> {11} ; 260
   kk hh hk kk hh  hh hh hk hk hk  hk hk hk hk hk  hk hh hk hk hk  hk hk kk hh hk
   hk hh hh hk kk  hk kk hk kk hk  hk hk kk hh hk  hh hk kk hk hk  hk kk hk kk hk
   hk hk kk kk hh  hk hh hk hk kk  hk hh hk kk hh  kk hk kk hk hk  kk hk hh hh hk
   hk hk hk hk kk  hh hk kk hh hk  hh hk kk hh kk  hk hh hk hh kk  hk hk hh kk hk
   kk hk kk kk kk  hh hk kk hk kk  hh hh kk hh kk  kk hk hh hk hk  hh hh hk hk kk
   kk hk hk hk hk  hh hk hk hk hk  hk kk hk hk hh  hh hh hk hk hk  kk hk kk hh kk
   hh hk hh kk hk  hk hk hk hk hh  kk kk hk hh hk  hk hk kk hh kk  hk hk hh kk hk
   hh hk hk hk hk  kk hk hh hk hk  hh hk hh hh hk  hh hk hk kk hk  kk kk hh kk hk
   hh hh kk hk hh  hh hh kk hh hk  kk kk hk hh kk  hk hh hh hk hh  hk kk hk hk hh
   hk kk kk hk kk  hk hk kk hh hk  hk kk hk hk hh  hk kk hk hk --  kk hh hk hk kk
   hk
GQ03806-O09.1.555    <hkxhk> {01} ; 261
   hk hk hh kk hk  hk kk kk hk hh  hh kk hh hk hk  hk kk kk kk kk  hh hh hk hh hk
   hk kk hh hk hk  hh hh hh hk hk  hk hk kk hh hh  kk kk hk hk hh  hh hk hk hk hk
   hk kk hk kk hh  hk hk hk hh hh  hh hk hh hk hh  hh hk hh hk hk  hh hh hh kk hk
   hk hh hh hk hh  hk hh hk hk kk  hk kk kk hh hk  hk kk hk hk hk  hk kk hk hh hk
   kk hk kk hh hh  hk hk hk hh hk  kk hk kk kk hk  hk hk hk kk hk  hh hk hh hh hh
   hh hk hk kk hk  hk hk hk kk hk  hk hh kk hh hk  kk hh hk kk kk  hk hh kk kk hh
   hh kk hk kk hk  hh hk hh kk hk  hk hh kk hk hk  hk hk kk hk hk  hh hh hk hk hh
   hk hk kk hk hk  kk hk hk kk hk  hk kk kk kk hh  kk kk hk hk hh  hk hk hh hk hh
   hh hh hh kk kk  hh kk hk hk kk  hk hk hh kk hk  kk hk hk hk hk  kk hh hk hk hh
   hh hh hh hh hh  hk kk kk hk hk  hk hk hk hh hh  hk kk kk hk kk  hk hh hh hh kk
   hh
FCL1316Contig2-118   <hkxhk> {11} ; 262
   kk kk hk hk hh  hk kk hk hk --  hh hk hk hk hh  hh hk kk hk hk  kk hk hh hh hk
   hk hk kk hk kk  hk hh hh hk kk  hk hh kk hk hk  hh hk hk kk hk  hh hh kk hh hk
   hk hh hk hk kk  hk hk hk -- hh  hh hh hk hh kk  kk kk kk kk kk  hk hk kk kk hk
   kk kk kk hh hk  hk hk kk kk hh  hh hk hh hh hh  kk hh hk hh hk  kk kk kk hh hk
   hh hk -- hk hk  kk hh hk kk hk  hk hh kk hh hh  hk hk kk hh hk  kk hh kk kk hk
   hk hk hk hk hk  hk kk hk hk hh  hk hh hh hh kk  hk kk hk hk hk  hh hk hh kk hk
   kk hk hh hk hh  hk hk hk kk hk  kk hh hk hh hh  hk hk hk hk hh  hk hk hh hk hk
   hk hk hk hh kk  hh kk hk kk kk  hk -- hk hk hk  hk hk hh hk hh  hk hh hk hh hh
   hh hk hh hk hh  hk hk hh hh hk  hk hk hk hh hk  hh kk hh kk kk  hk hk hk hh hk
   hk hh hh kk hk  kk hk hk hh hh  hh kk hh kk kk  kk hk hk hh kk  hk kk hh hk hk
   kk
LFY-637              <hkxhk> {11} ; 263
   kk kk hk hk hh  hh hk hk kk hk  hk hk hk hk hh  hh hk hk hh hk  hk hk hh hk kk
   kk hk hk kk kk  hk hk hk kk kk  hh hh hk hk hk  hk hk hh kk kk  hk hh hh hh kk
   hh hk hh hk hk  kk kk hh hk hk  hk hh hk hh hk  hk kk hk kk kk  hk hk hk hk hh
   kk hk hk hh hk  kk hk kk kk hk  hh hk hk hk hh  kk hk kk hh kk  kk hk kk hk kk
   hk hk hk hk hk  kk hh hh hk hh  hk hh kk hk hh  hh hh kk hk kk  hk hh hk hk hk
   hk kk kk hk kk  hh kk hh hk kk  kk hk hk hk kk  -- hk hh hk hk  hh hk hk kk hk
   hk hk hk hk hh  hk kk hk hk kk  kk hk hk hh hh  hh hh hk kk hh  hk hk hh kk hk
   kk hh hk hh kk  hk hh hh hk kk  kk hk hk hh hk  hk hk hh kk hk  hh hh hk hh hk
   hk hk hk hk hk  hk hk hh hh hk  hh kk hk hk --  hk kk hh kk hh  hk hk hh kk hk
   hk hk hk kk hk  kk hk hk hh hh  hh kk hh hk hk  kk hk hk hh hk  hh hk hk hk hk
   hk
FCL1145Contig1-703   <hkxhk> {00} ; 264
   hh hh hk hk kk  kk hk hk hh hh  hk hk hk kk kk  kk hk hk kk hk  hk hk hk hk hh
   -- hh hk hh hh  hk hk hk hh kk  kk kk hk kk hk  hk hh kk hk hk  hk hk kk hk hk
   hk hh kk hk hk  hh hh kk hk hk  hk hk kk kk hk  hk hk hk hh kk  hk hk kk hh kk
   hk hk hk hk hk  hh hk hh hk hh  hk hk hk hk kk  hh kk hk kk hk  hh hk hk hk hh
   hk hk hk hh hh  hh kk kk hk kk  hk kk hk hk hk  hk kk hh hk hh  hk hk hk hk hk
   hh -- hh kk hh  hk hh kk kk hh  hh hk hk hk hk  hk kk kk hk hh  hk hk hh hk hk
   hk hk kk hk hk  hh hh hk kk hh  hk hk hk kk kk  hk kk hk hh hk  hk hh kk hh hk
   hh hk hk hk hh  hk hh kk hk hh  hh hh kk hh hk  hk hk hk hh hk  kk kk hk kk hk
   kk hk hh hk hk  hk hh hk hk hk  hk hh hk kk hh  hk hh hk hh kk  hk hk hk hh hk
   hk hh hh hk hk  hh hk hk kk hk  hh hh kk hk hh  hh hk hk kk hh  hk hh hk hk hk
   hk
08pg02818h           <lmxll> {1-} ; 265
   ll ll lm ll ll  ll lm lm lm lm  ll ll lm lm ll  lm ll ll ll lm  ll lm lm ll lm
   ll lm lm ll ll  lm lm ll lm lm  ll ll lm ll lm  lm lm ll lm lm  ll ll ll ll ll
   ll ll lm lm ll  ll lm lm ll lm  lm lm lm lm ll  lm lm lm lm ll  lm ll lm lm lm
   lm lm lm lm lm  ll lm lm ll ll  ll ll lm ll lm  lm ll lm ll lm  lm ll lm lm ll
   lm lm ll lm lm  ll ll ll ll lm  ll lm ll ll lm  ll lm ll ll lm  ll ll lm lm lm
   lm ll lm lm lm  ll ll lm lm lm  lm lm lm ll ll  ll lm lm lm lm  lm lm lm ll lm
   ll lm ll lm lm  ll lm ll lm ll  lm lm ll ll lm  ll ll lm ll lm  lm ll ll ll ll
   ll ll lm lm lm  lm lm lm lm lm  ll lm lm ll ll  lm ll ll lm lm  lm lm lm lm lm
   ll ll lm lm lm  ll ll lm lm ll  lm lm lm ll lm  ll ll ll lm lm  lm lm lm ll ll
   lm lm lm lm ll  ll lm lm lm ll  lm lm ll ll ll  ll ll ll lm lm  lm ll ll ll ll
   lm
GQ03417-B05.1.619    <nnxnp> {-0} ; 266
   nn np np nn np  np np np nn --  np np -- nn nn  np np nn nn np  np nn nn np np
   np -- np np nn  nn nn np nn np  np nn nn np np  np nn nn np np  nn nn nn nn nn
   nn nn nn nn np  -- np nn nn nn  nn np np nn np  nn nn -- np nn  nn np np np np
   nn np np np nn  np np nn np nn  np np nn np nn  nn np np np nn  -- nn np nn np
   nn np nn nn nn  np nn nn np nn  np np np np nn  nn nn nn np np  np np np np nn
   nn nn np nn np  np np np np np  nn nn np np np  -- np np np np  nn np nn np nn
   np nn np nn np  nn np np nn np  nn nn np np nn  np nn nn np nn  np nn np nn nn
   np nn np np np  nn np np np nn  np nn np np nn  np nn nn nn nn  nn nn np nn np
   np np nn np np  np np nn np nn  nn nn nn np nn  nn np np nn np  nn nn np np np
   nn nn nn nn nn  nn np nn np np  np nn nn np np  np nn nn np --  np np nn np nn
   nn
GQ0257-P03.1.508     <lmxll> {1-} ; 267
   lm lm lm ll ll  lm lm lm lm lm  ll ll ll lm ll  ll ll lm lm ll  lm lm ll ll lm
   ll ll lm ll ll  lm ll ll lm lm  lm ll lm lm lm  ll ll lm lm ll  ll lm lm ll ll
   ll ll ll ll lm  ll lm lm lm ll  ll ll lm ll lm  lm lm lm lm lm  lm lm lm lm lm
   lm lm lm ll lm  lm ll lm lm ll  ll ll ll ll ll  ll ll ll ll lm  lm ll ll ll ll
   ll lm ll lm lm  lm ll ll ll ll  lm ll lm lm ll  ll ll lm lm lm  lm ll lm lm lm
   ll ll lm lm ll  lm lm lm ll ll  ll ll ll ll lm  ll lm ll ll ll  ll ll ll lm lm
   lm ll ll ll ll  lm ll ll lm ll  ll ll ll ll ll  ll lm lm ll ll  lm lm ll ll ll
   ll ll lm ll lm  ll lm ll lm lm  lm ll lm lm ll  ll ll ll ll ll  ll lm lm ll ll
   ll lm ll lm ll  lm ll ll ll ll  lm lm lm ll ll  ll lm ll lm lm  lm lm lm ll lm
   lm ll ll lm lm  lm ll lm ll lm  ll lm ll lm lm  lm ll ll ll lm  ll lm ll ll ll
   lm
02749-P05-104        <nnxnp> {-0} ; 268
   nn nn np nn np  np nn np nn nn  np nn np nn nn  np nn np nn np  nn nn nn np np
   nn np nn np np  np np np nn nn  np nn nn nn np  np np np np np  np nn np nn nn
   nn nn nn np np  -- np nn np nn  nn np np nn np  nn nn nn np nn  nn np np np np
   nn np np nn nn  np np nn np nn  np np nn np nn  nn np np np nn  np np np nn np
   nn nn nn nn nn  nn nn nn nn nn  np np nn np np  nn nn np np np  np np np np nn
   nn nn np nn nn  np np np np np  nn np nn nn np  np np np np np  nn np nn nn nn
   np nn np nn nn  nn nn nn nn np  nn np np np nn  np nn nn np nn  nn nn np nn nn
   np nn np np np  nn np nn np nn  np np np nn nn  np np nn nn nn  nn nn np nn np
   np np nn np np  np nn nn np nn  nn nn nn np nn  nn nn nn np np  nn np np nn np
   np nn nn nn nn  np np nn np np  nn nn np np np  np nn nn np np  nn np nn np nn
   np
FCL2233Contig1-1125  <nnxnp> {-0} ; 269
   nn np np nn np  np nn np nn nn  np nn np nn nn  np nn np nn np  nn nn nn np np
   np np nn np np  np np np nn nn  np nn nn nn np  np nn np np np  np nn np nn nn
   nn nn nn np np  nn np nn np nn  nn np np nn np  nn nn nn np nn  nn np np np np
   nn np np nn nn  np np nn np nn  np np nn np nn  nn np np np nn  np nn np nn np
   nn nn nn nn nn  nn nn nn nn nn  np np nn np np  nn nn np np np  np np np np nn
   nn nn np nn nn  np np np np np  nn np nn nn np  np np np np np  nn np nn np nn
   np nn np nn --  nn nn nn nn np  nn nn np np nn  np nn nn np nn  nn nn np nn nn
   np nn np np np  nn np nn np nn  np np np nn nn  np np nn nn nn  nn nn np nn np
   np np nn np np  np nn nn np nn  nn nn nn np nn  nn nn nn np np  nn nn np np np
   np nn nn nn nn  np np nn np np  nn nn np np np  np nn nn np np  nn np nn np nn
   np
GQ02811-M07.1.118    <lmxll> {0-} ; 270
   ll ll ll lm lm  ll ll ll ll ll  lm lm lm ll lm  lm lm ll ll lm  ll ll lm lm ll
   lm lm ll lm lm  ll lm lm ll ll  ll lm ll ll ll  lm lm ll ll lm  lm ll ll lm lm
   lm lm lm lm ll  lm ll ll ll lm  lm lm ll lm ll  ll ll ll ll ll  ll ll ll ll ll
   ll ll ll lm ll  ll lm ll ll lm  lm lm lm lm lm  lm lm lm lm ll  ll lm lm lm lm
   lm ll lm ll ll  ll lm lm lm lm  ll lm ll ll lm  lm lm ll ll ll  lm lm ll ll ll
   lm lm ll ll lm  ll ll ll lm lm  lm lm lm lm ll  -- ll lm lm lm  lm lm lm ll ll
   ll lm lm lm lm  ll lm lm ll lm  lm lm lm lm lm  lm ll ll lm lm  ll ll lm lm lm
   lm lm ll lm ll  lm ll lm ll ll  ll lm ll ll lm  lm lm lm lm lm  lm ll ll lm lm
   lm ll lm ll lm  ll lm lm lm lm  ll ll ll lm lm  lm ll lm ll ll  ll ll ll lm ll
   ll lm lm ll ll  ll lm ll lm ll  lm ll lm ll ll  ll lm lm lm ll  lm ll lm lm lm
   ll
WS02624-I01.1.60     <lmxll> {1-} ; 271
   ll ll lm ll ll  ll lm lm lm --  ll ll lm lm ll  lm ll ll ll lm  ll lm lm ll lm
   ll -- -- ll ll  lm lm ll lm lm  ll ll lm ll lm  lm lm ll lm lm  ll ll ll ll ll
   ll ll lm lm ll  ll lm lm ll lm  lm lm lm lm ll  lm lm -- lm ll  lm ll lm lm lm
   lm lm lm lm lm  ll lm lm ll ll  ll ll lm ll lm  lm ll lm ll lm  lm ll lm lm ll
   -- lm lm lm lm  ll ll ll ll lm  ll ll ll ll lm  ll lm ll ll lm  ll ll lm lm lm
   lm ll lm lm lm  ll ll lm lm lm  lm lm lm ll ll  ll lm lm lm lm  lm lm lm ll lm
   ll ll ll lm lm  ll lm ll lm ll  lm lm ll ll lm  ll ll lm ll lm  lm ll ll ll ll
   ll ll lm lm lm  -- lm lm lm ll  ll lm ll ll ll  lm ll ll lm lm  lm lm lm lm lm
   ll ll lm lm lm  ll ll lm lm ll  lm lm lm ll lm  ll ll ll lm lm  lm lm lm ll ll
   lm lm -- lm ll  ll lm lm lm ll  lm lm ll ll ll  ll ll ll lm ll  lm ll ll ll ll
   lm
GQ03417-B05.1.779    <nnxnp> {-0} ; 272
   nn np np nn np  np np np nn nn  np np np nn nn  np np np nn np  np nn nn np np
   np nn np np nn  nn nn np nn np  np nn nn np np  np nn nn np np  nn nn nn nn nn
   nn nn nn nn np  nn np nn nn nn  nn np np nn np  nn nn np np nn  nn np np np np
   nn np np np nn  np np nn np nn  np np nn np nn  nn np np np nn  np nn np nn np
   nn np nn nn nn  np nn nn np nn  np np np np nn  nn np nn np np  np np np np nn
   nn nn np nn np  np np np np np  nn nn np np np  np np np np np  nn np nn np nn
   np nn np nn np  nn np np nn np  nn nn np np nn  np nn nn np nn  np nn np nn nn
   np nn np np np  nn np np np nn  np np np np nn  np nn nn nn nn  nn nn np nn np
   np np nn np np  np np nn np nn  nn nn nn np nn  nn np np np np  nn nn np np np
   np nn nn nn nn  nn np nn np np  np nn nn np np  np nn nn np np  np np nn np nn
   np
GQ03805-N12.4.163    <lmxll> {1-} ; 273
   lm lm lm lm ll  ll ll ll lm lm  lm ll lm -- ll  ll ll ll ll ll  ll lm ll lm lm
   lm lm lm lm lm  lm lm lm lm ll  ll ll ll ll lm  ll lm ll lm lm  lm ll ll ll lm
   ll lm ll lm lm  lm lm ll lm lm  lm ll ll ll lm  lm lm lm lm lm  lm lm ll ll ll
   lm lm lm lm lm  lm lm lm lm lm  ll ll ll lm ll  lm ll lm ll lm  -- ll lm lm lm
   ll ll ll lm lm  lm ll ll lm ll  ll ll ll ll lm  ll ll lm ll lm  lm lm lm lm lm
   lm lm lm ll lm  ll lm ll ll lm  lm lm ll lm lm  ll ll ll ll ll  lm lm ll ll lm
   lm ll ll ll --  lm lm lm ll lm  ll lm ll ll ll  ll ll ll lm ll  lm lm -- lm lm
   lm ll ll ll lm  ll ll ll ll lm  lm ll -- lm lm  lm ll ll lm lm  ll ll lm ll lm
   ll lm lm ll ll  lm lm ll ll ll  ll lm lm ll lm  ll lm ll lm ll  ll lm ll lm lm
   lm lm lm lm lm  lm ll lm -- ll  lm lm ll lm lm  lm ll ll ll ll  ll lm lm lm ll
   lm
GQ0207-B16.1.1662    <lmxll> {1-} ; 274
   ll lm lm lm ll  ll ll ll lm lm  lm ll lm lm ll  ll ll ll ll ll  ll lm ll lm lm
   ll lm lm lm ll  lm lm lm lm ll  lm lm lm ll lm  ll lm ll ll lm  lm ll ll ll lm
   ll lm ll lm lm  ll lm ll lm lm  lm ll ll ll lm  lm lm lm lm ll  lm ll ll lm lm
   lm lm lm lm lm  ll lm lm lm lm  ll ll ll lm lm  lm ll lm ll lm  lm ll lm lm lm
   ll lm ll lm lm  lm ll ll ll ll  ll ll ll ll lm  ll ll lm ll lm  lm lm lm ll lm
   lm lm lm ll lm  ll lm ll ll ll  lm lm lm lm ll  lm ll ll ll lm  lm lm lm ll lm
   lm ll ll ll ll  lm lm lm lm lm  ll lm ll ll ll  ll ll ll lm ll  lm lm ll lm lm
   lm ll ll lm lm  ll lm lm lm lm  lm lm lm lm lm  lm ll lm lm lm  ll ll lm ll lm
   ll ll lm ll ll  lm lm lm lm ll  lm ll ll ll lm  ll lm ll lm ll  lm lm ll lm ll
   lm lm lm lm lm  lm ll lm ll ll  lm lm ll lm lm  lm ll ll ll lm  ll lm ll ll ll
   lm
GQ03112-C07.1.1170   <hkxhk> {01} ; 275
   hk hk hh kk hk  hh kk kk hh hh  hk kk kk kk hk  hk kk hk hh kk  hk hh hk hk hh
   kk kk hk kk hk  hh hk hk hh hk  hh hk hk hh hh  hk kk hh hk kk  hk hk hk hk hk
   kk hk kk kk hk  kk hh hh hk hk  hk hk hh hk hh  hh hk hk hk hk  hh hh hk hk hh
   hk hk hk hk hh  hh kk hk hk hk  hk kk hk hk hk  hk kk kk hk hh  hk hk hk hk kk
   hk hh hk hh hh  hk hk kk hk kk  -- hk hk hk hk  kk kk hk hk hh  hk hk hk hk hh
   hh kk hh kk kk  kk hk kk kk hk  kk hk hk hk hk  kk hk kk kk kk  hk kk hk hk hh
   hk kk hh kk hk  hh kk kk kk kk  hk hk kk hk hk  kk hh kk kk hk  hh hh hk kk kk
   kk kk kk hk hk  hk hk hk hk hk  hh hk kk kk kk  kk kk hk kk hk  kk hk hh hk hk
   hk hh hk kk hk  hh kk hk hk kk  hh hh hh hk kk  hk hk hk hk hk  kk hh kk hk hh
   hh hk hk hk hh  hk kk kk hk hk  hk hk hk hk hk  hk kk kk hk hk  kk hk hk kk kk
   hk
GQ03322-P21.4.1372   <hkxhk> {10} ; 276
   hk hk kk hk hk  hk hk kk hk hk  kk hk kk -- hh  kk hh kk hh kk  hh hh hk hk kk
   hk hk hk hk kk  kk kk kk hk hk  kk hh hk hk kk  kk hh kk kk kk  hk hk kk hh hh
   hh hh hk kk hk  hh hk hk kk hk  hk hk kk hk hk  hk hk hk kk hh  hk hk hk hk kk
   hk kk kk kk hk  hk kk hk hk hh  hk kk hk hk hk  hh hk kk hk hk  kk hh hk hk kk
   hk hk hk hk hk  hh hh hk hh hk  -- hk hk hk hk  hk hk hk kk kk  hk hk kk kk hk
   hk hh kk hh hk  hk kk kk kk kk  hh hk hk hk hk  hk hk kk kk kk  hk kk hk hk hk
   hk hh hk hk hk  hh hk hk hh hk  hk hk kk hk hk  hk hh hk hk hk  hh hh hk hh hh
   hk hh kk kk kk  hk kk hk kk hh  hk kk hk hh hh  hk hk hh hk hh  hk hk hk hk kk
   hk hk hk kk hk  hk hk hk hk hh  hk hk hh hk hk  hh hk hk kk kk  hk hk kk kk hk
   kk hk hk hh hh  hk kk hk hk hk  hk hk hh kk hk  hk hh hh kk hk  hk hk hh hk hk
   kk
NODE-2238-length-1   <hkxhk> {01} ; 277
   kk hh hk hh hk  hk kk kk hk hk  hh hk hh hk hk  hk kk kk hk kk  kk hh kk hh hk
   hk -- hh hk hk  hh hh hh hk hk  hk hk hk hk hh  kk hk kk kk hh  hh kk kk kk hh
   kk hk hk hh hh  kk hk hk hh hh  hk kk kk hk hk  hk hh hh hh hk  hh hh hk hk hh
   hh hh hh hk hh  kk hh hk hh hh  kk kk kk hh hh  hh hk hh hk hh  hk kk hh hk hk
   kk kk kk hk hh  hk hk hk kk hk  kk hk kk kk hh  kk hk hk kk hk  hh hh hh hk hh
   hk hk hk hk hk  kk hk kk hk kk  hk hk hk hh kk  hk hk hk kk hk  hh hh hk kk hh
   hh kk hk kk kk  hk hk hh hk hk  kk hh kk hk hk  kk hk kk hh kk  hh hk hk hk hh
   hh kk kk hh hk  kk hk hk hh hk  hk hk hk hk hk  hh kk hk hk hh  hk hk hh hk hh
   hk hk hk kk kk  hh hk hh hh kk  hh kk hk hk hk  kk hk kk hk hk  hk hh kk hk hh
   hh hk hk hh hh  hk kk hh hk kk  hk hk hk hh hk  hk kk kk hk hk  kk hk -- hk kk
   hh
GQ03307-E08.1.579    <nnxnp> {-1} ; 278
   np np nn np nn  nn np np np nn  nn np nn nn nn  nn np np np np  nn nn nn nn np
   np np nn np np  nn nn nn np np  nn nn np nn nn  np np nn np nn  nn nn nn nn np
   nn np nn np nn  np np nn nn nn  nn nn nn nn nn  nn np nn np np  nn nn nn np nn
   np nn nn nn nn  np nn np np np  nn np np nn nn  np np nn nn np  np np np nn np
   np nn np nn np  np nn nn nn nn  np nn np np nn  nn nn np np np  nn nn nn nn nn
   nn np np np np  nn np nn np np  np nn np nn np  -- nn nn np np  nn nn np np nn
   nn np nn np nn  nn np nn np np  np nn np nn nn  nn nn np np nn  nn nn nn np nn
   np np np nn np  np nn nn np np  np np nn np nn  np np nn np nn  nn nn nn nn nn
   nn nn np np np  nn np nn nn np  nn np nn np np  np np np np nn  np nn nn np nn
   nn nn nn nn nn  np np np nn nn  nn np nn nn nn  np np np nn np  nn nn nn nn np
   nn
PGWD1-0857           <lmxll> {0-} ; 279
   ll ll ll lm lm  lm lm lm ll ll  ll lm lm lm lm  lm lm lm ll lm  ll ll lm ll ll
   lm lm ll lm ll  ll ll lm ll ll  ll lm ll ll ll  lm lm ll ll ll  lm lm ll lm ll
   lm lm lm lm ll  ll ll lm ll lm  lm lm ll lm ll  ll ll ll ll ll  ll ll ll lm ll
   ll ll ll lm ll  ll lm ll ll lm  lm lm lm ll lm  ll lm lm lm ll  ll ll ll lm ll
   lm ll lm ll ll  ll lm lm ll lm  lm lm ll lm lm  lm lm ll lm ll  ll lm ll ll ll
   ll ll ll lm lm  lm ll lm lm lm  lm lm lm ll ll  lm ll lm lm lm  lm lm lm ll ll
   ll lm ll lm lm  ll ll lm lm lm  ll lm lm lm lm  lm lm lm lm lm  ll ll lm lm ll
   ll lm lm lm ll  lm lm lm ll ll  ll lm lm lm lm  lm lm lm lm lm  lm lm ll lm ll
   lm ll lm lm lm  ll lm lm lm lm  lm ll ll lm ll  lm ll lm ll lm  lm ll lm lm ll
   ll ll ll ll ll  ll lm lm lm lm  lm ll lm ll ll  ll lm lm lm lm  lm ll ll lm lm
   ll
PGLM1-0999           <lmxll> {0-} ; 280
   ll ll ll lm lm  lm lm lm ll ll  ll lm lm lm lm  lm lm lm ll lm  ll ll lm ll ll
   ll lm ll lm ll  ll ll lm ll ll  lm lm lm ll ll  lm lm lm ll ll  lm lm ll lm ll
   lm lm lm lm ll  ll ll lm ll lm  lm lm ll lm ll  ll ll ll ll ll  ll ll ll lm ll
   ll ll ll lm ll  ll lm ll ll lm  lm lm lm ll lm  ll lm lm lm ll  ll ll ll lm ll
   lm ll lm ll ll  ll lm lm ll lm  lm lm ll lm lm  lm lm ll lm ll  ll lm ll ll ll
   ll ll ll lm lm  lm ll lm lm lm  lm lm lm ll ll  lm ll lm lm lm  lm lm lm ll ll
   ll lm ll lm lm  ll ll lm lm ll  ll lm lm lm lm  lm lm lm lm lm  ll ll lm lm ll
   ll lm lm lm ll  lm lm lm ll ll  ll lm lm lm lm  lm lm lm ll lm  lm lm ll lm ll
   ll ll lm lm lm  ll lm lm lm lm  lm ll ll lm ll  lm ll lm ll lm  lm ll lm lm ll
   ll ll ll ll ll  ll lm lm lm lm  lm ll lm ll ll  ll lm lm lm lm  lm ll ll lm lm
   ll
GQ01305-E07.1.432    <lmxll> {0-} ; 281
   ll ll ll lm lm  ll ll lm ll ll  lm lm lm ll lm  lm lm ll ll lm  ll ll lm lm ll
   lm lm ll lm lm  ll lm lm ll ll  ll lm ll ll ll  lm lm ll ll lm  lm ll ll lm lm
   lm lm lm lm ll  lm ll ll ll lm  lm lm ll lm ll  ll ll ll ll ll  ll ll ll ll ll
   ll ll ll lm ll  ll lm ll ll lm  lm lm lm lm lm  lm lm lm lm ll  ll lm ll lm lm
   lm ll lm ll ll  ll lm lm lm lm  ll lm ll ll lm  lm lm ll ll ll  ll lm ll ll ll
   lm lm ll lm lm  ll ll ll lm lm  lm lm lm lm ll  lm ll lm lm lm  lm lm lm ll ll
   ll lm lm lm lm  ll lm lm ll lm  lm lm lm lm lm  lm ll ll lm lm  ll ll lm lm lm
   lm lm lm lm ll  lm ll lm ll ll  ll lm ll ll lm  lm lm lm lm lm  lm ll ll lm lm
   lm ll lm ll lm  ll lm lm lm lm  ll ll ll lm lm  lm ll lm ll ll  ll ll ll lm ll
   ll lm lm ll ll  ll lm ll lm ll  lm ll lm ll ll  ll lm lm lm ll  lm ll lm lm lm
   ll
GQ03216-K15.1.64     <nnxnp> {-0} ; 282
   nn np np nn np  np np np nn nn  np np np nn nn  np np np nn np  nn nn nn np np
   np np np np nn  nn nn np nn np  np nn nn np np  np nn nn np np  nn nn np nn nn
   nn nn nn nn np  nn np nn nn nn  nn np np nn np  nn nn nn np nn  nn np np np np
   nn np np np nn  np np nn np nn  np np nn np nn  nn np np np nn  np nn np nn np
   nn nn nn nn nn  np nn nn nn nn  np np nn np nn  nn np np np np  np np np np nn
   nn nn np nn np  np np np np np  nn nn np np np  -- np np np np  nn np nn np nn
   np nn np nn nn  nn np np nn np  nn nn np np nn  np nn nn np nn  nn nn np nn nn
   np nn np np np  nn np np np nn  np np np np nn  np nn nn nn nn  nn nn np nn np
   np np nn np np  np np nn np nn  nn nn nn np nn  nn np np np np  nn nn np np np
   np nn nn nn nn  nn np nn np np  np nn nn np np  np nn nn np np  nn np nn np nn
   np
GQ03126-G24.1.91     <nnxnp> {-0} ; 283
   nn nn np nn np  np nn nn nn nn  np nn np -- np  np nn nn nn nn  nn np nn np nn
   nn nn np nn nn  np np np nn nn  np np nn np np  nn nn np nn np  np nn np nn np
   nn nn np np np  nn nn np np np  np nn np np np  np np np nn np  np np np nn np
   np np np np np  nn np nn np nn  np nn nn np np  nn np np np np  nn nn np np nn
   nn nn nn nn nn  nn np np np np  nn np nn nn np  nn np nn nn nn  np np np np np
   nn nn nn np nn  nn nn np np nn  nn np nn np nn  nn np np nn nn  np np nn nn np
   np nn np nn np  nn nn np np nn  nn np nn np np  np np nn nn nn  np np np nn np
   nn nn nn np nn  nn nn np nn nn  nn nn np nn np  np nn nn nn np  np np np np np
   np np nn nn nn  np nn np np nn  np nn np nn nn  nn nn nn nn np  nn np nn nn np
   np np np np np  nn nn np np nn  np nn np np np  nn nn nn np nn  nn nn np np nn
   np
GQ02827-E23.1.1092   <nnxnp> {-1} ; 284
   np np nn np nn  nn np np nn nn  nn np np np nn  nn np np nn np  np nn nn nn nn
   np nn np np np  nn nn nn np np  nn nn np nn nn  nn np nn np np  nn nn np nn np
   np nn np np nn  np nn nn np nn  nn nn nn nn nn  nn np np np np  nn nn nn np nn
   np np np nn nn  nn np np np nn  nn np nn nn nn  np np np nn np  np np np nn np
   nn nn nn nn nn  np nn np np np  np nn np nn nn  nn nn np nn np  np nn np np nn
   nn np nn np np  nn np np np nn  np nn nn nn np  np nn np np np  nn np nn np nn
   np np nn np nn  nn np np np np  np nn np nn nn  np nn np np nn  nn nn nn np np
   np np np nn np  nn nn nn np np  nn nn np np np  np np nn np nn  np nn nn nn nn
   nn nn nn np nn  nn np nn nn np  nn np nn nn np  nn np nn np np  np nn np nn nn
   nn nn nn np nn  np np np nn nn  nn np nn np np  np np np nn np  nn np nn np np
   np
GQ03101-L16.4.1681   <nnxnp> {-1} ; 285
   np nn np nn np  nn np nn np np  nn nn np np nn  nn np nn nn np  np np np np nn
   np np nn nn np  np np nn nn nn  nn nn np nn nn  np np np np np  nn np np np nn
   np np nn nn nn  np np np nn nn  np np np nn --  np nn nn nn nn  nn np nn np nn
   nn nn nn np np  np nn np nn nn  np np np np nn  nn nn nn nn nn  np np nn np np
   nn np np np nn  np nn nn nn nn  np nn np np nn  np nn np np nn  nn nn nn np np
   np np np nn np  nn nn np nn nn  np np np np np  nn nn nn np np  np np np nn nn
   nn nn nn np np  np np nn nn np  np nn np nn nn  np nn np nn np  nn np nn nn nn
   nn np nn nn np  np np np nn nn  np np np np np  nn np nn np nn  nn np nn nn nn
   nn nn nn np nn  nn nn nn np np  nn np nn nn np  np np np np nn  np nn nn np nn
   nn np np nn nn  nn np nn nn np  nn nn nn np np  np np nn nn nn  np np np np np
   nn
PGLM2-1156           <nnxnp> {-0} ; 286
   nn nn np nn np  np nn np nn nn  np nn np nn nn  np nn np nn np  nn nn nn np np
   np np nn np np  np np np nn nn  np nn nn nn np  np np np np np  np nn np nn nn
   nn nn nn np np  nn np nn np nn  nn np np nn np  nn nn nn np nn  nn np np np np
   nn np np nn nn  np np nn np nn  np np nn np nn  nn np np np --  np np np nn np
   nn nn nn nn nn  nn nn nn nn nn  np np nn np np  nn nn np np np  np np np np nn
   nn nn np nn nn  np np np np np  nn np nn nn np  -- np np np np  nn np nn nn nn
   np nn np nn nn  nn nn nn nn np  nn np np np nn  np nn nn np nn  nn nn np nn nn
   np nn np np np  nn np nn np nn  np np np nn nn  np np nn nn nn  nn nn np nn np
   np np nn np np  np nn nn np nn  nn nn nn np nn  nn nn nn np np  nn np np nn np
   np nn nn nn nn  np np nn np np  nn nn np np np  np nn nn np np  nn np nn np nn
   np
GQ0206-L05.1.1255    <nnxnp> {-0} ; 287
   nn np np nn np  np nn np nn nn  np nn np nn nn  np nn np nn np  nn nn nn np np
   np np np np np  np np np nn nn  np nn nn np np  np nn np np np  np nn np nn nn
   nn nn nn np np  nn -- nn np nn  nn np np nn np  nn nn nn np nn  nn np np np np
   nn np np np nn  np np nn np nn  np np nn np nn  nn np np np nn  np nn np nn np
   nn nn nn nn nn  nn nn nn nn nn  np np nn np nn  nn nn np np np  np np np np nn
   nn nn np nn nn  np np np np np  nn nn nn nn np  -- np np np np  nn np nn np nn
   np nn np nn nn  nn nn nn nn np  nn nn np np nn  np nn nn np nn  nn nn np nn nn
   np nn np np np  nn np nn np nn  np np np nn nn  np np nn nn nn  nn nn np nn np
   np np nn np np  np np nn np nn  nn nn nn np nn  nn np np np np  nn nn np np np
   np nn nn nn nn  np np nn np np  nn nn nn np np  np nn nn np np  nn np nn np nn
   --
GQ0033.TB-D02.1-1514 <nnxnp> {-1} ; 288
   np nn nn np nn  nn np nn np np  nn np nn np np  nn np nn np nn  np np np nn nn
   nn nn np nn nn  nn nn nn np np  nn np np np nn  nn np nn nn nn  nn np nn np np
   np np np nn nn  np nn np nn np  np nn nn np nn  np np np nn np  np nn nn nn nn
   np nn nn np np  nn nn np nn np  nn nn np nn np  np nn nn nn np  nn np nn np nn
   np np np np np  np np np np np  nn nn np nn nn  np np nn nn nn  nn nn nn nn np
   np np nn np np  nn nn nn nn nn  np nn np np nn  nn nn nn nn nn  np nn np nn np
   nn np nn np np  np np np np nn  np np nn nn np  nn np np nn np  np np nn np np
   nn np nn nn nn  np nn np nn np  nn nn nn np np  nn nn np np np  np np nn np nn
   nn nn np nn nn  nn np np nn np  np np np nn np  np np np nn nn  np np nn nn nn
   nn np np np np  nn nn np nn nn  np np nn nn nn  nn np np nn nn  np nn np nn np
   nn
FCL1976Contig1-501   <nnxnp> {-0} ; 289
   nn np nn np nn  np nn np nn nn  np np nn -- np  np nn np np nn  nn nn nn nn np
   nn nn np np nn  nn nn np np np  np np nn np np  nn nn nn nn nn  nn nn nn nn np
   nn nn nn np np  nn nn nn np np  nn nn nn np nn  nn np np np np  np nn np nn np
   np np np nn nn  nn np nn np np  np nn nn nn np  np np np np np  nn nn np nn nn
   np nn nn nn np  nn np np np np  nn np nn nn np  nn np nn nn np  np np np nn nn
   nn nn nn np nn  np np nn np np  nn nn nn nn nn  np np np nn nn  nn nn nn np np
   np np np nn nn  nn nn np np np  nn np nn np np  nn np nn np nn  np nn np np np
   np nn np np nn  nn nn nn np np  nn nn nn nn nn  np nn np np np  np nn np np np
   np np np nn np  np np nn nn nn  np nn np np np  nn nn nn nn np  nn np np nn np
   np nn nn np nn  np nn np np nn  np np np nn nn  nn np np np np  nn nn nn nn nn
   np
PGLM2-0592           <lmxll> {1-} ; 290
   lm lm lm ll ll  ll ll ll lm lm  lm ll lm ll ll  ll ll ll -- ll  lm lm ll lm lm
   lm ll lm ll lm  lm lm lm lm lm  ll ll ll lm lm  ll ll ll lm lm  lm ll lm ll lm
   ll ll ll ll lm  lm lm ll lm ll  lm ll lm ll lm  lm lm lm lm lm  lm lm lm ll ll
   lm lm lm ll lm  lm ll lm lm ll  ll ll ll lm ll  lm ll lm ll lm  lm lm lm ll lm
   ll lm ll lm lm  lm ll ll lm ll  ll ll lm ll ll  ll ll lm ll lm  lm ll lm lm lm
   lm lm lm ll ll  ll lm ll ll ll  ll lm ll lm lm  ll lm ll ll ll  ll lm ll lm lm
   lm ll lm ll ll  lm lm lm ll lm  lm lm ll ll ll  ll ll ll lm ll  lm lm ll ll lm
   lm ll ll ll lm  ll ll ll ll lm  lm ll ll ll ll  ll ll ll lm lm  ll ll lm ll lm
   lm lm lm ll ll  lm ll ll ll ll  ll lm lm ll lm  ll lm ll lm ll  ll lm ll ll lm
   lm lm lm lm lm  lm ll ll ll ll  ll lm ll lm lm  lm ll ll ll ll  ll lm lm lm ll
   lm
GQ03236-P11.1.1014   <nnxnp> {-1} ; 291
   np nn nn np nn  nn np nn np np  nn np nn np np  nn np nn np nn  np np np nn nn
   nn nn nn nn nn  nn nn nn np np  nn np np nn nn  nn np nn nn nn  nn np nn np np
   np np np nn nn  np nn np nn np  np nn nn np nn  np np np nn np  np nn nn nn nn
   np nn nn np np  nn nn np nn np  nn nn np nn np  np nn nn nn np  nn np nn np nn
   np np np np np  np np np np np  nn nn np nn np  np np nn nn nn  nn nn nn nn np
   np np nn np np  nn nn nn nn nn  np np np np nn  nn nn nn nn nn  np nn np nn np
   nn np nn np np  np np np np nn  np np nn nn np  nn np np nn np  np np nn np np
   nn np nn nn nn  np nn np nn np  nn nn nn np np  nn nn np np np  np np nn np nn
   nn nn np nn nn  nn nn np nn np  np np np nn np  np nn nn nn nn  np np nn nn nn
   nn np np np np  nn nn np nn nn  np np np nn nn  nn np np nn nn  np nn np nn np
   nn
GQ03320-K06.1.412    <lmxll> {1-} ; 292
   lm lm lm ll ll  lm lm lm lm lm  ll ll ll lm ll  ll ll lm lm ll  lm lm ll ll lm
   ll ll lm ll ll  lm ll ll lm lm  lm ll lm lm lm  ll ll lm lm ll  ll lm lm ll ll
   ll ll ll ll lm  ll lm lm lm ll  ll ll lm ll lm  lm lm lm lm lm  lm lm lm lm lm
   lm lm lm ll lm  lm ll lm lm ll  ll ll ll ll ll  ll ll ll ll lm  lm ll ll ll ll
   ll lm ll lm lm  lm ll ll ll ll  lm ll lm lm ll  ll ll lm lm lm  ll ll lm lm lm
   ll ll lm lm ll  lm lm lm ll ll  ll ll ll ll lm  ll lm ll ll ll  ll ll ll lm lm
   lm ll ll ll ll  lm ll ll -- ll  ll ll ll ll ll  ll lm lm ll ll  lm lm ll ll ll
   ll ll lm ll lm  ll lm ll lm lm  lm ll lm lm ll  ll ll lm ll ll  ll lm lm ll ll
   ll lm ll lm ll  lm ll ll ll ll  lm lm lm ll ll  ll lm ll lm lm  lm lm lm ll lm
   lm ll ll lm lm  lm ll lm ll lm  ll lm ll lm lm  lm ll ll ll lm  ll lm ll ll ll
   lm
FCL255Contig1-2878   <nnxnp> {-0} ; 293
   nn np np nn np  np nn nn np np  nn nn nn nn np  np nn nn np nn  nn np np np np
   np nn nn nn nn  nn np np np nn  np np nn np np  np nn nn nn nn  np np nn np np
   nn np nn nn nn  nn np np nn np  np np -- np nn  nn nn nn nn np  np np nn nn np
   nn nn nn np np  np nn nn nn np  np nn np np np  nn np nn np np  nn nn nn np nn
   np np np np np  nn np nn nn nn  nn np nn nn np  nn nn nn np np  nn np nn np np
   nn nn np nn nn  nn nn nn nn np  nn nn np np nn  nn nn nn np nn  np nn np nn np
   nn nn np nn nn  np nn nn nn nn  nn np nn np np  nn np nn nn np  nn np np nn nn
   nn nn nn np nn  np nn nn nn np  nn np nn nn nn  nn nn np nn np  nn np np np np
   np np nn nn np  np nn np np nn  np np np np nn  np nn np nn nn  nn np nn np np
   nn nn nn np np  nn nn np np np  np np np nn nn  nn nn np np nn  nn nn np nn np
   nn
NODE-38053-length    <lmxll> {0-} ; 294
   lm ll ll ll lm  lm lm lm ll ll  ll lm ll lm lm  lm lm lm lm lm  lm ll lm ll ll
   ll ll ll ll ll  ll ll ll ll lm  lm lm lm lm ll  lm ll lm lm ll  ll lm lm lm ll
   lm ll lm ll ll  ll ll lm -- ll  ll lm lm lm ll  ll ll ll ll lm  ll ll lm ll lm
   ll ll ll ll ll  ll ll ll ll ll  lm lm lm ll lm  ll lm ll lm lm  ll lm ll ll ll
   lm lm lm ll ll  ll lm lm ll lm  lm lm lm lm ll  lm lm lm lm ll  ll ll ll ll ll
   ll ll ll lm ll  lm ll lm lm ll  ll ll lm ll lm  lm lm lm lm lm  ll ll ll lm ll
   ll lm lm lm lm  ll ll ll lm ll  lm ll lm lm lm  lm lm lm ll lm  ll ll lm ll ll
   ll lm lm ll ll  lm ll lm lm ll  ll lm lm ll ll  ll lm lm ll ll  lm lm ll lm ll
   lm ll ll lm lm  ll ll lm ll lm  ll ll ll lm ll  lm ll lm ll lm  lm ll lm ll ll
   ll ll ll ll ll  ll lm ll lm lm  ll ll lm ll ll  ll lm lm lm lm  lm ll ll ll lm
   ll
GQ03909-J06.1.223    <lmxll> {1-} ; 295
   lm lm lm ll ll  lm lm ll lm lm  ll ll ll lm ll  ll ll lm lm ll  lm lm ll ll lm
   ll ll lm ll ll  lm ll ll lm lm  lm ll lm lm lm  ll ll lm lm ll  ll lm lm ll ll
   ll ll ll ll lm  ll lm lm lm ll  ll ll lm ll lm  lm lm lm lm lm  lm lm lm lm lm
   lm lm lm ll lm  lm ll lm lm ll  ll ll ll ll ll  ll ll ll ll lm  lm ll lm ll ll
   ll lm ll lm lm  lm ll ll ll ll  lm ll lm lm ll  ll ll lm ll lm  lm ll lm lm lm
   ll ll lm ll ll  lm lm ll ll ll  ll ll ll ll lm  ll lm ll ll ll  ll ll ll lm lm
   lm ll ll ll ll  lm ll ll lm ll  ll ll ll ll ll  ll lm lm ll ll  lm lm ll ll ll
   ll ll ll ll lm  ll lm ll lm lm  lm ll lm lm ll  ll ll ll ll ll  ll lm lm ll ll
   ll lm ll lm ll  lm ll ll ll ll  lm lm lm ll ll  ll lm ll lm lm  lm lm lm ll lm
   lm ll ll lm lm  lm ll lm ll lm  ll lm ll lm lm  lm ll ll ll lm  ll lm ll ll ll
   lm
FCL3169Contig1-478   <lmxll> {0-} ; 296
   lm lm ll lm lm  lm ll ll -- ll  lm lm ll ll lm  ll lm lm lm ll  lm ll ll lm ll
   lm ll ll lm lm  ll ll lm ll ll  lm lm ll lm ll  ll ll lm ll ll  lm ll lm lm lm
   lm lm ll ll lm  lm ll ll lm ll  ll ll ll ll lm  ll ll ll ll lm  ll lm ll ll ll
   ll ll ll ll ll  lm -- ll lm lm  lm lm ll lm ll  ll lm ll lm --  ll lm ll ll lm
   ll ll ll ll ll  lm lm lm lm ll  lm lm lm lm ll  lm ll lm lm ll  lm lm ll ll ll
   ll lm ll ll ll  lm lm ll ll ll  ll ll ll lm lm  lm ll ll ll ll  ll ll ll lm ll
   lm lm lm ll ll  lm ll lm -- lm  ll ll lm lm ll  lm lm ll lm ll  ll lm lm lm lm
   lm lm ll ll ll  ll ll ll ll lm  lm ll lm lm lm  ll lm lm ll ll  ll ll -- ll ll
   lm lm ll ll ll  lm lm ll ll lm  ll ll ll lm ll  lm lm lm ll ll  ll ll ll lm lm
   ll ll ll ll lm  lm ll ll ll lm  ll ll lm lm lm  lm lm lm ll lm  ll lm lm lm lm
   ll
NODE-357-length-6    <nnxnp> {-1} ; 297
   -- np nn np nn  nn np nn np np  nn np nn np np  nn np nn np nn  np np np nn nn
   nn nn -- nn nn  nn nn nn np np  nn np np np nn  nn nn nn nn nn  nn np nn np np
   np np np nn --  -- nn np -- np  np nn nn -- nn  np np np nn np  -- nn nn nn nn
   np nn nn np np  nn nn np nn np  nn nn np nn np  np nn nn nn np  nn nn nn np nn
   -- np -- np np  np np np np np  nn nn np nn nn  np -- nn nn nn  nn nn nn nn np
   np np nn np np  nn nn nn nn nn  np nn np np nn  nn nn nn nn nn  np nn np np --
   nn -- nn np np  np np np np nn  np nn nn nn np  nn np np nn np  np np nn np --
   nn np nn nn nn  np nn np nn np  nn nn nn np np  nn nn np np np  np np nn np nn
   nn nn np nn nn  nn np np nn np  np np np nn np  np np np nn nn  np nn nn np nn
   nn np -- np np  nn nn np nn nn  np np nn nn nn  nn np np nn nn  np nn -- nn np
   nn
08Pg13359g           <lmxll> {0-} ; 298
   lm ll ll ll lm  lm lm lm ll ll  ll lm ll ll lm  lm lm lm lm lm  lm ll lm ll ll
   lm ll ll ll lm  ll ll ll ll lm  ll ll ll lm ll  lm ll lm lm ll  ll lm lm lm ll
   lm ll lm ll ll  lm ll lm ll ll  ll lm lm lm ll  ll ll ll ll lm  ll lm lm ll ll
   ll ll ll ll ll  lm ll ll ll ll  lm lm lm ll ll  ll lm ll lm ll  ll lm ll ll ll
   lm ll lm ll lm  ll lm lm lm lm  lm lm lm lm ll  lm lm ll lm ll  ll ll ll lm ll
   ll ll ll lm ll  lm ll lm lm lm  ll ll ll ll lm  ll lm lm lm ll  ll ll ll lm ll
   ll lm lm lm lm  ll ll ll ll ll  lm ll lm lm lm  lm lm lm ll lm  ll ll lm ll ll
   ll lm lm ll ll  lm ll ll ll ll  ll ll ll ll ll  ll lm ll ll ll  lm lm ll lm ll
   lm lm ll lm lm  ll ll ll ll lm  ll lm lm lm ll  lm ll lm ll lm  ll ll lm ll lm
   ll ll ll ll ll  ll lm ll lm lm  ll ll lm ll ll  ll lm lm lm ll  lm ll lm lm lm
   ll
GQ03118-P03.1.196    <lmxll> {0-} ; 299
   lm ll ll ll lm  lm lm lm ll ll  ll lm ll ll lm  lm lm lm lm lm  lm ll lm ll ll
   lm ll ll ll lm  ll ll ll ll lm  ll ll ll lm ll  lm ll lm lm ll  ll lm lm lm ll
   lm ll lm ll ll  lm ll lm ll ll  ll lm lm lm ll  ll ll ll ll lm  ll lm lm ll ll
   ll ll ll ll ll  lm ll ll ll ll  lm lm lm ll ll  ll lm ll lm ll  ll lm ll ll ll
   lm ll lm ll lm  ll lm lm lm lm  lm lm lm lm ll  lm lm ll lm ll  ll ll ll lm ll
   ll ll ll lm ll  lm ll lm lm lm  ll ll ll ll lm  ll lm lm lm ll  ll ll ll lm ll
   ll lm lm lm lm  ll ll ll ll ll  lm ll lm lm lm  lm lm lm ll lm  ll ll lm ll ll
   ll lm lm ll ll  lm ll ll ll ll  ll ll ll ll ll  ll lm ll ll ll  lm lm ll lm ll
   lm lm ll lm lm  ll ll ll ll lm  ll lm lm lm ll  lm ll lm ll lm  ll ll lm ll lm
   ll ll ll ll ll  ll lm ll lm lm  ll ll lm ll ll  ll lm lm lm ll  lm ll lm lm lm
   ll
GQ03118-P03.1.999    <lmxll> {0-} ; 300
   lm ll ll ll lm  lm lm lm ll ll  ll lm ll ll lm  lm lm lm lm lm  lm ll lm ll ll
   lm ll ll ll lm  ll ll ll ll lm  ll ll ll lm ll  lm ll lm lm ll  ll lm lm lm ll
   lm ll lm ll ll  lm ll lm ll ll  ll lm lm lm ll  ll ll ll ll lm  ll lm lm ll ll
   ll ll ll ll ll  lm ll ll ll ll  lm lm lm ll ll  ll lm ll lm ll  ll lm ll ll ll
   lm ll lm ll lm  ll lm lm lm lm  lm lm lm lm ll  lm lm ll lm ll  ll ll ll lm ll
   ll ll ll lm ll  lm ll lm lm lm  ll ll ll ll lm  ll lm lm lm ll  ll ll ll lm ll
   ll lm lm lm lm  ll ll ll ll ll  lm ll lm lm lm  lm lm lm ll lm  ll ll lm ll ll
   ll lm lm ll ll  lm ll ll ll ll  ll ll ll ll ll  ll lm ll ll ll  lm lm ll lm ll
   lm lm ll lm lm  ll ll ll ll lm  ll lm lm lm ll  lm ll lm ll lm  ll ll lm ll lm
   ll ll ll ll ll  ll lm ll lm lm  ll ll lm ll ll  ll lm lm lm ll  lm ll lm lm lm
   ll
WS00110-I13.1.198    <lmxll> {0-} ; 301
   ll lm ll lm lm  lm ll ll ll ll  ll ll ll lm lm  ll lm lm lm ll  lm ll ll lm ll
   lm ll ll lm lm  ll ll lm ll ll  lm lm ll lm ll  ll ll ll ll ll  lm ll ll lm lm
   lm lm ll ll lm  -- ll ll -- ll  ll ll ll ll lm  ll ll ll ll lm  ll lm lm ll ll
   ll ll ll ll ll  lm ll ll lm lm  lm lm ll lm ll  ll lm ll lm ll  ll lm ll ll lm
   ll ll ll ll ll  lm lm lm lm ll  lm lm lm lm ll  ll ll lm lm ll  lm lm ll ll ll
   ll lm ll lm ll  lm lm ll ll ll  ll ll ll lm lm  lm lm ll ll ll  ll ll ll lm ll
   lm lm lm ll ll  lm ll lm lm lm  ll ll lm lm ll  lm lm ll lm ll  ll lm lm lm lm
   lm lm ll ll ll  ll ll ll ll lm  lm ll lm lm lm  ll lm lm ll ll  ll ll ll ll ll
   lm lm ll ll ll  lm lm ll ll lm  ll ll ll lm ll  lm lm lm ll ll  ll ll ll lm lm
   ll ll ll lm lm  lm ll ll lm lm  ll ll lm ll lm  lm lm lm ll lm  ll lm lm lm lm
   ll
GQ02829-O06.1.408    <lmxll> {1-} ; 302
   lm lm lm ll ll  ll ll ll lm lm  lm ll ll ll ll  ll ll lm lm ll  lm lm ll ll lm
   ll ll lm ll lm  lm ll ll lm lm  lm ll lm lm lm  ll ll lm lm ll  ll ll lm ll lm
   ll ll ll ll lm  ll lm lm lm ll  ll ll lm ll lm  lm lm lm lm lm  lm lm lm lm lm
   lm lm lm ll lm  lm ll lm lm ll  ll ll ll ll ll  lm ll ll ll lm  lm lm lm ll ll
   ll lm ll lm lm  lm ll ll lm ll  ll ll lm ll ll  ll ll lm ll lm  lm ll lm lm lm
   lm ll lm ll ll  ll lm ll ll ll  ll ll ll ll lm  ll lm ll ll ll  ll ll ll lm lm
   lm ll lm ll ll  lm ll ll ll ll  lm ll ll ll ll  ll lm ll ll ll  lm lm ll ll lm
   ll ll ll ll lm  ll lm ll lm lm  lm ll ll ll ll  ll ll ll ll ll  ll ll lm ll lm
   ll lm ll ll ll  lm ll ll ll ll  lm lm lm ll ll  ll lm ll lm lm  ll lm ll ll lm
   lm ll ll lm lm  lm ll ll ll ll  ll lm ll lm lm  lm ll ll ll lm  ll lm ll ll ll
   lm
GQ03518-I02.1.380    <lmxll> {0-} ; 303
   lm lm ll lm lm  lm ll ll ll ll  lm lm ll ll lm  ll lm lm lm ll  lm ll ll ll ll
   lm ll ll lm lm  ll ll lm ll ll  lm lm ll lm ll  ll ll lm ll ll  lm lm lm lm lm
   lm lm ll ll lm  lm ll ll lm ll  ll ll ll ll ll  ll ll ll ll lm  ll lm ll ll ll
   ll ll ll ll ll  lm ll ll lm lm  lm lm ll lm ll  ll lm ll lm ll  lm lm ll ll lm
   ll ll lm ll ll  lm lm lm lm ll  lm ll lm lm ll  lm ll lm lm ll  ll lm ll ll ll
   ll lm ll ll ll  lm lm ll ll ll  ll ll ll lm lm  lm ll ll ll ll  lm ll ll lm ll
   lm ll lm ll ll  lm ll lm ll ll  ll ll lm lm ll  lm lm ll lm ll  ll ll lm lm lm
   ll lm ll ll ll  ll ll ll ll ll  lm ll ll lm lm  ll lm lm ll ll  ll ll ll ll ll
   ll lm ll ll ll  lm lm ll ll lm  ll ll ll lm ll  lm lm lm ll ll  ll ll ll lm lm
   ll ll ll ll lm  lm ll ll ll lm  ll ll lm lm lm  lm ll lm ll ll  ll ll lm lm lm
   ll
GQ03112-B18.1.842    <nnxnp> {-1} ; 304
   -- -- nn np nn  nn np np nn --  nn np nn np nn  nn -- -- nn np  nn nn nn nn np
   np nn nn np np  nn nn nn -- np  nn nn np nn nn  np np nn np np  nn nn nn nn --
   nn nn nn np nn  -- np nn nn nn  nn nn nn nn nn  nn np nn np np  nn nn nn np nn
   np nn nn nn nn  nn nn np np np  nn np np nn nn  np np np nn np  -- np np nn np
   -- nn -- nn nn  np nn nn nn nn  np nn np np nn  nn nn np np np  nn nn nn nn nn
   nn np np np np  nn np nn np np  np nn nn nn np  np nn np np np  nn nn np np nn
   nn np nn np nn  nn np nn np np  np nn np nn nn  nn nn np np nn  nn nn np np nn
   np nn np nn np  -- nn nn np np  nn -- np nn nn  np np nn np nn  nn nn nn nn nn
   nn nn nn np np  nn np nn nn np  nn np nn np np  np np nn -- nn  np nn nn np nn
   nn nn nn np nn  np np np nn nn  nn np nn nn nn  np np np nn np  nn nn nn np np
   nn
GQ03811-G23.1.856    <nnxnp> {-0} ; 305
   -- nn np nn --  np nn nn np --  np nn nn nn --  np nn nn np nn  nn np np np --
   -- -- nn nn nn  np np np np nn  np np nn np np  np nn nn nn nn  np np nn np nn
   nn np nn nn nn  -- np np nn np  -- np np -- nn  nn nn nn nn nn  np np nn nn np
   nn nn nn np np  np nn nn nn np  np nn np np np  nn np nn -- np  nn nn nn np nn
   -- np -- np np  nn -- nn nn nn  nn -- nn np np  nn nn nn np np  nn np nn nn np
   np nn np nn nn  nn nn nn nn np  nn np np np nn  nn nn nn nn nn  np nn np nn np
   nn nn -- nn np  np nn nn nn nn  nn np nn np np  nn np nn nn np  nn -- -- nn nn
   nn nn nn np nn  -- nn nn nn nn  np -- nn nn nn  nn nn np nn np  nn np np np np
   np np np nn np  np nn np np nn  np np np np nn  np nn np nn nn  nn np nn np np
   -- np -- nn np  nn nn nn np np  np nn np nn nn  nn nn nn np nn  nn nn -- nn nn
   nn
LFY-1307             <nnxnp> {-0} ; 306
   nn nn np nn np  np nn nn nn np  np nn np nn np  np nn nn np nn  np np np np nn
   nn nn np nn nn  np np np nn nn  np np nn np np  nn nn np nn nn  np np np np nn
   np nn np nn np  -- nn np np np  np np np np np  np nn np nn nn  np np np nn np
   nn np np np np  nn np nn nn nn  np nn nn np np  nn nn nn np nn  nn nn nn np nn
   nn np nn np np  nn np np np np  nn np nn nn np  np np nn nn nn  np np np np np
   np nn nn nn nn  np nn np nn nn  nn np nn np nn  nn np np nn nn  np np nn nn np
   np -- np nn np  np nn np nn nn  nn np nn np np  np np nn nn np  np np np nn np
   nn np nn np nn  nn np np nn nn  nn nn nn np np  nn nn np nn np  np np np np np
   np np np nn nn  np nn np np nn  np nn np nn nn  nn nn np nn np  nn np np nn np
   np np np nn np  nn nn nn np np  np nn np np np  nn nn nn np nn  np np np np nn
   np
GQ03405-L17.1.127    <nnxnp> {-0} ; 307
   nn np np nn np  np nn np nn nn  np nn np nn nn  np nn np nn np  nn nn nn np np
   np np np np np  np np np nn nn  np nn nn np np  np nn np np np  np nn np nn nn
   nn nn nn np np  nn np nn np nn  nn np np nn np  nn nn nn np nn  nn np np np np
   nn np np np nn  np np nn np nn  np np nn np nn  nn np np np nn  np nn np nn np
   nn nn nn nn nn  nn nn nn nn nn  np np nn np nn  nn nn np np np  np np np np nn
   nn nn np nn nn  np np np np np  nn nn nn nn np  -- np np np np  nn np nn np nn
   np nn np nn nn  nn nn nn nn np  nn nn np np nn  np nn nn np nn  nn nn np nn nn
   np nn np np np  nn np nn np nn  np np np nn nn  np np nn nn nn  nn nn np nn np
   np np nn np np  np np nn np nn  nn nn nn np nn  nn np np np np  nn nn np np np
   np nn nn nn nn  np np nn np np  nn nn nn np np  np nn nn np np  nn np nn np nn
   np
GQ03708-D02.1.640    <nnxnp> {-0} ; 308
   nn np np nn np  np nn np nn nn  np nn np nn nn  np nn np -- np  nn nn nn np np
   np np np np np  np np np nn nn  np nn nn np np  np nn np np np  np nn np nn nn
   nn nn nn np np  nn np nn np nn  nn np np nn np  nn nn -- np nn  nn np np np np
   nn np np np nn  np np nn np nn  np np nn np nn  nn np np np nn  np nn np nn np
   nn nn nn nn nn  nn nn nn nn nn  np np nn np nn  nn nn np np np  np np np np nn
   nn nn np nn nn  np np np np np  nn nn nn nn np  -- np np np np  nn np nn np nn
   np nn np nn nn  nn nn nn nn np  nn nn np np nn  np nn nn np nn  nn nn np nn nn
   np nn np np np  nn np nn np nn  np np np nn nn  np np nn nn nn  nn nn np nn np
   np np nn np np  np np nn np nn  nn nn nn np nn  nn np np np np  nn nn np np np
   np nn nn nn nn  np np nn np np  nn nn nn np np  np nn nn np np  nn np nn np nn
   np
FCL324Contig1-740    <lmxll> {0-} ; 309
   lm ll ll ll lm  lm lm lm ll ll  ll lm ll -- lm  lm lm lm lm lm  lm ll lm ll ll
   lm ll ll ll lm  ll ll lm ll lm  ll ll ll lm ll  ll ll lm lm ll  ll lm lm lm ll
   lm ll lm ll ll  lm ll lm ll ll  ll ll lm lm ll  ll ll ll ll lm  ll lm ll ll ll
   ll ll ll ll ll  lm ll ll lm ll  lm lm ll ll ll  ll lm ll lm ll  lm lm ll ll ll
   ll ll lm ll lm  ll lm lm lm lm  lm ll lm lm ll  lm lm ll lm ll  ll ll ll lm ll
   ll lm ll ll ll  lm ll lm lm lm  ll ll ll lm lm  ll ll lm lm ll  lm ll ll lm ll
   lm lm lm lm lm  ll ll ll ll ll  lm lm lm lm lm  lm lm lm ll lm  ll ll lm lm ll
   ll lm lm ll ll  lm ll ll ll ll  ll ll ll ll lm  ll lm ll ll ll  lm lm ll lm ll
   ll lm ll ll lm  lm lm ll ll lm  ll lm lm lm lm  lm ll lm ll lm  ll ll lm ll lm
   ll ll ll ll ll  lm ll ll ll lm  ll ll lm lm ll  ll ll lm lm ll  lm ll lm lm lm
   ll
GQ03122-H04.1.434    <nnxnp> {-1} ; 310
   np np np np nn  np np np nn nn  np np np np nn  np np np np np  np nn np nn nn
   nn np np np np  np np nn nn np  np nn np nn nn  nn np np np np  np np np np nn
   np nn np np np  np np nn np nn  nn np np np np  np np np np np  nn np np np np
   np np np nn np  nn np np np np  nn np np nn np  np np np nn np  np np np nn np
   nn nn np np nn  np np np np np  np nn np np nn  np np np nn np  np nn np np np
   np np np np np  np np np np nn  np np np nn np  np np np nn np  nn np nn np np
   np np nn np np  nn np np np np  np nn np np nn  np np np np np  np np np np np
   np np np np np  nn np np np nn  np nn np np np  np np nn np np  np nn np np nn
   np nn np np np  np np np nn np  nn np nn nn np  np np np np np  np nn np nn np
   np np np np np  np np np nn np  np nn np np np  np np nn nn np  np np nn np nn
   np
FCL1292Contig1-666   <nnxnp> {-1} ; 311
   nn np np nn np  nn nn np nn np  nn nn np nn nn  nn np np nn np  nn nn nn np np
   np nn np nn nn  nn np nn nn nn  nn np np np nn  np np np nn np  nn np nn np np
   nn np np nn np  -- np np nn nn  nn np np nn nn  nn nn np np np  nn nn nn nn nn
   nn np np nn np  np nn nn nn nn  np np np np nn  np nn nn nn nn  np np nn nn nn
   nn np np np nn  np np np nn nn  nn np np nn np  np nn nn np nn  np np np np np
   nn np np nn np  nn nn nn np np  np np np np nn  np nn np np np  nn np nn np np
   np nn nn nn np  nn nn np np nn  nn nn nn np np  nn nn np nn np  nn nn nn np nn
   np np np np nn  nn nn np np nn  nn nn nn np nn  np np np nn np  np np np nn np
   nn np nn nn nn  np nn nn nn np  nn nn np nn np  np np np nn nn  nn nn np np nn
   nn np np nn np  np np np nn np  np nn nn nn nn  np np nn nn np  nn np np np np
   nn
PGLM2-1300           <hkxhk> {00} ; 312
   hh hh hk hh kk  hh kk kk kk kk  hh hk hk kk kk  hh hk hh hh hk  hk hk hk hk kk
   kk hk hk hk kk  hk hk kk hk kk  hh hk kk kk kk  hk kk hk hk hh  hk hh hh hk kk
   hk hk kk hk hk  -- hh hk kk kk  hk hh hh hk kk  kk hk hk hk hh  kk hh hh hh hh
   hk hk hk kk hh  hk hk kk hk hh  hk hk hk kk hh  kk hk hk kk hk  hk kk hk hk kk
   hk hk hk hk kk  hk hk hh hk hk  hk hk hk hk hk  hk hh kk hk hk  hk kk hk hh hk
   hh hh hh kk hh  hk hk hk hh kk  hk hk hh kk kk  hk hh hk hk hk  kk hh kk hk kk
   kk kk kk hk hk  kk hh kk hk kk  hk kk hh hh kk  kk hh hh hh hk  hk hk hk hk kk
   hh hk kk hh kk  kk kk hk hk kk  kk hk hk kk hh  hk kk hk hk hh  hh kk hk hk hk
   hk hk hk hk hh  hk hk hh kk kk  kk hk hk kk kk  hk hk hk hk hh  hk hk hh hk hk
   hk hk hk hh hh  hk hk hh hk hk  hh hk hk hh kk  hk hk kk kk hh  hh hh kk hh hk
   hh
GQ03002-I06.2.174    <lmxll> {0-} ; 313
   lm ll ll lm lm  lm lm ll ll ll  ll ll ll lm lm  ll ll ll lm ll  ll lm lm ll ll
   ll lm ll ll ll  lm lm ll ll lm  ll ll ll ll ll  ll lm lm ll lm  lm lm lm lm ll
   lm lm ll lm ll  ll lm ll ll lm  ll ll ll ll ll  lm lm lm lm ll  lm lm ll ll ll
   lm ll ll ll ll  ll ll lm lm ll  ll lm ll ll lm  lm lm lm lm lm  ll ll lm ll lm
   lm ll lm lm lm  ll lm ll ll ll  lm ll ll ll lm  lm ll ll ll ll  lm lm lm ll lm
   ll ll lm ll ll  ll ll lm ll ll  ll lm lm ll ll  lm ll lm ll ll  ll ll lm ll lm
   lm lm ll ll lm  ll ll lm lm ll  ll lm ll ll lm  lm lm ll ll ll  lm ll lm ll ll
   ll lm ll lm lm  ll lm ll ll lm  lm ll lm lm ll  lm lm lm ll ll  lm ll lm ll ll
   ll lm ll ll lm  ll lm lm lm lm  lm ll ll ll ll  ll lm ll ll lm  lm lm ll ll lm
   lm lm lm ll ll  ll lm ll ll ll  ll ll ll ll lm  ll ll ll ll lm  lm lm lm ll lm
   lm
GQ02816-F10.1.660    <lmxll> {0-} ; 314
   ll lm ll lm lm  lm lm lm lm lm  ll lm lm lm lm  ll ll lm ll lm  ll ll lm lm ll
   lm lm lm lm ll  ll ll lm ll ll  ll ll lm lm lm  ll ll ll lm lm  lm lm ll ll ll
   ll ll lm ll ll  lm ll lm lm ll  ll ll lm ll ll  ll ll lm lm ll  ll lm ll ll lm
   ll ll ll ll ll  ll ll ll lm ll  lm lm ll lm lm  ll lm lm ll lm  ll ll lm lm ll
   lm ll lm lm lm  ll lm lm lm ll  ll ll ll lm lm  ll lm lm ll ll  ll ll ll ll ll
   lm ll lm lm lm  ll ll ll lm ll  lm ll lm ll lm  ll ll lm lm lm  ll ll ll ll ll
   lm ll ll lm --  ll ll ll lm ll  ll ll ll lm lm  lm ll lm lm ll  ll ll lm ll ll
   lm ll lm ll ll  ll ll lm ll lm  ll ll lm lm ll  lm lm lm ll lm  lm ll lm ll lm
   lm ll ll lm ll  ll ll lm ll ll  ll ll ll lm ll  ll ll lm ll lm  lm ll lm ll ll
   lm ll ll lm lm  lm lm ll ll ll  lm lm ll ll ll  lm lm lm ll ll  ll ll ll lm ll
   ll
GQ03002-I06.2.728    <lmxll> {0-} ; 315
   lm ll ll lm lm  lm lm ll ll ll  ll ll ll lm lm  ll ll ll lm ll  ll lm lm ll ll
   ll lm ll ll ll  lm lm ll ll lm  ll ll ll ll ll  ll lm lm ll lm  lm lm lm lm ll
   lm lm ll lm ll  ll lm ll ll lm  ll ll ll ll ll  lm lm lm lm ll  lm lm ll ll ll
   lm ll ll ll ll  ll ll lm lm ll  ll lm ll ll lm  lm lm lm lm lm  ll ll lm ll lm
   lm ll lm lm lm  ll lm ll ll ll  lm ll ll ll lm  lm ll ll ll ll  lm lm lm ll lm
   ll ll lm ll ll  ll ll lm ll ll  ll lm lm ll ll  -- ll lm ll ll  ll ll lm ll lm
   lm lm ll ll lm  ll ll lm lm ll  ll lm ll ll lm  lm lm ll ll ll  lm ll lm ll ll
   ll lm ll lm lm  ll lm ll ll lm  lm ll lm lm ll  lm lm lm ll ll  lm ll lm ll ll
   ll lm ll ll lm  ll lm lm lm lm  lm ll ll ll ll  ll lm ll ll lm  lm lm ll ll lm
   lm lm lm ll ll  ll lm ll ll ll  ll ll ll ll lm  ll ll ll ll lm  lm lm lm ll lm
   lm
ZIP-1197             <lmxll> {0-} ; 316
   ll lm ll ll lm  lm lm ll ll ll  ll ll ll ll lm  ll ll lm ll lm  ll ll lm ll ll
   lm lm ll lm lm  ll lm ll ll ll  ll ll lm lm ll  ll ll ll lm lm  ll lm lm ll ll
   lm lm lm lm ll  ll ll lm lm ll  ll lm lm ll ll  ll lm lm lm ll  ll lm ll ll lm
   ll ll ll ll ll  ll ll lm lm ll  lm ll ll lm lm  ll lm lm ll lm  ll ll lm lm ll
   lm ll lm lm ll  ll lm lm lm ll  lm ll ll ll lm  lm lm lm ll ll  ll lm ll ll lm
   ll lm lm ll ll  ll ll lm lm ll  lm ll lm ll lm  ll ll lm lm lm  ll ll lm lm ll
   lm lm ll lm ll  ll ll ll lm ll  ll lm ll lm lm  lm ll lm lm ll  lm ll lm ll ll
   ll ll ll ll lm  ll ll lm ll lm  lm ll lm lm ll  lm lm lm ll lm  lm ll lm ll ll
   lm lm ll lm lm  ll lm ll ll ll  ll ll ll ll ll  ll ll lm ll lm  lm ll ll ll lm
   ll lm lm lm lm  lm lm ll ll ll  lm lm ll ll lm  lm lm ll lm lm  ll ll ll ll ll
   lm
GQ03301-J10.1.419    <lmxll> {0-} ; 317
   lm ll ll ll lm  lm lm lm ll ll  ll ll lm lm lm  ll lm ll lm ll  ll lm lm lm ll
   lm ll ll ll ll  lm lm lm ll lm  ll lm ll ll ll  ll lm lm ll ll  lm lm ll lm ll
   ll lm ll lm lm  ll lm lm ll lm  ll ll ll ll ll  lm lm lm lm ll  lm lm ll ll ll
   lm ll ll ll ll  ll ll lm lm ll  ll ll ll ll lm  lm lm -- lm lm  ll ll lm ll lm
   lm ll lm lm lm  ll lm ll ll lm  lm lm ll ll lm  lm ll ll ll ll  lm lm lm ll lm
   lm ll ll ll ll  ll ll lm ll ll  ll lm lm ll ll  lm ll ll ll ll  ll ll lm ll lm
   ll lm ll ll lm  ll ll lm lm ll  ll lm ll ll lm  lm lm ll ll lm  lm ll lm ll ll
   lm lm lm lm lm  ll lm ll ll lm  lm ll lm lm ll  lm lm lm ll ll  lm ll lm ll lm
   ll ll ll ll lm  ll lm lm lm lm  lm lm ll ll ll  lm lm ll ll lm  ll lm ll ll lm
   lm lm lm ll ll  ll lm ll lm ll  ll ll ll lm lm  ll ll ll ll lm  lm ll lm ll lm
   lm
GQ03012-K09.2.333    <nnxnp> {-0} ; 318
   np nn nn np nn  np np nn np nn  np np nn np np  np nn nn np nn  nn np np nn nn
   nn np nn np np  np nn np np np  np nn nn nn np  nn nn nn np nn  np nn np nn nn
   np nn nn np nn  nn nn nn np np  np nn nn np np  np np nn nn nn  np np np np np
   np nn nn np nn  nn np np np nn  nn nn nn nn np  nn np np np np  nn nn np np np
   np nn nn nn np  nn nn nn np np  np nn nn np nn  nn np np nn np  nn nn nn nn np
   np nn nn np nn  np np np nn nn  nn nn nn nn np  nn np nn nn nn  np nn np nn nn
   nn np np np nn  np np nn nn np  np np np nn nn  np np nn np nn  np np np nn nn
   nn nn nn nn np  np np nn nn np  np np np nn np  nn nn nn np nn  nn nn nn np nn
   np nn np np np  nn np np nn nn  np np nn np nn  nn nn nn np np  np np nn nn np
   np nn nn np nn  nn nn nn np nn  nn np np nn np  nn nn np np nn  np nn np nn nn
   np
GQ0204-N01.1.1481    <lmxll> {1-} ; 319
   lm lm ll lm ll  lm ll ll ll ll  lm lm ll ll ll  lm ll lm lm lm  ll lm ll lm ll
   ll ll lm ll ll  ll lm lm lm lm  lm lm ll ll ll  lm lm ll lm lm  ll lm ll ll ll
   lm lm ll lm ll  lm lm lm ll ll  lm ll lm ll ll  ll lm lm lm lm  ll lm lm lm lm
   ll lm lm ll lm  lm lm lm lm lm  lm ll ll ll lm  ll ll ll ll ll  ll ll ll lm ll
   lm lm ll ll ll  lm ll ll lm lm  ll lm lm ll lm  ll lm ll lm ll  lm ll ll lm ll
   lm lm lm ll ll  lm lm lm lm ll  ll ll lm ll ll  lm lm ll lm lm  ll lm ll lm ll
   ll lm ll ll ll  ll lm ll lm ll  lm ll lm lm ll  lm lm ll lm ll  ll ll ll ll ll
   lm lm ll lm lm  ll ll ll lm ll  ll lm ll ll lm  lm ll lm lm lm  lm ll ll ll lm
   ll lm ll ll lm  ll lm lm ll ll  ll ll lm ll ll  ll ll ll lm lm  ll lm lm lm lm
   lm ll ll ll lm  ll ll lm lm ll  lm lm ll ll ll  ll ll ll ll lm  lm lm ll lm lm
   lm
GQ03208-N23.1.142    <nnxnp> {-0} ; 320
   np nn nn np nn  np np nn np nn  nn nn np nn np  np np nn np np  np np nn np np
   np np np np np  nn nn np nn np  np nn nn nn nn  np nn nn nn nn  np nn np nn nn
   nn np nn np nn  nn np nn np np  np nn np np nn  np nn nn np nn  np nn np np np
   nn nn nn nn np  nn nn nn np np  nn np nn nn np  np np np np nn  np np np np nn
   nn nn np np np  np nn nn nn np  nn nn np np nn  nn nn nn np np  nn nn np nn nn
   np nn np np nn  np nn np np nn  nn nn nn nn np  np np np nn nn  nn nn np nn nn
   nn nn nn np nn  np nn np nn np  np np nn nn np  nn np np np nn  nn np np nn np
   nn np nn nn nn  np nn nn np np  np np np nn np  np nn nn np nn  nn nn nn np nn
   np nn nn np np  nn np np np np  nn np nn nn nn  nn np nn nn np  np np np nn np
   np nn nn np nn  nn np nn np nn  nn np np np nn  np nn nn np nn  nn nn np nn nn
   np
GQ02804-B16.1.530    <lmxll> {0-} ; 321
   ll ll lm ll lm  ll lm lm lm lm  ll ll lm lm lm  ll lm ll ll ll  lm ll lm ll lm
   lm lm ll lm lm  lm lm lm ll lm  ll ll lm lm lm  ll lm lm ll ll  lm ll ll lm lm
   ll ll lm ll lm  ll ll ll lm lm  ll ll ll lm lm  lm ll ll ll ll  lm ll ll ll ll
   lm ll ll lm ll  ll ll lm ll ll  ll lm lm lm ll  lm lm lm lm lm  lm lm lm ll lm
   ll ll lm lm lm  ll lm ll ll ll  lm ll ll lm ll  lm ll lm ll lm  ll lm lm ll lm
   ll ll ll lm ll  ll ll ll ll lm  ll lm ll lm lm  ll ll ll ll lm  lm ll lm ll lm
   lm lm lm lm lm  lm ll lm ll lm  ll lm ll ll lm  lm ll ll ll lm  lm lm lm lm lm
   ll ll lm ll lm  lm lm ll ll lm  lm ll lm lm ll  ll lm ll ll ll  ll lm lm lm ll
   lm ll lm ll ll  lm lm ll lm lm  lm lm ll lm lm  lm lm lm ll ll  ll ll ll ll ll
   ll lm lm ll ll  lm lm ll ll lm  ll ll lm ll lm  lm lm lm lm ll  ll ll lm ll ll
   ll
GQ02828-K04.1.168    <nnxnp> {-1} ; 322
   nn np np np nn  np np np nn nn  nn nn np nn np  np nn nn np np  np nn nn np nn
   nn np nn nn nn  nn nn nn nn nn  nn np np np nn  nn nn nn np nn  nn np np nn nn
   nn np nn nn np  nn np nn np nn  np np np np np  nn np np nn nn  np np np np np
   np nn nn np np  nn nn np np np  nn np np np nn  nn np np np np  np np nn nn nn
   np nn nn np np  np np np nn nn  np nn nn np nn  nn nn nn np nn  np nn np nn np
   np np np nn np  nn np nn np np  nn nn nn np nn  nn np nn nn np  nn nn nn np np
   nn nn nn np np  np np np np np  nn np np np nn  nn nn np nn np  np nn np np np
   nn nn np np nn  nn np nn np np  np nn np nn np  np nn nn nn np  np np np nn nn
   np nn nn np np  np np np np nn  np np nn nn nn  nn np nn nn nn  nn np nn nn np
   np np np nn nn  np np np nn np  np nn nn np nn  nn np nn nn np  np nn nn nn nn
   nn
GQ02906-M17.2.505    <nnxnp> {-1} ; 323
   nn np np nn np  nn nn np nn np  nn nn np np nn  nn nn np nn np  nn nn nn np nn
   nn nn np nn nn  nn np nn np nn  nn np np np nn  np np np nn np  nn np nn np np
   np np np nn np  np nn np nn nn  nn np np nn nn  nn np np np np  nn nn nn nn nn
   nn nn nn nn np  np nn nn nn nn  np np np np nn  np nn nn nn nn  np np nn nn nn
   nn np np np nn  np np np np nn  nn np np nn np  np np nn np nn  np np np np np
   nn np nn nn np  nn np nn np np  np np np np nn  -- nn np np np  np np nn np np
   np nn nn nn np  nn nn np np nn  nn nn nn np np  nn nn np nn np  nn nn nn np nn
   np np np np nn  nn nn np np nn  nn nn nn np nn  np np np nn np  np np np nn np
   nn np nn nn np  np nn nn nn np  nn nn np nn np  np nn np nn nn  nn nn np np nn
   nn np np nn np  np np np nn np  np nn nn nn np  np np nn nn np  nn np np np np
   nn
GQ01313-K05.3.371    <nnxnp> {-1} ; 324
   nn np np nn np  np nn np nn nn  nn nn np np nn  nn np nn np np  np np nn np np
   np np np nn nn  nn np nn nn nn  nn np np np nn  nn nn nn np np  nn np nn nn nn
   nn np nn nn np  np np nn np nn  np np nn nn np  np nn np nn nn  nn np nn np np
   np np np nn np  np np np np np  np np np nn nn  np np nn nn nn  np np nn nn nn
   np nn nn np np  np nn np nn nn  nn nn np np np  np nn nn np nn  np nn np nn nn
   nn np np nn np  nn np nn np np  nn np nn np nn  np nn nn nn np  nn nn nn np np
   nn np nn np np  nn np np np np  nn np np np nn  nn nn np nn np  nn nn np np np
   nn nn np np nn  np np nn np np  np np nn np np  np nn nn nn nn  np np nn nn nn
   nn np np nn nn  np np nn np nn  np np nn nn np  np np nn nn nn  nn np np nn np
   np np np nn np  np np np nn np  nn nn nn np nn  nn np nn nn np  nn np nn nn nn
   nn
GQ03912-N03.2.638    <nnxnp> {-1} ; 325
   nn np np np np  np nn np nn nn  nn nn np np np  nn np nn np np  np np nn np np
   nn np np nn nn  nn nn nn nn nn  nn np np np nn  nn nn nn np nn  nn np nn nn nn
   nn np nn nn np  np np nn np nn  np np nn nn np  np nn np nn nn  nn np nn np np
   np np np np np  np -- np np np  np np np nn nn  np np np nn nn  np np nn nn nn
   np nn nn np np  np nn np nn nn  np nn nn np np  nn nn nn np nn  np nn np nn np
   nn np np nn np  nn np nn np np  nn nn nn np nn  np nn nn nn np  nn nn nn np np
   nn np nn np np  nn np np np np  nn np np np nn  nn nn np nn np  nn nn np np np
   nn nn np np nn  np np nn np np  np np nn np np  np nn nn nn nn  np np nn nn nn
   nn nn np nn nn  -- np nn np nn  np np nn nn np  np np nn nn nn  nn np np nn np
   np np np nn np  np np np nn np  np nn nn np nn  nn np nn nn np  nn np nn nn nn
   nn
GQ02906-J22.1.1371   <lmxll> {1-} ; 326
   lm ll lm ll ll  ll ll lm lm lm  lm lm lm lm ll  lm ll lm lm lm  lm ll ll lm lm
   lm ll lm ll ll  lm ll lm lm lm  lm lm ll ll lm  lm lm ll lm ll  ll ll ll lm lm
   ll ll ll ll lm  lm ll ll ll lm  lm lm ll ll lm  lm ll ll ll lm  ll ll lm lm lm
   ll lm lm lm lm  lm lm ll ll ll  lm ll lm ll ll  ll ll ll lm ll  lm lm ll ll ll
   lm lm ll lm lm  lm ll ll ll lm  ll lm lm lm ll  ll ll ll lm lm  lm ll ll lm ll
   lm lm ll lm lm  lm lm ll ll lm  lm ll ll ll lm  lm lm ll lm ll  lm lm ll ll ll
   ll ll ll ll ll  lm lm lm ll lm  lm ll lm ll ll  ll ll lm ll lm  ll lm ll lm lm
   lm ll -- lm --  -- lm ll lm ll  ll lm ll ll lm  ll ll ll lm ll  ll lm ll lm lm
   ll ll lm lm ll  lm ll lm ll lm  ll lm lm lm lm  lm ll ll lm ll  ll ll lm lm ll
   lm ll ll ll ll  lm ll lm lm lm  lm lm lm lm ll  lm ll lm ll ll  ll ll lm lm lm
   ll
GQ02816-B10.1.570    <nnxnp> {-0} ; 327
   nn nn nn nn np  nn nn nn np np  np np nn np np  nn nn nn nn np  nn np np np np
   -- nn np nn np  nn np np np np  nn np np np np  np np np np np  nn np nn np np
   np np np np nn  np nn np nn np  nn nn nn nn np  np nn nn np np  nn nn nn nn nn
   nn np np np nn  np np nn np nn  np nn nn np np  np nn nn np nn  nn np np np np
   np np nn nn nn  np nn nn np np  nn np np nn np  nn nn np nn np  nn np nn np nn
   nn nn nn np nn  np nn np nn np  np nn np np np  -- nn np np nn  np nn np np nn
   np np np nn nn  nn nn nn nn nn  np np nn nn np  np np nn np nn  nn nn nn nn nn
   nn np nn nn np  np nn np np nn  np np nn np nn  nn np np np nn  nn nn nn np np
   nn np np nn nn  nn np nn np np  nn nn np np np  np nn np np np  np nn np np nn
   np nn nn np nn  nn nn nn np nn  nn np np nn np  np nn nn np nn  nn np np np np
   nn
WS0266-F16.1.380     <nnxnp> {-0} ; 328
   np nn nn np nn  np np nn np nn  nn nn np nn np  np np nn np np  np np nn np np
   np np np np np  nn nn np -- np  np nn nn nn --  np nn nn nn nn  np np np nn nn
   nn np nn np nn  nn np nn np np  np nn np np nn  np nn nn np nn  np nn np np np
   nn nn nn nn np  nn nn nn np np  nn np nn nn np  np np np np --  np np np np nn
   nn nn np np np  np nn nn nn np  -- nn np np nn  nn nn nn np np  nn nn np nn nn
   np nn np np nn  np nn np np nn  nn nn nn nn np  np np np nn nn  nn nn np nn nn
   nn nn nn np nn  np nn np nn np  np np nn nn np  nn np np np nn  nn np np nn np
   nn np nn nn --  np nn nn np np  np np np nn np  np nn nn np nn  nn nn np np nn
   np nn nn np np  nn np np np np  nn np nn nn nn  nn np nn nn np  np np np nn np
   np nn nn np nn  nn np nn np nn  nn np np np nn  np nn nn np --  nn nn np np nn
   np
PabiesPrMYB2-543     <lmxll> {0-} ; 329
   ll ll lm ll lm  ll lm lm lm lm  ll ll lm lm lm  ll lm ll ll ll  lm ll lm ll lm
   lm lm ll lm lm  lm lm ll ll ll  ll ll lm lm lm  ll ll lm ll ll  lm ll lm lm lm
   ll ll lm ll lm  ll ll ll lm lm  ll lm ll lm lm  lm ll ll ll ll  lm ll ll ll ll
   lm ll ll lm ll  ll ll ll ll ll  ll lm lm lm ll  lm lm lm lm --  lm lm lm ll lm
   ll ll lm lm lm  ll lm lm ll ll  lm ll ll lm ll  lm -- lm ll lm  ll lm lm ll lm
   ll ll ll lm ll  ll ll ll ll --  lm lm ll lm lm  ll ll lm ll lm  lm ll lm ll lm
   lm -- lm lm lm  lm ll lm ll lm  ll lm ll ll lm  ll ll lm ll lm  lm lm lm lm lm
   ll ll -- ll ll  lm lm lm ll lm  lm ll lm lm ll  ll lm ll ll ll  ll lm lm -- ll
   lm ll lm lm ll  lm ll ll lm lm  lm lm ll -- lm  lm lm lm ll ll  lm ll ll ll ll
   ll lm lm lm ll  lm lm ll ll lm  ll ll lm lm lm  lm lm lm lm ll  ll ll lm ll ll
   ll
FCL5462Contig1-609   <nnxnp> {-1} ; 330
   nn np np np nn  np np np nn nn  nn nn np nn np  nn np nn np np  np np nn np np
   nn np np nn nn  nn nn nn nn nn  nn np np np nn  nn nn nn np nn  nn np np nn nn
   nn np nn nn np  np np nn np nn  np np nn nn np  np nn np nn nn  np np np np np
   np np np np np  np np np np np  nn np np np nn  nn np np np nn  np np nn nn nn
   np nn nn np np  np nn np nn nn  np nn nn np np  nn nn nn np nn  np nn np nn np
   nn np np nn np  nn np nn np np  nn nn nn np nn  np np nn nn np  nn nn nn np np
   nn np nn np np  np np np np np  nn np np np nn  nn nn np nn np  np nn np np np
   nn nn np np nn  np np nn np np  np np nn nn np  np nn nn nn nn  np np np nn nn
   np nn nn np np  np np nn np nn  np np nn nn nn  nn np nn nn nn  nn np nn nn np
   np np np nn nn  np np np nn np  np nn nn np nn  nn np nn nn np  nn np nn nn nn
   nn
GQ03805-P10.1.1793   <lmxll> {1-} ; 331
   ll lm lm ll ll  ll ll lm lm lm  lm lm lm ll ll  lm lm lm ll lm  lm ll ll lm lm
   lm ll lm lm ll  lm ll lm lm ll  lm lm ll ll lm  lm ll ll lm ll  ll ll ll lm lm
   ll ll lm ll lm  lm ll lm lm lm  lm lm ll ll lm  lm ll ll ll lm  ll ll lm lm lm
   ll lm lm lm lm  lm lm ll ll lm  lm ll lm lm ll  ll ll ll lm ll  lm lm ll ll ll
   lm lm ll lm lm  lm ll ll ll lm  -- lm lm lm ll  ll ll ll lm lm  ll ll ll lm ll
   lm lm ll lm lm  lm lm ll ll lm  lm ll ll ll lm  lm lm ll lm ll  lm lm ll lm ll
   ll ll lm ll ll  lm lm lm ll lm  lm ll lm ll ll  ll ll lm lm lm  ll lm ll lm lm
   lm ll lm ll ll  lm ll lm lm ll  ll lm ll ll lm  ll ll ll lm ll  ll lm ll lm lm
   ll ll lm lm ll  lm ll lm ll ll  ll lm lm lm ll  lm ll ll lm ll  ll ll lm lm ll
   lm ll ll ll lm  lm ll lm lm lm  lm lm lm lm ll  lm lm lm ll ll  ll ll ll lm lm
   ll
GQ04006-D19.1.821    <nnxnp> {-0} ; 332
   nn nn nn nn np  nn np np np np  nn np nn -- np  nn nn nn np np  nn nn nn np nn
   nn nn np np nn  nn nn nn np nn  nn np np nn np  np nn nn np nn  nn nn nn nn np
   np np nn np nn  np nn np np np  np np nn nn np  np np np np nn  np nn nn nn nn
   nn np np np np  np nn np np np  np nn nn np nn  nn nn nn nn nn  nn np nn np np
   nn np nn nn np  np nn nn nn np  nn nn np nn np  nn nn nn np nn  np np nn nn nn
   nn nn np np nn  np np np nn np  nn nn nn np np  nn nn np nn nn  np np np np np
   np np np nn nn  np nn np np np  nn nn nn nn nn  np nn nn nn nn  np np np np np
   np np np nn np  nn np np np np  np np np np np  np np np np nn  np np np nn np
   nn nn nn np np  nn np np np np  np nn np np np  nn np nn np nn  np np nn np np
   nn np np nn nn  nn nn np np nn  np np nn np np  nn nn np np nn  nn nn np nn np
   nn
PGLM2-0342           <nnxnp> {-1} ; 333
   nn np np nn np  nn nn np nn np  nn nn np np nn  nn nn np nn np  nn nn nn np nn
   nn nn np nn nn  nn np nn np nn  nn np np np nn  np np np nn np  nn np nn np np
   np np np nn np  -- nn np -- nn  nn np np nn nn  nn np np np np  nn nn nn nn nn
   nn nn nn nn np  np nn nn nn nn  np np np np nn  np nn nn nn nn  np np nn nn nn
   nn np np np nn  np np np np nn  nn np np nn np  np np nn np nn  np np np np np
   nn np nn nn np  nn np nn np np  np np np np nn  np nn np np np  np np nn np np
   np -- nn nn np  nn nn np np nn  nn nn nn np np  nn nn np nn np  nn nn nn np nn
   np np np np --  nn nn np np nn  nn -- nn np nn  np np np nn np  np np np nn np
   nn np nn nn np  np nn nn nn np  nn nn np nn np  np nn np nn nn  nn nn np np nn
   nn np np -- np  np np np nn np  np nn nn nn np  np np nn nn np  nn np np -- np
   nn
PabiesZTL-514        <lmxll> {1-} ; 334
   lm ll lm ll ll  ll ll ll ll ll  lm ll lm ll ll  lm lm ll lm ll  lm lm ll ll lm
   ll ll ll ll lm  lm lm ll lm lm  lm lm ll ll ll  lm lm lm ll ll  ll ll lm lm lm
   lm lm ll lm lm  ll lm ll ll lm  lm ll ll lm lm  lm lm ll ll lm  lm ll lm lm ll
   lm lm lm lm lm  lm lm lm ll lm  ll ll lm ll ll  lm ll ll lm ll  lm lm ll ll lm
   ll lm ll ll ll  lm ll ll ll lm  lm lm lm ll ll  lm ll ll lm lm  lm lm lm lm lm
   ll ll ll ll ll  lm lm ll ll lm  ll lm ll lm ll  -- lm ll ll ll  lm lm lm ll lm
   ll lm lm ll lm  lm lm lm ll lm  lm lm lm ll ll  ll lm ll ll lm  lm lm ll lm lm
   ll lm ll lm lm  lm lm ll lm ll  ll lm ll ll lm  ll ll ll lm ll  ll lm ll lm ll
   ll lm lm ll lm  lm lm ll lm lm  lm lm lm ll lm  lm lm ll lm ll  ll lm ll lm lm
   ll lm lm ll ll  ll ll lm lm lm  ll ll lm lm ll  ll ll ll lm lm  lm lm lm ll lm
   lm
PabiesZTL-958        <lmxll> {1-} ; 335
   lm ll lm ll ll  ll ll ll ll ll  lm ll lm ll ll  lm lm ll lm ll  lm lm ll ll lm
   ll ll ll ll lm  lm lm ll lm lm  lm lm ll ll ll  lm lm lm ll ll  ll ll lm lm lm
   lm lm ll lm lm  ll lm ll ll lm  lm ll ll lm lm  lm lm ll ll lm  lm ll lm lm ll
   lm lm lm lm lm  lm lm lm ll lm  ll ll lm ll ll  lm ll ll lm ll  lm lm ll ll lm
   ll lm ll ll ll  lm ll ll ll lm  lm lm lm ll ll  lm ll ll lm lm  lm lm lm lm lm
   ll ll ll ll ll  lm lm ll ll lm  ll lm ll lm ll  -- lm ll ll ll  lm lm lm ll lm
   ll lm lm ll lm  lm lm lm ll lm  lm lm lm ll ll  ll lm ll ll lm  lm lm ll lm lm
   ll lm ll lm lm  lm lm ll lm ll  ll lm ll ll lm  ll ll ll lm ll  ll lm ll lm ll
   ll lm lm ll lm  lm lm ll lm lm  lm lm lm ll lm  lm lm ll lm ll  ll lm ll lm lm
   ll lm lm ll ll  ll ll lm lm lm  ll ll lm lm ll  ll ll ll lm lm  lm lm lm ll lm
   lm
WS00720-E22.1.576    <lmxll> {1-} ; 336
   lm ll lm ll ll  ll ll ll ll ll  lm ll lm ll ll  lm lm ll lm ll  lm lm ll ll lm
   ll ll ll ll lm  lm lm ll lm lm  lm lm ll ll ll  lm lm lm ll ll  ll ll lm lm lm
   lm lm ll lm lm  ll lm ll ll lm  lm ll ll lm lm  lm lm ll ll lm  lm ll lm lm ll
   lm lm lm lm lm  lm lm lm ll lm  ll ll lm ll ll  lm ll ll lm ll  lm lm ll ll lm
   ll lm ll ll ll  lm ll ll ll lm  lm lm lm ll ll  lm ll ll lm lm  lm lm lm lm lm
   ll ll ll ll ll  lm lm lm ll lm  ll lm ll lm ll  -- lm ll ll ll  lm lm lm lm lm
   ll lm lm ll lm  lm lm lm ll lm  lm lm lm ll ll  ll lm ll ll lm  lm lm ll lm lm
   ll lm ll lm lm  lm lm ll lm ll  lm lm ll ll lm  ll ll ll lm ll  ll lm ll lm ll
   ll lm lm ll lm  lm lm ll lm lm  lm lm lm ll lm  lm lm ll lm ll  ll lm ll lm lm
   ll lm lm ll ll  ll ll lm lm lm  ll ll lm lm lm  ll ll ll lm lm  lm lm lm ll lm
   lm
PabiesFT2-2592       <lmxll> {1-} ; 337
   ll lm lm ll ll  ll ll lm lm lm  lm lm lm ll ll  lm lm lm ll lm  lm ll ll lm lm
   lm ll lm lm lm  ll ll lm lm ll  lm lm lm lm lm  lm ll ll lm ll  ll ll ll ll lm
   ll ll lm ll lm  lm ll lm lm ll  lm lm lm lm lm  ll ll ll ll lm  ll ll lm lm lm
   ll lm lm lm lm  lm lm ll ll lm  lm ll lm lm ll  ll ll ll ll --  lm lm ll lm ll
   lm lm ll lm ll  lm ll lm lm lm  ll lm lm lm ll  ll lm lm lm lm  ll ll ll lm ll
   lm lm ll lm lm  lm lm ll lm lm  lm ll ll lm lm  ll lm ll lm ll  lm lm ll lm ll
   ll ll lm lm ll  lm lm ll ll lm  lm ll lm lm ll  ll ll lm lm lm  ll lm ll lm lm
   lm ll lm ll ll  lm ll lm lm ll  ll lm ll ll lm  ll ll ll lm lm  ll lm ll lm lm
   lm ll lm lm ll  lm ll ll ll ll  ll lm lm lm lm  lm ll lm lm ll  ll ll lm lm ll
   ll ll ll lm lm  lm ll lm lm lm  lm lm lm lm ll  lm lm lm lm ll  ll ll ll lm lm
   ll
0-14976-01-9598-     <hkxhk> {11} ; 338
   hh kk kk hh hk  hk hh kk hk hk  hk hk kk hk hh  hk kk hk hk kk  kk hk hh kk kk
   kk hk kk hk hk  hh hk hk hk hh  hk kk kk kk hk  hk hh hh kk hk  hh hk hh hh hk
   hh hk hk hh kk  kk hk hk kk hh  kk kk hk hk kk  hk hh hk hh hk  hh hk hk kk kk
   hk kk kk hk kk  kk kk hk hk kk  kk hk kk hk hh  hk hk hh hh hk  kk kk hh hk hh
   kk hk hh kk kk  kk hh kk hh hk  hh hk kk kk hk  hk hk hk kk hk  hk hh hk hk hh
   hk kk hk hk kk  hk kk hh kk kk  hk hk hh kk hk  kk hk hh hk hk  hk hk hh kk hk
   hh hk hk kk hk  hk kk hk hk kk  hk hk kk kk hh  hh hh kk hk kk  hh hk hk kk kk
   hk hh kk hk hh  kk hk hk kk hk  hk kk hh hk kk  hk hh hh hk hk  hk kk hh hk hk
   hk hk kk hk hh  kk hk hh hk hh  hk kk hk hk hk  kk hk hh hk hh  hh hk kk hk hk
   hk hk hk hk kk  kk hk kk hk kk  hk hk hk kk hh  hk kk hk hk hk  hh hk hh hk hk
   hh
GQ03110-G04.1.347    <hkxhk> {11} ; 339
   hk hh kk hh hk  hh hk hh hh hh  kk hk hh hk hh  hk kk hk hk hh  hk kk hk hh hk
   hh hh hh hk hk  kk kk hh kk hk  hk kk hk hk hk  hk kk kk hk hk  hh hh hk hk kk
   kk hk hh kk kk  hk hk hh hh kk  hk hk hh hk kk  hk kk hk hh kk  hk hk hk hk hh
   kk kk kk kk hk  hk kk kk hh hk  hk hh kk hk hh  hk hh hh hk hk  hk hk hh hh kk
   hk kk hh hh hh  hk hk hk hk kk  kk kk hk hk hk  hk hh hk hk hk  kk kk hk kk kk
   hh kk hh hh hk  kk kk kk hh kk  hh hk hk kk hk  hk hk hh hh hk  hk kk hk kk kk
   hk kk kk hh kk  hk hk hk hk hk  hk hk kk hk hh  hk hk hh hh kk  kk hk hk kk hk
   hk hk hh kk kk  kk kk hk hk hk  kk kk hk hk hk  hh hk hk hk hh  hk kk hh hk hk
   hh hk kk hh hk  kk hk hh hk hk  kk hk kk hk kk  kk hk hk kk hh  hh hk hh kk hk
   hh kk kk hh hk  hk hh kk kk kk  hh hh kk hk kk  hh hk hk hk kk  kk hk hk hh hk
   hk
GQ03239-B02.3.196    <hkxhk> {11} ; 340
   hk hk kk hh hk  hh hk hh hh hh  kk hk hh hk hh  hk kk hk hk hh  hk kk hk hh hk
   hh hh hh hk hk  kk kk hh kk hk  hk kk hk hk hk  hk kk kk hk hk  hh hh hk hk kk
   kk hk -- kk kk  hk hk hk hh kk  hk hk -- hk kk  hk kk hk -- kk  hk hk hk hk hh
   kk kk kk kk hk  hk kk kk hh hk  hk hh kk hk hh  hk hh hh hk hk  hk hk hh hh kk
   hk kk hh hh hh  hk hk hk hk kk  kk kk hk hk hk  hk hh hk hk hk  kk kk hk kk kk
   hh hk hh hh hk  hk kk kk hh kk  hk kk hk kk hk  hk hk hh hh hk  hk kk hk kk kk
   hk kk kk hh kk  hk kk hk hk hk  hk hk kk hk hh  hk hk hh hh kk  kk hk hk kk hk
   hk hk hh kk kk  kk kk hk hk hk  hk kk hh hk hk  hh hk hk hk hh  hk kk hh hk hk
   hh hk kk hh hk  kk hk hh hk hk  kk hk kk hk kk  kk hk hk kk hh  hh hk hh kk hk
   hh kk kk hh hk  hk hh kk kk kk  hh hh hk hk kk  hh hk hk hk kk  kk hk hk hh kk
   hk
GQ03408-K04.1.373    <hkxhk> {10} ; 341
   hk hk hk hk hk  hh hh hh kk kk  kk kk hh hk hh  hk hh kk hh hk  hk hk hk hk kk
   hk hk kk kk kk  hk hk hk kk hk  kk hh hk hk kk  kk hk hk hk kk  hk hk hk hk kk
   kk hh kk hk hh  kk hh hk hk hk  hk hk hk hk hk  hk hk hk hk kk  hh hh hk hk hk
   hh kk kk hk hk  kk kk hh hh hk  kk hk hk hk hk  hk hh -- hh hh  hh hk hk kk hk
   hh kk hk hh hh  hk hh hk kk hk  hh hk kk hk kk  hk kk kk hk kk  hh hk hh kk hh
   hh hk hk kk hk  kk hk hk hk hk  kk hk kk hk kk  hk hk kk kk hk  kk kk hk hk hh
   kk hk kk hk hh  hk hk hh hh hk  kk hk hk hk hk  hk hk hk kk hh  hk kk hh hk hk
   hh hk hh hh hk  kk hh kk hk hh  hh kk hh hk hk  hh hk hk kk hk  hh hk hh kk hk
   hk kk kk hk hk  hk hh hh hh hk  hh hh kk kk kk  hk hh kk kk hk  kk hh kk kk hh
   hh hh hh kk kk  hk hh hk hk hk  hk kk kk hh hk  kk hk kk kk hh  hh kk hk kk hk
   hk
08Pg03713d           <hkxhk> {11} ; 342
   hh kk kk kk hh  hk hk hk hk hk  hk hk hk hh hk  hk hk hk hk kk  kk hh hh hk kk
   hh kk hk hk hk  hh hh hh hk hh  hk hk kk kk hk  hk hh hh kk hk  hh hk kk hh hk
   hk hk hk hh hk  kk hk hh kk hh  kk kk hk kk kk  hk hk hk hh hk  hk hk kk kk kk
   hk kk kk kk kk  kk hk hk hk kk  hk kk kk kk hh  hh hk hk hk hh  kk kk hh hk hh
   hk hk hh hk hk  kk hk kk hk hh  hk hh hk kk hk  hh hk hk kk hk  hk hh hk hk hk
   hh kk kk hk kk  hk kk hh kk kk  hk hh hh kk hk  -- kk hk hk kk  hk hk hh kk hk
   hk hk hk kk hk  kk kk hk hk kk  hk hk kk kk hh  hh hh kk hk hk  hk hk hk kk kk
   hh hh hk hk hh  kk hk hk kk hk  hk kk hh hh kk  hk hh hh hk hk  hk kk hk hk hh
   kk hk hk kk hk  kk hk hh hk hh  hk hk hk hk hk  hh hk hk hk hh  hk hk hk hk hk
   hk hk hk hk hk  kk hk kk hh kk  kk hk hk hk hh  hk kk hk hk hk  hh kk hh hk hh
   hh
WS-2.0-GQ03209.B     <hkxhk> {00} ; 343
   kk hh hh kk hk  hk kk -- hk hh  hk hk hh hk kk  hk hh hk kk hh  hh hk kk hh --
   hh kk hh hk kk  hk hk hk hk kk  hk hh hk hk hk  hk kk kk hk hk  kk hk kk -- hh
   kk -- hk kk hh  hh hk hk hh hk  hh hh kk kk hk  hh kk hk kk hh  kk kk hk hk hk
   kk hh hh hk hh  hh hh kk kk hh  hh hk hh hk kk  hk hk kk hk kk  hh hh kk kk kk
   hk hk hk hh hk  hh kk hk kk hk  kk hh hh hk hk  hk kk kk hh hk  hk hk hk hk kk
   hk hh hk hk hh  hk hh kk hk hh  hk hk kk hk hk  hh hk kk hh hk  hk hh kk hh hk
   kk kk hk kk hk  hk hk hh hk hk  hk hk hk hk kk  hk kk hh hk hh  kk hk kk hh hh
   hh kk hh hk kk  hh hk hh hh kk  hk hh kk hk hh  hk hk kk hk hk  hk hh kk hk hk
   kk hk hh hk kk  hh hk hk hk hk  kk hh hk hk hk  hh hk hk hk kk  kk kk hh hh kk
   hh hk hk kk hh  hh hk hh hk hh  hk hk hk hh kk  hk hh hk kk hk  kk hk kk -- hh
   kk
CL177Contig1-1002    <hkxhk> {10} ; 344
   hk hk hk hk hh  hh hk hk kk kk  kk kk hk hh hk  kk hk kk hk hk  hk hh hk hk hk
   hk hh hk kk kk  kk hh kk kk hk  kk hk hk hh kk  kk hk hk hk hh  hk hh hk kk kk
   hk hh kk hk hk  hk hh kk hk hk  hk hk hk hk kk  hk hk hh -- kk  hk hk kk kk hk
   hk hk hk kk hk  hk hk hh hk hk  hk hh hk kk hk  hh hh hk hk hk  hk hk hk kk hk
   kk kk hh hk hk  hk hk hk hk kk  hk hk hk hk hh  hh hk hk hk kk  hh hh hh kk hk
   kk hk hh kk hk  kk hk hk hh hk  kk hh hk hh kk  -- kk hk kk hh  kk hk hk hk hh
   hk hk kk kk hh  kk hk hh hh kk  kk hh kk hk hk  hk hk hk kk hk  hk kk hh hk hk
   hk hk hk hh hk  hk hh hk hk hh  hh hk hk hh hk  hh hh hk kk hk  hh hk hk kk kk
   hk hh hk kk hk  hk hh hk hh hk  hh hk kk kk --  hk hh hk kk hk  hk hh hk kk hh
   hh hh hh kk hk  hk hh hk kk hk  kk kk kk hk hk  kk hk kk kk hh  hk hh hk kk hk
   hk
PabiesKN2b-2317      <hkxhk> {01} ; 345
   hh kk hk hk kk  hk hk hk hh hk  hh hh hk hh hk  hh kk hk hh kk  hh hk hk hk hk
   hk hk hk hk hk  hh kk hh hh hh  hh hk kk kk hh  hk hk kk hk kk  hk kk hk hk hk
   hk kk kk hk hk  hk hk kk hk hh  hh hk kk hh hh  hh hk kk kk hk  hk hk hh hh hk
   hk hk hk hh hk  hk hh hk hk hk  hk hk hk kk hk  hk hk hk hh hk  hk hk hk hk hh
   hk hk kk hk hh  hk kk kk kk hh  hk hk hk hh kk  kk hk hk hk hh  hk kk kk hk kk
   hh kk kk hh hk  hh hh hk kk hk  kk hk kk kk hh  -- hh kk kk kk  hk hk hk kk kk
   kk hk hk hk hk  hh hh hk kk hh  hh hk hh kk kk  hk hk kk hk hk  hk hh hk hk hh
   hk kk hk hk hk  hh hh kk hk hk  hk hh hk kk hh  kk kk kk hh kk  kk hk kk hh hk
   hk kk hh hk hk  hk hk hh hh hk  hk hh hk hh hk  hk kk kk hh hk  hk hk hk hk hk
   hh kk kk hk kk  kk kk hk hh hk  hk hh hh hh hk  kk kk hh hk kk  hk hk hk hk hk
   hk
GQ03209-H09.1.566    <hkxhk> {10} ; 346
   kk hh hk hk hh  hk hk hk kk hk  kk kk hk -- hk  kk hh hk kk hk  hk hk hk hk hk
   hk hk hk hk hk  kk hh kk kk kk  kk hk hh hh kk  hk hk hh kk hh  hk hh hk hk hk
   hk hh hh hk hk  hk hh hh hk kk  kk hk hh kk kk  kk hk hh hk hk  hk hk kk kk kk
   hk hk hk kk hk  hk kk hk hk hh  hk hh hk hh hk  hh hk hk kk hk  hk hk hk hk hk
   kk hk hh hk kk  hk hh hh hk kk  hk hk hk kk hh  hh hk hk hk kk  hk hh hh kk hk
   kk hk hh kk hk  kk kk hk hh hk  hk hh hk hh kk  hk kk hh hk hh  kk hk hk hh hh
   hh hk hk hk hh  kk kk hk hh kk  kk hk kk hh hh  hk hk hk hk hk  hk kk hk hk hk
   hk hk hk hk hk  hk kk hh hk hk  hk kk hk hh kk  hh hh hk kk hh  hh hk hh kk hk
   hk hh kk kk hk  hk hk kk hh hk  hk kk kk kk hk  hk hh hh kk hk  hk hk hk hk hk
   kk hh hh hk hh  hh hh -- kk hk  hk kk kk hk hk  hk hh kk hk hh  hk hh kk hk hk
   hk
GQ03510-K20.3.1620   <hkxhk> {11} ; 347
   kk hk hk kk hh  kk hh hh -- hh  kk hk hk hh hh  kk hk kk hk hk  hk kk hk hk hk
   hk hk hk hh hk  kk kk kk hk kk  kk hk hh hk hh  hk kk hk -- kk  kk kk hk kk hh
   hk hk hk hk hk  hk kk hk hh hh  kk hh kk hk hh  hh hk hk hk kk  hh kk kk kk kk
   hk hk hk hk hk  hk kk hk hk hk  hk hk hk hh kk  hk hk hk hk hk  hk hh hk hk hh
   kk hk kk hk hh  hk hk hk kk hk  hk kk hk hk hk  hk kk hk hk hk  hk hh hk kk hk
   kk kk hk hh hk  hk hk hk kk hh  hk hk kk hh hh  kk kk -- kk kk  hh hk hh hh hh
   hh hk hh hk hk  hh kk hk hk hh  kk hk hk kk hk  hk kk hk kk hk  hh hh hh hh hh
   hk hk -- kk hk  hk hh hh hk hh  hh hk hh hh hk  hk hh hk hk kk  hk hh hh hk hk
   hk kk hk hh hk  hk hk hk hh hh  hh hk hk hh hh  hk hh hk hk kk  hh hk kk hk hk
   kk hh hh hk kk  hk hk hk hk hk  hk hk hk hh hh  hk hk hh hh kk  kk kk hh kk hk
   kk
GCAT-2.0-GQ0048.     <hkxhk> {01} ; 348
   hh kk hk hk kk  hk hk hk hh hk  hh hh hk hh hk  hh kk hk hh hk  hk hk hk hk hk
   hk hk hk hk hk  hh kk hh hh hh  hh hk kk kk hh  hk hk kk hh kk  hk kk hk hk hk
   hk kk kk hk hk  hk kk kk hk hh  hh hk kk hh hh  hh hk kk hk hk  hk hk hh hh hh
   hk hk hk hh hk  hk hh hk hk kk  hk kk hk kk hk  kk hk hk hh hk  hk hk hk hk hk
   hh hk kk hk hh  hk kk kk hk hh  hk hk hk hh kk  kk hk hk hk hh  hk kk kk hh hk
   hh hk kk hh hk  hh hh hk kk hk  hk kk hk kk hh  hk hh kk hk kk  hh hk hk kk kk
   kk hk hk hk kk  hh hh hk kk hh  hh hk hh kk kk  hk hk hk hk hk  hk hh hk hk hk
   hk hk hk hk hk  hk hh kk hk hk  hk hh hk kk hh  kk kk hk hh kk  kk hk kk hh hk
   hk kk hh hh hk  hk hk hh kk hk  hk hh hh hh hk  hk kk kk hh hk  hk hk hk hk hk
   hh kk kk hk kk  kk kk hk hh hk  hk hh hh hk hk  hk kk hh hk --  hk kk hh hk hk
   hk
WS0083-P17.1.358     <hkxhk> {00} ; 349
   -- hk hh hk hk  kk kk hh hk hh  hk hk hh hh kk  hk kk hh -- hk  hk hk kk hh hk
   hk kk hh kk kk  hk hk hk hk hk  hk hh hk hk hk  hh hh hk kk hk  hk hk kk hh hh
   hk hk hk kk hh  hh hh hk kk hk  hk hk hk -- --  hk kk hk hk hh  kk kk hk hk kk
   hk hk hk hk hh  hh hk kk kk kk  hk hh hh hk kk  hh kk kk hk kk  hh hh kk kk hk
   kk hh hk hh hk  hh hk hk hk hk  kk hh hh hk hk  hk kk kk hh hk  hh hk hk hh hk
   hk hk hk hk hh  hk hh kk hk hh  hk hh hk hk kk  hh hk hk hk hk  hh hh kk hk hk
   hk kk kk kk hh  hk hk hh hk hk  hk kk hk hk hk  kk hk hk kk hh  kk hk kk hh --
   hh hk hh hh kk  -- hk hk hh kk  kk -- kk hk hk  hk hk hk hk hk  hk hh hk hk hh
   kk hk hk kk hk  hh kk hk hk hh  kk hk hh hk hh  hh hk hk -- kk  kk hk hh hh kk
   -- hk hk kk hk  hk hk hh hk hh  hh hk hk hk kk  hk hk hk kk hk  kk hh hh hh hh
   kk
GQ03209-H09.1.774    <hkxhk> {01} ; 350
   hh kk hk hk kk  hk hk hk hh hk  hh hh hk hh hk  hh kk hk hh hk  hk hk hk hk hk
   hk hk hk hk hk  hh kk hh hh hh  hh hk kk kk hh  hk hk kk hh kk  hk kk hk hk hk
   hk kk -- hk hk  hk -- kk hk hh  hh hk kk hh hh  hh hk kk hk hk  hk hk hh hh hh
   hk hk hk hh hk  hk hh hk hk kk  hk kk hk kk hk  kk hk hk hh hk  hk hk hk hk hk
   hh hk kk hk hh  hk kk kk hk hh  hk hk hk hh kk  kk hk hk hk hh  hk kk kk hh hk
   hh hk kk hh hk  hh hh hk kk hk  hk kk hk kk hh  -- hh kk hk kk  hh hk hk kk kk
   kk hk hk hk kk  hh hh hk kk hh  hh hk hh kk kk  hk hk hk hk hk  hk hh hk hk hk
   hk hk hk hk hk  hk hh -- hk hk  hk hh hk kk hh  kk kk hk hh kk  kk hk kk hh hk
   hk kk hh hh hk  hk hk hh kk hk  hk hh hh hh hk  hk kk kk hh hk  hk hk hk hk hk
   hh kk kk hk kk  kk -- hk hh hk  hk hh hh hk hk  hk kk hh hk kk  hk kk hh hk hk
   hk
08Pg10660a           <lmxll> {1-} ; 351
   ll lm lm lm ll  ll ll ll lm lm  lm lm ll ll ll  lm ll lm ll lm  lm ll ll ll lm
   ll lm lm lm lm  ll ll ll lm ll  lm ll lm lm lm  lm ll ll lm lm  ll ll lm ll lm
   lm ll lm ll ll  lm ll ll lm ll  lm lm lm lm lm  ll lm lm ll lm  ll ll lm lm lm
   ll lm lm lm lm  lm lm ll ll lm  lm lm lm lm ll  ll ll ll ll ll  ll lm ll lm ll
   ll lm ll ll ll  lm ll lm lm ll  ll ll lm lm lm  ll lm lm lm lm  ll ll ll lm ll
   ll lm lm lm lm  lm lm ll lm lm  lm ll lm lm lm  ll lm lm lm lm  lm lm ll lm ll
   lm ll lm lm ll  lm lm ll ll lm  lm ll lm lm ll  ll ll lm lm ll  lm lm ll lm lm
   ll ll ll ll ll  lm ll lm lm ll  ll lm ll ll lm  ll ll ll lm lm  ll lm ll lm ll
   lm lm lm lm lm  lm ll ll ll ll  ll ll lm lm --  ll ll lm lm ll  lm ll lm lm ll
   ll ll ll lm lm  lm ll lm ll lm  lm lm lm ll ll  lm lm lm lm ll  ll lm ll lm ll
   ll
CL697Contig1-1468    <lmxll> {0-} ; 352
   ll ll ll lm lm  lm lm lm lm ll  ll ll lm lm lm  ll lm ll lm ll  ll lm lm ll ll
   lm ll ll lm ll  lm lm lm ll lm  ll ll ll ll lm  ll lm lm ll ll  lm lm ll lm ll
   ll lm lm lm lm  ll lm lm ll lm  ll ll ll lm lm  lm ll ll ll ll  lm lm ll ll ll
   lm ll ll ll ll  ll ll lm lm ll  ll ll ll lm ll  lm lm lm lm lm  lm lm lm ll lm
   ll ll lm lm lm  ll lm ll ll lm  lm ll ll lm ll  lm ll ll ll ll  lm lm lm ll lm
   lm ll ll ll ll  ll ll ll ll ll  ll lm ll lm lm  ll ll ll ll lm  ll ll lm ll lm
   ll lm lm lm lm  lm ll lm ll lm  ll lm ll ll lm  lm lm ll ll lm  lm ll lm ll lm
   lm ll lm ll lm  lm lm ll ll lm  lm ll lm lm ll  lm lm lm ll ll  lm lm lm ll ll
   lm ll lm ll ll  lm lm ll lm lm  lm lm ll lm --  lm lm lm ll lm  ll ll ll ll lm
   ll lm lm ll ll  lm lm ll lm ll  ll ll ll lm lm  ll ll lm ll lm  ll ll lm ll lm
   lm
GQ0207-N08.1.848     <nnxnp> {-0} ; 353
   np nn nn np --  nn np nn np nn  np np nn -- np  np nn np np nn  nn nn np nn nn
   nn nn nn np np  np nn np np np  np nn nn nn np  np np np nn nn  np nn np nn nn
   np nn np np nn  nn nn np nn np  nn nn np np np  nn np nn np nn  np np np np nn
   np nn nn np nn  nn nn np np nn  nn nn nn np np  nn nn np np np  nn nn np np np
   np np nn nn np  nn np nn np np  np nn nn nn nn  nn np np nn np  nn nn nn np np
   np nn nn np nn  np nn np nn nn  np nn np nn np  nn np np np nn  np nn np nn nn
   np np np np nn  np nn nn nn np  np nn np nn np  nn np nn np nn  np np np nn nn
   nn np nn nn np  nn nn nn nn np  nn nn np nn nn  nn nn np np nn  nn nn np np np
   np nn nn np np  nn nn np nn nn  np nn np np nn  nn nn nn np np  np np nn nn np
   nn nn nn np nn  nn nn nn np nn  np np np nn np  np nn np np nn  np nn np np nn
   np
ZIP-830              <lmxll> {0-} ; 354
   ll lm ll ll lm  lm lm ll ll ll  ll ll ll ll lm  ll ll lm ll lm  ll ll lm ll ll
   lm lm ll lm lm  ll lm ll ll ll  ll ll lm lm ll  ll ll ll lm lm  ll lm lm ll ll
   lm lm lm lm ll  ll ll lm lm ll  ll lm lm ll ll  ll lm lm lm ll  ll lm ll ll lm
   ll ll ll ll ll  ll ll lm lm ll  lm ll ll lm lm  ll lm lm ll lm  ll ll lm lm ll
   lm ll lm lm ll  ll lm lm lm ll  lm ll ll ll lm  lm lm lm ll ll  ll lm ll ll lm
   ll lm lm ll ll  ll ll lm lm ll  lm ll lm ll lm  ll ll lm lm lm  ll ll lm lm ll
   lm lm ll lm ll  ll ll ll lm ll  ll lm ll lm lm  lm ll lm lm ll  lm ll lm ll ll
   ll ll ll ll lm  ll ll lm ll lm  lm ll lm lm ll  lm lm lm ll lm  lm ll lm ll ll
   lm lm ll lm lm  ll lm ll ll ll  ll ll ll ll ll  ll ll lm ll lm  lm ll ll ll lm
   ll lm lm lm lm  lm lm ll ll ll  lm lm ll ll lm  lm lm ll lm lm  ll ll ll ll ll
   lm
PabiesMYB2-1302      <nnxnp> {-1} ; 355
   np np np np nn  np nn nn nn nn  np nn np nn nn  np np np nn nn  np np np nn nn
   np np nn nn nn  np np np nn np  np nn nn nn nn  nn nn np nn np  np np np np nn
   nn nn np nn np  nn np nn nn nn  nn nn np np nn  nn nn nn nn np  nn np np np np
   np nn nn nn np  nn np nn nn np  nn np np nn np  np np np np np  np nn np nn nn
   np nn np np nn  nn np np nn nn  np nn nn np nn  np np nn nn np  nn nn np np np
   np np np nn np  nn nn nn np nn  nn np np nn nn  nn np nn nn np  nn nn nn nn nn
   nn nn nn np np  nn np nn nn nn  np np np np nn  nn np np np np  nn np nn nn nn
   np nn nn np nn  nn nn nn nn nn  nn nn np nn nn  nn nn np nn np  nn nn nn np nn
   np nn np nn np  np nn np nn nn  nn np nn nn nn  np nn np nn np  nn nn np nn nn
   np nn nn np np  np np np nn np  np nn np nn nn  np np nn nn np  np np nn np nn
   np
GQ03301-J10.1.214    <lmxll> {0-} ; 356
   lm ll ll ll lm  lm lm lm ll ll  ll ll lm lm lm  ll lm ll lm ll  ll lm lm lm ll
   lm ll ll ll ll  lm lm lm ll lm  ll lm ll ll ll  ll lm lm ll ll  lm lm ll lm ll
   ll lm ll lm lm  ll lm lm ll lm  ll ll ll ll ll  lm lm lm lm ll  lm lm ll ll ll
   lm ll ll ll ll  ll ll lm lm ll  ll ll ll ll lm  lm lm lm lm lm  ll ll lm ll lm
   lm ll lm lm lm  ll lm ll ll lm  lm lm ll ll lm  lm ll ll ll ll  lm lm lm ll lm
   lm ll ll ll ll  ll ll lm ll ll  ll lm lm ll ll  lm ll ll ll ll  ll ll lm ll lm
   ll lm ll ll lm  ll ll lm lm ll  ll lm ll ll lm  lm lm ll ll lm  lm ll lm ll ll
   lm lm lm lm lm  ll lm ll ll lm  lm ll lm lm ll  lm lm lm ll ll  lm ll lm ll lm
   ll ll ll ll lm  ll lm lm lm lm  lm lm ll ll ll  lm lm ll ll lm  ll lm ll ll lm
   lm lm lm ll ll  ll lm ll lm ll  ll ll ll lm lm  ll ll ll ll lm  lm ll lm ll lm
   lm
FCL2166Contig1-103   <hkxhk> {10} ; 357
   kk hh hk kk hk  kk kk kk kk hk  hk hh kk hh kk  kk kk hk kk kk  kk hk hh kk kk
   kk kk kk hh kk  hk hk kk hk kk  kk hk hh hh hh  kk hk hk hh hh  kk kk kk kk hk
   hk kk kk kk hk  hk kk hh kk kk  kk kk kk kk hk  kk hk hk kk hk  kk hh kk kk kk
   hk hk hk hk kk  hk hk -- kk kk  hh kk hk hh kk  kk kk kk kk hh  kk kk kk kk hk
   hk hk kk kk kk  kk hh hh hh hk  hk hk kk hh hh  kk kk hh kk kk  -- hk kk hk hk
   kk hh kk kk hh  kk hk kk kk hk  hh -- hh hk hh  kk kk kk hh hh  kk hk kk hk hk
   hh hk hk kk hk  kk hk kk hh kk  kk kk hk hh kk  hh kk kk kk hk  hk kk hh hk kk
   hh kk kk hk hk  hk hk hh kk hh  kk kk kk hh kk  kk hh hh kk kk  hh hk kk kk hh
   kk kk hk kk kk  hk kk kk kk kk  -- kk hk hh --  hk kk hh hk kk  kk kk kk hk kk
   kk hk hk kk hh  hh kk -- hk hk  kk kk kk kk hk  kk hh hh kk hk  hk kk kk kk hk
   kk
GQ03007-M20.2.352    <lmxll> {0-} ; 358
   ll ll lm ll lm  ll lm lm lm lm  ll ll lm lm lm  ll lm ll ll ll  lm ll lm ll lm
   lm lm ll lm lm  lm lm ll ll ll  ll ll lm lm lm  ll ll lm ll ll  lm ll lm lm lm
   ll ll lm ll lm  ll ll ll lm lm  ll lm ll lm lm  lm ll ll ll ll  lm ll ll ll ll
   lm ll ll lm ll  ll ll ll ll ll  ll lm lm lm ll  lm lm lm lm lm  lm lm lm ll lm
   ll ll lm lm lm  ll lm lm ll ll  lm ll ll lm ll  lm ll lm ll lm  ll lm lm ll lm
   ll ll ll lm ll  ll ll ll ll lm  lm lm ll lm lm  ll ll lm ll lm  lm ll lm ll lm
   lm ll lm lm lm  lm ll lm ll lm  ll lm ll ll lm  ll ll lm ll lm  lm lm lm lm lm
   ll ll lm ll ll  lm lm lm ll lm  lm ll lm lm ll  ll lm ll ll ll  ll lm lm lm ll
   lm ll lm lm ll  lm ll ll lm lm  lm lm ll lm lm  lm lm lm ll ll  lm ll ll ll ll
   ll lm lm lm ll  lm lm ll ll lm  ll ll lm lm lm  lm lm lm lm ll  ll ll lm ll ll
   ll
PGLM0-0739           <nnxnp> {-0} ; 359
   nn nn nn nn np  nn np np np np  nn np nn np np  nn nn nn nn np  nn np nn np np
   np nn np nn np  nn nn np np np  nn np np np np  np np nn np nn  nn nn nn nn np
   np np np np nn  np nn np np np  np nn nn nn np  np np np np nn  np nn nn nn nn
   nn np np np nn  np np np np nn  np nn nn np nn  np nn nn np nn  nn np nn np np
   np np nn nn np  np nn nn np np  nn np np nn np  nn nn np np nn  np np nn nn nn
   nn nn nn np nn  np np np nn np  np nn nn np np  np nn np np nn  np nn np np np
   np np np nn nn  np nn np np np  np np nn nn np  np nn nn nn nn  nn nn nn nn np
   nn np np nn np  np np np np np  np np nn np nn  np np np np nn  nn np nn nn np
   nn np nn np nn  nn np nn np np  np nn np np np  nn nn nn np nn  np np nn np nn
   np nn nn nn nn  nn nn nn np nn  nn np nn nn np  nn nn np np nn  nn nn np nn np
   nn
PGLM2-1217           <nnxnp> {-0} ; 360
   nn nn nn nn np  nn np np np np  nn np nn np np  nn nn nn nn np  nn np nn np np
   np nn np nn np  nn nn np np np  nn np np np np  np np nn np nn  nn nn nn nn np
   np np np np nn  np nn np np np  np nn nn nn np  np np np np nn  np nn nn nn nn
   nn np np np nn  np np np np nn  np nn nn np nn  np nn nn np nn  nn np nn np np
   np np nn nn np  np nn nn np np  nn np np nn np  nn nn np np nn  np np nn nn nn
   nn nn nn np nn  np np np nn np  np nn nn np np  np nn np np nn  np nn np np np
   np np np nn nn  np nn np np np  np np nn nn np  np nn nn nn nn  nn nn nn nn np
   nn np np nn np  np np np np np  np np nn np nn  np np np np nn  nn np nn nn np
   nn np nn np nn  nn np nn np np  np nn np np np  nn nn nn np nn  np np nn np np
   np nn nn nn nn  nn nn nn np nn  nn np nn nn np  nn nn np np nn  nn nn np nn np
   nn
NODE-2303-length-15  <nnxnp> {-0} ; 361
   nn nn nn nn np  nn np np np np  nn np nn np np  nn nn nn nn np  nn np nn np np
   np nn np nn np  nn nn np np np  nn np np np np  np np nn np nn  nn nn nn nn np
   np np np np nn  np nn np np np  np nn nn nn np  np np np np nn  np nn nn nn nn
   nn np np np nn  np np np np nn  np nn nn np nn  np nn nn np --  nn np nn np np
   np np nn nn np  np nn nn np np  nn np np nn np  nn nn np np nn  np np nn nn nn
   nn nn nn np nn  np np np nn np  np nn nn np np  np nn np np nn  np nn np np nn
   np np np nn nn  np nn np -- np  np np nn nn np  np nn nn nn nn  nn nn nn nn np
   nn np np nn np  np np np np np  np np nn np nn  np np np np nn  nn np nn nn np
   nn np np np nn  nn np nn np np  np nn np np np  nn nn nn np nn  np np nn np nn
   np nn nn nn nn  nn nn nn np nn  nn np nn nn np  nn nn np np nn  nn nn np nn np
   nn
GQ03303-N21.1.395    <lmxll> {1-} ; 362
   ll lm lm lm ll  ll ll ll lm lm  lm lm ll ll ll  lm ll lm ll lm  lm ll ll ll lm
   ll lm lm lm lm  ll ll ll lm ll  lm ll lm lm lm  lm ll ll lm lm  ll ll lm ll lm
   lm ll lm ll ll  lm ll ll lm ll  lm lm lm lm lm  ll lm lm ll lm  ll ll lm lm lm
   ll lm lm lm lm  lm lm ll ll lm  lm lm lm lm ll  ll ll ll ll ll  ll lm ll lm ll
   ll lm ll ll ll  lm ll lm lm ll  ll ll lm lm lm  ll lm lm lm lm  ll ll ll lm ll
   ll lm lm lm lm  lm lm ll lm lm  lm ll ll lm lm  ll lm lm lm lm  lm lm ll lm ll
   lm ll lm lm ll  lm lm ll ll lm  lm ll lm lm ll  ll ll lm lm ll  lm lm ll lm lm
   ll ll ll ll ll  lm ll lm lm ll  ll lm ll ll lm  ll ll ll lm lm  ll lm ll lm ll
   lm lm lm lm ll  lm ll ll ll ll  ll ll lm lm lm  ll ll lm lm ll  lm ll lm lm ll
   ll ll ll lm lm  lm ll lm ll lm  lm lm lm ll ll  lm lm lm lm ll  ll lm ll lm ll
   ll
GQ02824-J04.1.909    <hkxhk> {11} ; 363
   hk hk kk hh hk  hh hh hk hk hk  kk hk hk hk hh  hk hk hk hk hk  hk hk hh hk hk
   hh hh hk hh hh  kk kk hh kk hk  hk kk hk hk hk  hk kk kk hk hk  hh hk hk kk kk
   kk kk hk hk kk  hk hk hk hh hk  hk hk hh hk kk  hk kk hk hh kk  hk hk hk hk hh
   kk kk kk hk hk  kk kk hh hh hk  hk kk kk hk hh  hk hh hh hk hk  hk hk hh hh kk
   hh kk hh hk hh  kk hk hk hk hk  kk kk hk hh hk  kk hk hk hk hk  kk hk hk kk kk
   hh hk hh hk hk  hk kk hh hh kk  hk kk hk kk hh  hk hk hh hk hk  kk kk hh hk kk
   hk kk kk hh kk  hk kk hk hk hk  hk hk kk hk hk  hk hk hk hh kk  hk hk hh kk hk
   hk hk hk kk hk  hk kk hk hk hh  hh hk hh hk hk  hh hk hk hk hk  hk kk hk kk hk
   hh kk kk hh hk  kk hh hh hk hk  hk hk kk kk hk  kk hk hk kk hh  hh hk hh kk hk
   hh kk kk hh hk  hk hh kk hk kk  hk hh hk hk hk  hk hk hk hk kk  kk kk kk hk kk
   hh
WS00823-G01.1.282    <hkxhk> {11} ; 364
   hk hk kk hh hk  hh hh hk hh hk  kk hk hk hk hh  hk hk hk hk hh  hk hk hh hh hk
   hh hh hk hh hk  kk kk hh kk hk  hk kk hk hk hk  hk kk kk hk hk  hh hk hk kk kk
   kk hk hk hk kk  hk hk hk hh hk  hk hk hh hk kk  hk kk hk hh kk  hk hk hk hk hh
   kk kk kk kk hk  kk kk hk hh hk  hk hk kk hk hh  hk hh hh hk hk  hk hk hh hh kk
   hk kk hh hk hh  -- hk hk hk hk  kk kk hk hh hk  kk hk hk hk hk  kk hk hk kk kk
   hh hk hh hh hk  hk kk hh hh kk  hk kk hk kk hh  hk hk hh hk hk  kk kk hk hk kk
   hk -- kk hh kk  hk kk hk hk hk  hk hk kk hk hh  hk hk hh hh kk  kk hk hh kk hk
   hk hk hk kk hk  hk kk hk hk hh  hh hk hh hk hk  hh hk hk hk hk  hk kk hk kk hk
   hh kk kk hh hk  kk hk hh hk hk  kk hk kk hk hk  kk hk hk kk hh  hh hk hh kk hk
   hh kk kk hh hk  hk hh kk hk kk  hk hh hk hk hk  hk hk hk hk kk  kk kk hk hk kk
   hk
FCL1750Contig1-305   <hkxhk> {01} ; 365
   hk hk hk hk hk  kk kk kk hh hh  hh hh kk hk hk  hk kk hk kk hk  hk hk hk hk hh
   hk hk hh hk hh  hk hk hk hh hk  hh hk hk hk hh  hh hk hk hh hh  hk hk hk hk hh
   hh kk hh hk kk  hh kk hk hk hk  hk hk hk hk hh  hk hk hk hk hh  kk kk hk hk hk
   kk hh hh hh hk  hh hh kk kk hk  hh hk hk hk hk  hk kk kk kk --  kk hh hk hh hk
   kk hh kk kk kk  hk kk hk hh hk  kk hk hh hk hh  hk hh hh hk hh  kk hk kk hh kk
   kk hk hk hh hk  hh hk hk hk hk  hh hk hh hk hh  hk hk hh hh hk  hh hh hk hk kk
   hh hk hh hk kk  hk hk kk kk hk  hh hk hk hk hk  hk hk hk hh kk  hk hh kk hk hk
   kk hk kk kk hk  hh kk hh hk kk  hk hh kk hk hk  kk hk hk hh hk  kk hk kk hh hk
   hk hh hh hk hk  hk kk kk kk hk  kk kk hh hh hh  hk kk hh hh hk  hh kk hh hh kk
   kk kk kk hh hh  hk kk hk hk hk  hk hh hh kk hk  hh hk hk hh kk  kk hh hk hh hk
   hk
GQ02901-I15.1.133    <hkxhk> {01} ; 366
   hh -- hk hk --  hk hk hk hh hk  hh hh hk hh hk  hh kk hk hh --  hh hk hk hk hk
   hk hk hk hk hk  hh kk hh hh hh  hh hk kk kk hh  hk hk kk hk kk  hk kk hk hk hk
   hk kk kk hk hk  hk hk kk hk hh  hh hk -- hh hh  hh hk kk kk hk  hk hk hh hh hk
   hk hk hk hh hk  hk hh hk hk hk  hk hk hk kk hk  hk hk hk hh hk  hk hk hk hk hh
   hk hk kk hk hh  hk -- kk kk hh  hk hk hk hh kk  kk hk hk hk hh  hk kk kk hk kk
   hh kk kk hh hk  hh hh hk kk hk  kk hk kk kk hh  hk hh -- kk kk  hk hk hk kk --
   kk hk hk hk hk  hh hh hk kk hh  hh hk hh kk kk  hk hk kk hk hk  hk hh hk hk hh
   hk kk hk hk hk  hh hh kk hk hk  hk hh hk -- hh  -- kk kk hh kk  kk hk kk hh hk
   hk kk hh hk hk  hk hk hh hh hk  hk hh hk hh hk  hk -- kk hh hk  hk hk hk hk hk
   hh kk kk hk kk  kk kk hk hh hk  hk hh hh hh hk  -- -- hh hk --  hk hk hk hk hk
   hk
02717-F24-158        <lmxll> {1-} ; 367
   lm ll lm ll ll  ll ll ll ll ll  lm ll lm -- ll  lm lm ll lm ll  lm lm ll ll lm
   ll -- ll ll lm  lm lm ll lm lm  lm lm ll ll ll  lm lm lm ll ll  ll ll lm lm lm
   lm lm ll lm lm  ll lm ll -- lm  lm ll ll lm lm  lm lm ll ll lm  lm ll lm lm ll
   lm lm lm lm lm  lm lm lm ll lm  ll ll lm ll ll  lm ll ll lm ll  lm lm ll ll lm
   ll lm ll ll ll  ll ll ll ll lm  lm lm lm ll ll  lm ll ll lm lm  lm lm lm lm lm
   ll ll ll ll ll  lm lm ll ll lm  ll lm ll lm ll  lm lm ll ll ll  lm lm lm ll lm
   ll lm lm ll lm  lm lm lm ll lm  lm lm lm ll ll  ll lm ll ll lm  lm lm ll lm lm
   ll lm ll lm lm  lm lm ll lm ll  ll lm ll ll lm  ll ll ll lm ll  ll lm ll lm ll
   ll lm lm ll lm  lm lm ll lm lm  lm lm lm ll lm  lm lm ll lm ll  ll lm ll lm lm
   ll lm lm ll ll  ll ll lm lm lm  ll ll lm lm ll  ll ll ll lm lm  lm lm lm ll lm
   lm
WS-2.0-GQ0042.B3.r   <lmxll> {0-} ; 368
   ll lm ll lm lm  lm lm lm lm lm  ll lm ll lm lm  ll ll lm ll lm  ll ll lm lm ll
   lm lm lm lm ll  ll ll lm ll ll  ll ll lm lm lm  ll ll ll lm lm  lm lm ll ll ll
   ll ll lm ll ll  lm ll lm lm ll  ll lm lm ll ll  ll ll lm lm ll  ll lm ll ll lm
   ll ll ll ll ll  ll ll ll lm ll  lm lm ll lm lm  ll lm lm ll lm  ll ll lm lm ll
   lm ll lm lm lm  ll lm lm lm ll  ll ll ll lm lm  ll lm lm ll ll  ll ll ll ll ll
   lm lm lm lm lm  ll ll ll lm ll  lm ll lm ll lm  ll ll lm lm lm  ll ll ll ll ll
   lm ll ll lm ll  ll ll ll lm ll  ll ll ll lm lm  lm ll lm lm ll  ll ll lm ll ll
   lm ll lm ll ll  ll ll lm ll lm  ll ll lm lm ll  lm lm lm ll lm  lm ll lm ll lm
   lm ll ll lm ll  ll ll lm ll ll  ll ll ll lm ll  ll ll lm ll lm  lm ll lm ll ll
   lm ll ll lm lm  lm lm ll ll ll  lm lm ll ll ll  lm lm lm ll ll  ll ll ll lm ll
   ll
FCL298Contig1-778    <lmxll> {1-} ; 369
   lm ll lm ll ll  ll ll ll ll ll  lm ll ll ll ll  lm lm ll lm ll  lm lm ll ll lm
   ll ll ll ll lm  lm lm ll lm lm  lm lm ll ll ll  lm lm lm ll ll  ll ll lm lm lm
   lm lm ll lm lm  ll lm ll ll lm  lm lm ll lm lm  lm lm ll ll lm  lm ll lm lm ll
   lm lm lm lm lm  lm lm lm ll lm  ll ll lm ll ll  lm ll ll lm ll  lm lm ll ll lm
   ll lm ll ll ll  lm ll ll ll lm  lm lm lm ll ll  lm ll ll lm lm  lm lm lm lm lm
   ll ll ll ll ll  lm lm lm ll lm  ll lm ll lm ll  lm lm ll ll ll  lm lm lm lm lm
   ll lm lm ll lm  lm lm lm ll lm  lm lm lm ll ll  ll lm ll ll lm  lm lm ll lm lm
   ll lm ll lm lm  lm lm ll lm ll  lm lm ll ll lm  ll ll ll lm ll  ll lm ll lm ll
   ll lm lm ll lm  lm lm ll lm lm  lm lm lm ll lm  lm lm ll lm ll  ll lm ll lm lm
   ll lm lm ll ll  ll ll lm lm lm  ll ll lm lm lm  ll ll ll lm lm  lm lm lm ll lm
   lm
GQ03712-P14.1.1150   <lmxll> {1-} ; 370
   ll lm lm ll ll  ll ll lm lm lm  lm lm ll ll ll  lm ll lm ll lm  lm ll ll ll lm
   lm lm lm lm lm  ll ll lm lm ll  lm ll lm lm lm  lm ll ll lm lm  ll ll lm ll lm
   ll ll lm ll lm  lm ll lm lm ll  lm lm lm lm lm  ll ll ll ll lm  ll ll lm lm lm
   ll lm lm lm lm  lm lm ll ll lm  lm lm lm lm ll  ll ll ll ll ll  lm lm ll lm ll
   ll lm ll ll ll  lm ll lm lm ll  ll lm lm lm ll  ll lm lm lm lm  ll ll ll lm ll
   ll lm ll lm lm  lm lm ll lm lm  lm ll ll lm lm  ll lm ll lm lm  lm lm ll lm ll
   lm ll lm lm ll  lm lm ll ll lm  lm ll lm lm ll  ll ll lm lm ll  ll lm ll lm lm
   lm ll lm ll ll  lm ll lm lm ll  ll lm ll ll lm  ll ll ll lm lm  ll lm ll lm ll
   lm ll lm lm ll  lm ll ll ll ll  ll lm lm lm lm  lm ll lm lm ll  ll ll lm lm ll
   ll ll ll lm lm  lm ll lm ll lm  lm lm lm lm ll  lm lm lm lm ll  ll lm ll lm ll
   ll
P06971-3             <nnxnp> {-0} ; 371
   nn nn nn nn np  nn np np np np  nn np nn np np  nn nn nn nn np  nn np nn np np
   np nn np nn np  nn nn np np np  nn np np np np  np np nn np nn  nn nn nn nn np
   np np np np nn  np nn np np np  np nn nn nn np  np np np np nn  np nn nn nn nn
   nn np np np nn  np np np np nn  np nn nn np nn  np nn nn np nn  nn np nn np np
   np np nn nn np  np nn nn np np  nn np np nn np  nn nn np np nn  np np nn nn nn
   nn nn nn np nn  np np np nn np  np nn nn np np  np nn np np nn  np nn np np np
   np np np nn nn  np nn np np np  np np nn nn np  np nn nn nn nn  nn nn nn nn np
   nn np np nn np  np np np np np  np np nn np nn  np np np np nn  nn np nn nn np
   nn np nn np nn  nn np nn np np  np nn np np np  nn nn nn np nn  np np nn np np
   np nn nn nn nn  nn nn nn np nn  nn np nn nn np  nn nn np np nn  nn nn np nn np
   nn
GQ03805-P10.1.1672   <lmxll> {1-} ; 372
   ll lm lm ll ll  ll ll lm lm lm  lm lm lm -- ll  lm lm lm ll lm  lm ll ll lm lm
   lm ll lm lm ll  lm ll lm lm ll  lm lm ll ll lm  lm ll ll lm ll  ll ll ll lm lm
   ll ll lm ll lm  lm ll lm lm lm  lm lm ll ll lm  lm ll ll ll lm  ll ll lm lm lm
   ll lm lm lm lm  lm lm ll ll lm  lm ll lm lm ll  ll ll ll lm ll  lm lm ll ll ll
   lm lm ll lm lm  lm ll ll ll lm  ll lm lm lm ll  ll ll ll lm lm  ll ll ll lm ll
   lm lm ll lm lm  lm lm ll ll lm  lm ll ll ll lm  lm lm ll lm ll  lm lm ll lm ll
   ll ll lm ll ll  lm lm lm ll lm  lm ll lm ll ll  ll ll lm lm lm  ll lm ll lm lm
   lm ll lm ll ll  lm ll lm lm ll  ll lm ll ll lm  ll ll ll lm ll  ll lm ll lm lm
   ll ll lm lm ll  lm ll lm ll ll  ll lm lm lm ll  lm ll ll lm ll  ll ll lm lm ll
   lm ll ll ll lm  lm ll lm lm lm  lm lm lm lm ll  lm lm lm ll ll  ll ll ll lm lm
   ll
NODE-14058-le        <nnxnp> {-1} ; 373
   nn np np np np  np nn np nn nn  nn nn np np nn  nn np nn np np  np np nn np np
   np np np nn nn  nn np nn nn nn  nn np np np nn  nn nn nn np nn  nn np nn nn nn
   nn np nn nn np  np np nn np nn  np np nn nn np  np nn np nn nn  nn np nn np np
   np np np nn np  np np np np np  np np np nn nn  np np nn nn nn  np np nn nn nn
   np nn nn np np  np nn np nn nn  nn nn np np np  np nn nn np nn  np nn np nn np
   nn np np nn np  nn np nn np np  nn np nn np nn  -- nn nn nn np  nn nn nn np np
   nn np nn np np  nn np np np np  nn np np np nn  nn nn np nn np  nn nn np np np
   nn nn np np nn  np np nn np np  np np nn np np  np nn nn nn nn  np np nn nn nn
   nn np np nn nn  np np nn np nn  np np nn nn np  np np nn nn nn  nn np np nn np
   np np np nn np  np np np nn np  nn nn nn np nn  nn np nn nn np  nn np nn nn nn
   nn
GQ01313-H10.1.519    <lmxll> {1-} ; 374
   ll lm lm ll ll  ll ll lm lm lm  lm lm lm -- ll  lm lm lm ll lm  lm ll ll lm lm
   lm ll lm lm ll  lm ll lm lm ll  lm lm ll ll lm  lm ll ll lm ll  ll ll ll lm lm
   ll ll ll ll lm  lm ll lm lm lm  lm lm ll ll lm  lm ll ll ll lm  ll ll lm lm lm
   ll lm lm lm lm  lm lm ll ll ll  lm ll lm lm ll  ll ll ll lm ll  lm lm ll ll ll
   lm lm ll lm lm  lm ll ll ll lm  ll lm lm lm ll  ll ll ll lm lm  ll ll ll lm ll
   lm lm ll lm lm  lm lm ll ll lm  lm ll ll ll lm  lm lm ll lm ll  lm lm ll lm ll
   ll ll lm ll ll  lm lm lm ll lm  lm ll lm ll ll  ll ll lm ll lm  ll lm ll lm lm
   lm ll lm ll ll  lm ll lm lm ll  ll lm ll ll lm  ll ll ll lm ll  ll lm ll lm lm
   ll ll lm lm ll  lm ll lm ll ll  ll lm lm lm ll  lm ll ll lm ll  ll ll lm lm ll
   lm ll ll ll lm  lm ll lm lm lm  lm lm lm lm ll  lm lm lm ll ll  ll ll ll lm lm
   ll
GQ03117-N20.1.497    <lmxll> {0-} ; 375
   ll ll lm ll lm  ll lm lm lm lm  ll ll lm lm lm  ll lm ll ll ll  lm lm lm ll lm
   lm lm ll lm lm  lm lm lm ll lm  ll ll ll lm lm  ll lm lm ll ll  lm lm ll lm lm
   ll ll lm ll lm  ll ll ll lm lm  ll ll ll lm lm  lm ll ll ll ll  lm ll ll ll ll
   lm ll ll lm ll  ll ll lm ll ll  ll lm ll lm ll  lm lm lm lm lm  lm lm lm ll lm
   ll ll lm lm lm  ll lm ll ll ll  lm ll ll lm ll  lm ll lm ll lm  ll lm lm ll lm
   ll ll ll lm ll  ll ll ll ll lm  ll lm ll lm lm  ll ll ll ll lm  lm ll lm ll lm
   lm lm lm lm lm  lm ll lm ll lm  ll lm ll ll lm  lm ll ll ll lm  lm lm lm lm lm
   ll ll lm ll lm  lm lm ll ll lm  lm ll lm lm ll  ll lm ll ll ll  ll lm lm lm ll
   lm ll lm ll ll  lm lm ll lm lm  lm lm ll lm lm  lm lm lm ll ll  ll ll ll ll ll
   ll lm lm ll ll  lm lm ll lm lm  ll ll lm ll lm  lm lm lm lm ll  ll ll lm ll ll
   ll
GQ03237-D15.1.370    <nnxnp> {-1} ; 376
   nn np np nn np  np nn np nn nn  nn nn np np nn  nn np nn nn np  np np nn np np
   np np np nn nn  nn np nn nn nn  nn np np np nn  nn nn nn np np  nn np nn nn np
   nn np nn nn np  -- np nn np nn  np np nn nn nn  np nn np nn nn  nn nn nn nn np
   nn np np nn np  np np np nn np  np np np nn nn  np np nn nn nn  np np nn nn nn
   nn nn np np np  np nn np nn nn  nn np np np np  np nn nn np nn  np np np nn nn
   nn np np nn np  nn np nn np np  nn np nn np nn  np nn nn nn np  nn np nn np np
   nn nn nn nn np  nn np np np nn  nn np nn np nn  np nn np nn np  nn nn nn np np
   np nn np np nn  np np np np nn  np np nn np np  np np nn nn np  np np nn nn nn
   nn np np nn nn  np np nn np np  nn np nn nn np  np np np nn nn  nn nn np np np
   np np np nn np  np np np nn np  nn nn nn np nn  nn np nn nn np  nn np nn nn np
   nn
GQ03308-J14.1.442    <lmxll> {0-} ; 377
   ll ll lm lm lm  ll lm lm lm ll  ll ll lm lm lm  ll lm ll ll ll  lm lm lm ll lm
   lm lm ll lm lm  lm lm lm ll lm  ll ll ll ll lm  ll lm lm ll ll  lm lm ll lm lm
   ll ll lm lm lm  ll ll ll lm lm  ll ll ll lm lm  lm ll -- -- ll  lm ll ll ll ll
   lm ll ll lm ll  ll ll lm lm ll  ll ll ll lm ll  lm lm lm lm lm  lm lm lm ll lm
   ll ll lm lm lm  ll lm ll ll ll  lm ll ll lm ll  lm ll ll ll ll  lm lm lm ll lm
   lm ll ll lm ll  ll ll ll ll ll  ll lm ll lm lm  ll ll ll ll lm  lm ll lm ll lm
   ll lm lm lm lm  lm ll lm ll lm  ll lm ll ll lm  lm ll ll ll lm  lm lm lm lm lm
   lm ll lm ll lm  lm lm ll ll lm  lm ll lm lm ll  ll lm ll ll ll  ll lm lm ll ll
   lm ll lm ll ll  lm lm ll lm lm  lm lm ll lm ll  lm lm lm ll ll  ll ll ll ll lm
   ll lm lm ll ll  lm lm ll lm lm  ll ll ll ll lm  lm lm lm lm ll  ll ll lm ll ll
   ll
GQ03116-A01.1.113    <nnxnp> {-0} ; 378
   np nn nn np nn  nn np nn np np  np np nn nn np  np nn np np nn  nn nn np nn nn
   nn nn nn np np  np nn np np np  np nn nn nn np  np np np nn nn  np nn np nn nn
   np nn np np nn  nn nn np nn np  nn nn np np np  nn np nn np nn  np np np np nn
   np nn nn np nn  nn nn np np nn  nn nn nn np np  nn nn np np np  nn nn np np np
   np np nn nn np  nn np nn np np  np nn nn nn nn  nn np np nn np  nn nn nn np np
   np nn nn np nn  np nn np nn nn  np nn np nn np  nn np np np nn  np nn np nn nn
   np np np np nn  np nn nn nn np  np nn np nn np  nn np nn np nn  np np np nn nn
   nn np nn nn np  nn nn nn nn np  nn nn np nn nn  nn nn np np nn  nn nn np np np
   np nn nn np np  nn nn np nn nn  np nn np np nn  nn nn nn np np  np np nn nn np
   nn nn nn np nn  nn nn nn np nn  np np np nn np  np nn np np nn  np nn np np nn
   np
GQ04111-M21.1.912    <nnxnp> {-0} ; 379
   np nn nn np nn  np np nn np nn  nn nn np nn np  np np nn np np  np np nn np np
   np np np np np  nn nn np nn np  np nn nn nn nn  np nn nn nn nn  np nn np nn nn
   nn np nn np nn  nn np nn np np  np nn np np nn  np nn nn np nn  np nn np np np
   nn nn nn nn np  nn nn np np np  nn nn nn nn np  np np -- np nn  np np np np nn
   nn nn np np np  np nn nn nn np  nn nn np np nn  nn nn nn np np  nn nn np nn nn
   np nn np np nn  np nn np np nn  nn nn nn nn np  np np np nn nn  nn nn np nn nn
   nn nn nn np nn  np nn np nn np  np np nn nn np  nn np np np nn  nn np np nn np
   nn np nn nn nn  np nn nn np np  np np np nn np  np nn nn np nn  nn nn nn nn nn
   np nn nn np np  nn np np np np  nn np nn nn --  nn np nn nn np  np np np nn np
   np nn nn np nn  nn np nn np nn  nn np np np nn  np nn nn np nn  nn nn np nn nn
   np
GQ03303-J20.1.668    <nnxnp> {-1} ; 380
   nn np np nn np  nn nn nn -- nn  np np nn np nn  nn nn np nn nn  nn np np nn nn
   nn nn -- np nn  np np nn np nn  nn np np np np  nn np np np np  nn nn nn nn np
   np nn nn np np  np nn np nn nn  nn nn nn nn np  nn np np nn np  nn np nn nn nn
   np np np np nn  np np np nn nn  np nn np np nn  nn nn nn nn np  nn nn nn nn np
   np np nn nn nn  nn np np np np  -- np nn np np  nn nn np nn nn  np np nn np np
   nn np nn nn np  nn np nn nn np  np np np np np  nn nn nn np np  nn np nn np np
   np np np nn np  nn np nn np nn  nn nn np np nn  np nn nn nn np  np nn np np nn
   np nn nn np np  np np np nn np  nn nn nn np nn  nn np np nn nn  np np nn nn np
   nn nn np nn nn  np nn nn nn nn  np nn np np np  np nn np np nn  nn nn nn np nn
   nn np np nn np  np nn np np np  nn nn nn nn np  nn np np nn np  np nn nn nn np
   nn
GQ03111-P07.1.80     <lmxll> {0-} ; 381
   lm ll ll ll lm  lm lm lm ll ll  ll ll lm lm lm  ll lm ll lm ll  ll lm lm lm ll
   lm ll ll ll ll  lm lm lm ll lm  ll lm ll ll ll  ll lm lm ll ll  lm lm ll lm ll
   ll lm ll lm lm  ll lm lm ll lm  ll ll ll ll ll  lm lm lm lm ll  lm lm ll ll ll
   lm ll ll ll ll  ll ll lm lm ll  ll ll ll ll lm  lm lm lm lm lm  ll ll lm ll lm
   lm ll lm lm lm  ll lm ll ll lm  lm lm ll ll lm  lm ll ll ll ll  lm lm lm ll lm
   lm ll ll ll ll  ll ll lm ll ll  ll lm lm ll ll  lm ll ll ll ll  ll ll lm ll lm
   ll lm ll ll lm  ll ll lm lm ll  ll lm ll -- lm  lm lm ll ll lm  lm ll lm ll ll
   lm lm lm lm lm  ll lm ll ll lm  lm ll lm lm ll  lm lm lm ll ll  lm ll lm ll lm
   ll ll ll ll lm  ll lm lm lm lm  lm lm ll ll ll  lm lm ll ll lm  ll lm ll ll lm
   lm lm lm ll ll  ll lm ll lm ll  ll ll ll lm lm  ll ll ll ll lm  lm ll lm ll lm
   lm
WS-2.0-GQ0043.       <nnxnp> {-1} ; 382
   np np np np nn  np nn nn nn nn  np nn np nn nn  np np np nn nn  np np np nn np
   np np nn nn np  np np np nn np  np nn nn np nn  nn nn np nn np  np np np np nn
   nn nn np nn np  nn np nn nn nn  nn nn np np nn  nn nn nn nn np  nn np np np np
   np nn nn nn nn  nn np nn nn nn  nn np np nn np  np np np np np  np nn np nn nn
   np nn np np nn  nn np np np nn  np nn nn np nn  np np nn nn np  nn nn np np np
   np np np nn np  nn nn nn np nn  np np np nn nn  nn np nn nn np  nn nn nn nn nn
   nn nn nn np np  nn np nn nn nn  np np np np np  nn np np np np  nn np nn nn nn
   np nn nn np nn  np nn nn nn nn  nn nn np nn nn  nn nn nn nn np  nn nn nn np nn
   np np np nn nn  np nn nn nn nn  nn np nn nn nn  np nn np nn np  nn nn np nn nn
   np nn nn np np  np np np nn np  nn nn np nn nn  np np nn nn np  np np nn np nn
   np
GQ02803-D18.1.563    <nnxnp> {-0} ; 383
   np nn nn nn np  nn nn nn np np  np np nn np nn  np nn np nn nn  nn nn np nn nn
   np nn nn np np  np np np np np  np nn nn nn np  np np np nn np  np nn nn np np
   np nn np np nn  nn nn np nn np  nn nn np np nn  nn np nn np np  nn nn nn nn nn
   nn nn nn nn nn  nn nn nn nn nn  np nn nn nn np  np nn nn nn np  nn nn np np np
   nn np np nn nn  nn np nn np np  nn np np nn nn  np np np nn np  nn np nn np nn
   np nn nn np nn  np nn np nn nn  np np np nn np  nn nn np np nn  np np np nn nn
   np nn np nn nn  nn nn nn nn nn  np nn nn nn np  np np nn np nn  nn np nn nn nn
   np np nn nn np  nn nn np nn nn  nn nn np np nn  nn np np np np  nn nn nn np np
   nn np np nn nn  nn nn np nn np  nn nn np np np  np nn np np np  np nn np np nn
   nn nn nn np np  nn nn nn np nn  nn np np nn np  np nn np np nn  np nn np np np
   np
GQ0208-F05.1.247     <nnxnp> {-1} ; 384
   np np np np nn  np nn nn nn nn  np nn np nn nn  np np np np nn  np nn np nn nn
   nn np nn np nn  np nn nn nn nn  np nn nn nn nn  nn nn nn nn np  np np np nn nn
   nn nn nn nn np  nn np nn nn nn  nn np np np nn  nn nn nn nn np  np np np np np
   np nn nn nn np  nn nn nn nn np  nn np np nn np  nn np np nn np  np nn nn nn nn
   nn nn np np nn  nn np np nn nn  np nn nn np nn  np np nn nn nn  nn nn np nn np
   np np np nn np  nn nn nn np nn  nn np np nn nn  nn np nn nn np  nn np nn nn np
   nn nn nn np np  nn np nn np nn  nn nn np np nn  nn np np np np  np np np np np
   np nn nn np nn  nn nn nn nn np  nn nn np nn np  nn nn nn nn np  np np np np nn
   np nn nn nn np  np nn np nn nn  np np nn nn nn  np np np nn np  nn np np nn np
   nn np np nn np  np np np nn np  np nn nn np nn  np np nn nn np  np np nn np nn
   np
P6937-1              <nnxnp> {-0} ; 385
   np nn nn nn np  nn nn nn np np  np np nn np nn  np nn np -- nn  nn nn np nn nn
   np nn nn np np  np np np np np  np nn nn nn np  np np np nn np  np nn nn np np
   np nn np np nn  nn nn np nn np  nn nn np np nn  nn np nn np np  nn nn nn nn nn
   nn nn nn nn nn  nn nn nn nn nn  np nn nn nn np  np nn nn nn np  nn nn np np np
   nn np np nn nn  nn nn nn np np  nn np np nn nn  np np np nn np  nn np nn np nn
   np nn nn np nn  np nn np nn nn  np np np nn np  nn nn np np nn  np np np nn nn
   np nn np nn nn  nn nn nn nn nn  np nn nn nn np  np np nn np nn  nn np nn nn nn
   np np nn nn np  nn nn np nn nn  nn nn np np nn  nn np np np np  nn nn nn np np
   nn np np nn nn  nn nn np nn np  nn nn np np np  np nn np np np  np nn np np nn
   nn nn nn np np  nn nn nn np nn  nn np np nn np  np nn np np nn  np nn np np np
   np
FCL1977Contig1-110   <nnxnp> {-1} ; 386
   nn np np nn np  np nn np -- nn  nn nn np -- --  nn -- nn nn np  np np nn np np
   np np -- nn nn  nn np nn nn nn  nn -- np np nn  nn nn nn np np  nn np -- nn nn
   nn np nn -- --  -- np nn np nn  np np nn nn nn  np nn np nn nn  nn nn nn nn np
   nn np np nn np  np np np -- np  np np np nn nn  np np nn -- nn  -- np nn nn nn
   nn nn np np np  -- nn np nn nn  nn np np np np  np nn nn np nn  np np np nn nn
   nn np np nn np  -- np nn np np  nn np nn np nn  np nn nn nn np  nn np nn np np
   nn nn -- nn np  nn np np np nn  nn np nn np nn  np nn np nn np  nn -- np np --
   np nn np np nn  np np np np np  np -- nn np np  np np nn nn nn  np np nn nn nn
   nn np np nn nn  np np nn np nn  np np nn nn np  np np nn nn nn  nn nn np nn np
   np np np nn np  np np np nn np  nn nn nn np nn  nn np nn nn np  nn np nn nn np
   nn
PabiesMYB2-1166      <nnxnp> {-1} ; 387
   np np np np nn  np nn nn nn nn  np nn np nn nn  np np np nn nn  np np np nn nn
   np np -- nn nn  np np np nn np  np nn nn nn nn  nn nn np nn np  np np np np nn
   nn nn np nn np  -- np nn nn nn  nn nn np np nn  nn nn nn nn np  nn np np np np
   np nn nn nn np  nn np nn nn np  nn np np nn np  np np np np np  np nn np nn nn
   np nn np np nn  nn np np nn nn  np nn nn np nn  np np nn nn np  nn nn np np np
   np np np nn np  nn nn nn np nn  nn np np nn nn  nn np nn nn np  nn nn nn nn nn
   nn nn nn np np  nn np nn nn nn  np np np np nn  nn np np np np  nn np nn nn nn
   np nn nn np nn  nn nn nn nn nn  nn nn np nn nn  nn nn np nn np  nn nn nn np nn
   np nn np nn np  np nn np nn nn  nn np nn nn nn  np nn np nn np  nn nn np nn nn
   np nn nn np np  np np np nn np  np nn np nn nn  np np nn nn np  np np nn np nn
   np
PUT5577-374          <lmxll> {0-} ; 388
   ll lm ll lm lm  lm lm lm lm lm  ll lm ll -- lm  ll ll lm ll lm  ll ll lm lm ll
   lm lm ll lm ll  ll ll lm -- ll  ll ll lm lm lm  ll ll ll lm lm  lm lm ll ll ll
   ll ll lm ll ll  lm ll lm lm ll  ll lm lm ll ll  ll ll lm lm ll  ll lm ll ll lm
   ll ll ll ll ll  ll ll ll lm ll  lm lm ll lm lm  ll lm lm ll lm  ll ll lm lm ll
   lm ll lm lm lm  ll lm lm lm ll  ll ll ll lm lm  ll lm lm ll ll  ll lm ll ll ll
   lm lm lm lm lm  ll ll lm lm ll  lm ll lm ll lm  ll ll lm lm lm  ll ll lm lm ll
   lm ll ll lm ll  ll ll ll lm ll  ll ll ll lm lm  lm ll lm lm ll  ll ll lm ll ll
   lm ll lm ll ll  ll ll lm ll lm  lm ll lm lm ll  lm lm lm ll lm  lm ll lm ll lm
   lm ll ll lm ll  ll ll lm ll ll  ll ll ll lm ll  ll ll lm ll lm  lm ll lm ll ll
   lm ll ll lm lm  lm lm ll ll ll  lm lm ll ll lm  lm lm lm ll ll  ll ll ll lm ll
   ll
PabiesZTL-793        <lmxll> {0-} ; 389
   ll lm ll lm lm  lm lm lm lm lm  ll lm ll -- lm  ll ll lm ll lm  ll ll lm lm ll
   lm lm lm lm ll  ll ll lm ll ll  ll ll lm lm lm  ll ll ll lm lm  lm lm ll ll ll
   ll ll lm ll ll  lm ll lm lm ll  ll lm lm ll ll  ll ll lm lm ll  ll lm ll ll lm
   ll ll ll ll ll  ll ll ll lm ll  lm lm ll lm lm  ll lm lm ll lm  ll ll lm lm ll
   lm ll lm lm lm  ll lm lm lm ll  ll ll ll lm lm  ll lm lm ll ll  ll ll ll ll ll
   lm lm lm lm lm  ll ll lm lm ll  lm ll lm ll lm  ll ll lm lm lm  ll ll ll lm ll
   lm ll ll lm ll  ll ll ll lm ll  ll ll ll lm lm  lm ll lm lm ll  ll ll lm ll ll
   lm ll lm ll ll  ll ll lm ll lm  lm ll lm lm ll  lm lm lm ll lm  lm ll lm ll lm
   lm ll ll lm ll  ll ll lm ll ll  ll ll ll lm ll  ll ll lm ll lm  lm ll lm ll ll
   lm ll ll lm lm  lm lm ll ll ll  lm lm ll ll lm  lm lm lm ll ll  ll ll ll lm ll
   ll
FCL675Contig1-1015   <nnxnp> {-0} ; 390
   -- nn nn np nn  nn np -- np --  np np nn nn np  np nn -- nn nn  -- nn np nn nn
   -- nn nn np np  np nn np np np  np nn nn nn np  np np np nn np  np nn np np np
   np -- np np nn  nn nn np nn np  nn nn np np nn  nn np nn np np  np nn np nn nn
   nn nn nn np nn  nn nn nn nn nn  nn nn nn np np  nn nn np np np  nn nn np np np
   nn np -- nn nn  nn np -- np np  np np nn nn nn  nn np np nn np  nn np nn np nn
   np nn nn np nn  np nn np nn nn  np nn np nn np  nn np np np nn  np np np nn nn
   np nn np nn nn  np nn nn nn nn  np nn nn nn np  np np nn np nn  np np nn nn nn
   np np -- nn np  nn nn np nn nn  nn -- np nn nn  nn np np np np  nn nn np np np
   np nn nn np np  nn nn np nn np  nn nn np np --  nn nn np -- np  np nn nn np nn
   nn nn nn np nn  nn nn nn np nn  np np np nn np  np nn np np nn  np nn -- np np
   --
GQ03011-A15.1.22     <lmxll> {0-} ; 391
   ll ll lm lm ll  ll lm lm lm ll  lm ll ll ll lm  ll ll ll -- ll  ll lm lm lm lm
   lm ll lm lm ll  lm lm lm ll ll  lm ll ll ll ll  lm ll lm ll ll  lm lm ll lm lm
   lm ll lm ll lm  ll lm ll lm ll  lm lm ll ll --  ll lm ll ll lm  ll lm ll lm lm
   ll lm lm lm lm  lm lm lm ll ll  ll lm lm ll ll  ll ll lm lm ll  ll lm lm ll ll
   lm ll ll ll ll  ll ll ll lm lm  lm ll ll lm lm  ll lm lm lm lm  ll lm ll lm lm
   ll ll lm lm lm  ll ll ll lm ll  ll ll ll lm lm  ll ll lm lm lm  lm ll ll ll ll
   ll ll ll lm ll  ll ll lm ll ll  lm ll lm ll lm  lm ll lm ll ll  lm ll lm ll ll
   ll lm lm ll ll  lm lm ll ll lm  lm ll lm lm lm  lm lm lm ll lm  lm ll lm lm lm
   ll lm ll ll lm  ll ll ll lm lm  lm lm ll lm lm  ll lm ll -- lm  ll lm lm ll ll
   ll lm ll lm ll  ll lm ll lm ll  lm lm ll ll lm  lm lm lm lm ll  lm lm ll lm lm
   ll
P04511-1             <hkxhk> {00} ; 392
   kk hk hk hh kk  kk hk kk hh kk  hk hk kk hk kk  hk hk hh hk hk  hk hk kk hk kk
   hh hh hh kk hh  hh kk hk hh hk  hh hh hk hk hk  kk hk hk kk hk  hh hk hk kk kk
   kk hh hk kk kk  hh hk kk hh hk  hh hk hh kk hh  hh hh kk hk kk  hk hk kk kk hh
   hk hk hk kk hk  hh hk kk hk kk  kk hk hk hk hk  hk hh hk kk hh  kk kk kk hh hk
   kk hk hk hk hk  hh hh hh hk hk  hk hk hk hk kk  kk hk kk hh hk  hk hk hh hh kk
   hk hk kk hk hk  hk hk hk hk hk  hk hk hk hh hk  kk kk hk kk hh  hh hh hh kk kk
   hk hh hk kk kk  hk hk hk hk hh  hk kk hk kk hh  hk kk hh hk kk  hk hk hk hk hh
   hh kk kk hh kk  hk hh hh kk hk  hk hk hh hh hk  hk kk kk hh hk  hk hk hk hh hh
   hk hk hk hk hk  hh kk kk kk hh  hk hk hh kk hk  hh kk hh hk hh  hk hk hk hk hk
   kk kk kk hk kk  hk hk kk hh hk  hh hh hk hh hk  hh hk hh hk hh  hk hk kk hk hk
   hk
GQ04010-L07.1.1445   <lmxll> {1-} ; 393
   lm ll ll lm lm  lm ll ll ll ll  ll ll ll -- ll  ll ll lm lm ll  lm lm lm ll lm
   lm ll lm ll lm  lm lm ll ll ll  ll ll lm ll ll  ll ll lm lm lm  lm lm ll lm lm
   ll lm ll lm ll  ll lm lm ll lm  lm lm ll ll lm  ll ll lm lm ll  ll lm ll ll lm
   ll ll ll lm lm  ll ll ll lm lm  ll ll ll lm ll  lm lm lm ll ll  ll ll ll lm lm
   ll ll ll ll ll  ll ll lm ll lm  ll ll ll lm ll  lm ll ll lm ll  ll lm lm lm ll
   ll lm ll ll ll  lm lm ll ll ll  ll lm lm lm lm  -- ll ll ll ll  ll ll ll lm ll
   ll ll ll ll lm  ll lm ll lm ll  ll ll lm lm lm  ll lm ll lm ll  lm lm ll ll ll
   lm lm ll ll ll  ll lm lm lm lm  ll ll lm lm ll  ll ll lm lm ll  lm lm lm ll lm
   lm lm ll ll ll  lm ll lm lm lm  ll ll ll lm lm  ll lm lm ll lm  ll lm lm lm lm
   ll lm lm lm ll  lm ll ll lm ll  lm lm lm lm lm  ll ll ll ll ll  lm lm lm lm lm
   ll
NODE-33159-leng      <nnxnp> {-1} ; 394
   np nn nn np np  nn np nn nn nn  nn nn np nn nn  nn np nn nn nn  np np nn np np
   nn nn np nn np  nn nn nn np np  np nn np np np  nn nn np np np  np nn nn nn np
   nn np nn nn np  nn nn np np nn  np nn np nn nn  np nn nn nn np  np np nn nn nn
   nn np np nn np  nn np np nn np  nn np nn np nn  nn nn np nn np  np np np np np
   np np np np nn  nn np np nn nn  np np nn np nn  np nn np np nn  np nn nn nn np
   nn nn nn nn np  nn nn nn nn nn  np np np np np  np nn np nn np  nn nn np np nn
   np np nn nn np  nn nn np np np  np nn nn np nn  np nn nn nn np  np nn nn np np
   nn np nn np np  nn np nn np np  nn nn nn np nn  np np nn np nn  nn nn nn nn np
   np nn nn np nn  nn np np nn nn  nn nn np nn np  nn np nn nn np  np np nn nn np
   nn nn nn nn np  np nn np np np  nn nn nn nn np  nn np nn nn np  np np nn nn nn
   nn
FCL556Contig1-1146   <lmxll> {1-} ; 395
   ll ll lm ll lm  lm ll ll lm ll  ll lm ll -- ll  ll ll lm lm lm  ll lm lm ll ll
   lm ll lm ll lm  lm lm ll ll ll  ll ll lm ll lm  ll lm ll ll lm  lm lm ll lm ll
   ll lm ll lm ll  lm lm lm ll ll  lm lm ll ll lm  lm ll lm lm ll  ll lm ll ll lm
   lm ll ll ll ll  lm ll ll lm lm  ll lm ll ll ll  ll lm ll ll ll  ll ll ll ll lm
   ll ll lm ll lm  lm ll lm ll lm  ll ll ll lm ll  ll ll ll lm ll  ll lm lm lm ll
   ll lm ll lm ll  lm lm ll lm ll  ll lm ll lm lm  lm ll ll ll lm  lm lm ll ll ll
   lm ll ll ll ll  lm lm ll ll ll  lm ll lm lm lm  ll lm lm lm ll  ll lm ll ll ll
   lm ll ll lm lm  ll lm lm ll lm  ll ll lm lm ll  ll ll lm lm ll  ll lm lm lm lm
   ll lm lm ll lm  lm ll ll lm lm  ll ll ll lm ll  lm ll lm ll lm  lm lm lm lm lm
   ll ll ll lm ll  ll lm ll lm lm  lm lm lm lm lm  ll ll ll ll lm  lm ll ll lm lm
   ll
0-18350-01-10526-con <lmxll> {1-} ; 396
   ll ll lm ll lm  ll lm ll -- ll  ll lm ll ll ll  ll ll lm lm lm  ll lm lm ll ll
   lm ll lm ll lm  lm ll ll lm ll  ll lm lm ll lm  ll lm ll ll lm  lm lm ll lm ll
   ll lm ll ll ll  lm lm lm lm ll  lm lm lm ll lm  lm lm ll lm ll  ll lm ll ll lm
   lm ll ll ll ll  lm ll ll lm ll  ll lm ll ll ll  ll lm ll ll lm  ll ll ll lm lm
   ll ll lm lm lm  lm ll lm lm lm  ll ll ll lm ll  ll lm ll lm lm  ll lm lm lm ll
   ll ll ll lm ll  lm lm lm lm ll  ll lm ll lm ll  ll ll ll ll lm  lm lm ll ll ll
   lm lm ll ll ll  lm lm ll ll lm  lm ll lm lm lm  ll ll lm ll ll  ll ll ll lm lm
   lm ll ll lm lm  ll lm lm ll lm  ll ll lm lm ll  ll ll lm lm ll  ll ll ll lm lm
   ll lm lm ll lm  lm ll ll lm lm  ll ll lm ll ll  lm ll lm ll lm  lm lm ll lm lm
   ll ll ll ll ll  ll lm ll lm lm  lm lm lm lm lm  ll lm ll lm lm  lm ll ll ll lm
   lm
GQ0168-B15.1.1522    <nnxnp> {-0} ; 397
   -- nn nn np np  np nn nn nn nn  nn np nn -- nn  np np nn np np  np np nn np np
   nn np -- nn np  nn np np nn nn  np nn np nn --  np nn nn nn np  nn nn nn -- nn
   np nn nn nn np  -- np np -- nn  -- nn np nn np  np np nn -- nn  nn nn np nn nn
   np np np np np  nn nn nn np nn  np nn np np nn  nn nn np np --  nn nn nn nn np
   np np nn np nn  nn nn np np np  np np nn nn nn  nn -- nn nn np  np nn nn nn np
   nn nn np np np  np nn nn np nn  np np np nn nn  np np nn np nn  nn nn nn np np
   nn -- np np nn  nn np np nn nn  np np nn np nn  np nn np np nn  nn np nn np nn
   nn nn nn np nn  nn nn np np np  np -- np np nn  nn np nn nn nn  nn nn np nn nn
   nn nn np np np  nn nn nn np nn  np nn np nn np  nn nn nn np nn  nn nn np np np
   np nn nn nn nn  np nn np nn np  nn np nn np nn  nn np np np nn  np np nn nn nn
   nn
FCL770Contig1-264    <lmxll> {0-} ; 398
   lm lm ll ll lm  lm ll lm ll lm  ll ll lm lm lm  ll ll ll ll ll  lm lm lm lm lm
   ll ll ll lm lm  ll lm lm ll lm  ll ll ll lm ll  ll ll ll lm ll  ll ll ll lm lm
   lm ll lm lm lm  ll ll lm ll lm  ll ll ll lm ll  ll ll lm ll lm  lm ll lm lm ll
   ll lm lm lm lm  ll lm lm ll lm  lm lm lm lm lm  lm ll lm lm ll  lm lm lm ll lm
   lm lm ll ll ll  ll ll ll ll ll  ll lm ll ll lm  lm ll lm ll ll  lm ll ll ll lm
   lm lm lm ll ll  ll ll ll ll lm  lm ll lm ll lm  lm lm lm lm ll  ll ll ll lm lm
   ll ll lm lm lm  ll ll lm lm ll  ll lm ll lm ll  ll lm ll lm lm  lm lm lm ll ll
   ll lm lm ll lm  lm ll ll lm ll  lm ll ll ll lm  lm lm lm ll lm  lm lm lm ll ll
   ll lm ll lm ll  ll lm lm lm ll  lm lm ll lm lm  lm lm ll lm ll  lm ll lm ll ll
   lm lm lm lm ll  ll ll ll ll ll  ll ll ll ll ll  ll ll ll ll ll  ll lm lm lm ll
   ll
GQ0177-C01.1.623     <lmxll> {0-} ; 399
   ll lm ll ll lm  lm lm lm ll lm  ll lm ll lm lm  lm ll ll lm ll  ll lm ll lm lm
   lm ll lm lm lm  ll lm lm ll lm  lm ll lm lm lm  ll lm lm ll ll  ll lm ll lm ll
   ll ll lm lm lm  lm ll lm ll lm  lm lm lm lm ll  lm lm ll ll lm  ll lm ll lm ll
   ll lm lm lm lm  ll ll ll ll lm  ll lm ll lm ll  ll ll lm lm ll  ll ll lm ll ll
   lm ll ll ll ll  lm lm lm ll lm  ll ll lm ll ll  ll lm lm ll lm  ll ll ll ll ll
   ll lm lm ll lm  lm ll ll lm ll  ll ll lm lm lm  lm ll lm lm ll  ll ll ll lm ll
   lm ll lm ll ll  ll ll lm ll lm  lm lm lm lm ll  lm lm lm lm ll  ll lm lm ll lm
   ll ll lm ll ll  ll ll ll lm lm  ll lm ll lm ll  lm lm lm ll lm  lm ll lm ll ll
   ll lm ll lm ll  lm ll lm lm ll  ll lm lm lm lm  lm ll ll ll ll  ll ll lm ll ll
   lm ll ll lm lm  ll ll lm ll ll  ll ll ll lm ll  ll lm lm lm ll  ll ll lm lm lm
   ll
0-13680-01-10573-c   <lmxll> {0-} ; 400
   lm lm ll ll lm  lm ll lm lm lm  ll ll lm lm lm  ll ll ll ll ll  lm lm lm lm lm
   ll ll ll lm lm  ll lm lm ll lm  ll ll ll lm ll  ll ll ll lm ll  ll lm ll lm lm
   ll ll ll lm lm  ll ll lm ll lm  ll lm ll lm ll  ll ll lm -- lm  lm ll lm lm ll
   ll lm lm lm lm  ll lm ll ll lm  lm lm lm lm lm  lm ll lm lm ll  lm lm lm ll lm
   lm ll ll ll ll  lm ll ll ll lm  ll lm ll ll lm  lm ll lm ll ll  lm ll ll ll lm
   lm lm lm ll ll  ll ll ll ll lm  ll ll lm lm lm  lm lm lm lm ll  ll ll ll lm lm
   ll ll lm ll ll  ll ll lm lm ll  ll lm ll lm ll  ll lm ll lm lm  lm lm lm ll ll
   ll lm lm ll lm  lm ll ll lm ll  lm ll ll ll lm  lm lm lm ll lm  lm lm lm -- ll
   ll lm ll lm ll  ll lm lm lm ll  lm lm ll lm lm  lm lm ll lm ll  lm ll lm ll ll
   lm lm lm lm ll  ll ll ll ll ll  ll ll ll ll ll  ll ll ll ll ll  ll lm lm -- ll
   ll
GCAT-2.0-GQ00411.B3  <nnxnp> {-1} ; 401
   nn nn nn np np  nn nn nn np nn  np nn nn np nn  nn np np np nn  np np np nn np
   nn np np nn np  np nn np np nn  np np np np nn  nn nn nn nn nn  np nn np nn nn
   np np nn nn nn  np np np np np  np nn np np np  np np nn nn np  np nn nn nn nn
   nn nn nn nn np  np np nn nn nn  nn np np np np  nn np np np np  np np nn np nn
   nn np nn nn nn  nn np np nn np  np nn nn nn nn  np nn nn np np  np np nn np nn
   nn nn np nn np  nn np nn nn np  np nn np np nn  nn nn nn np np  np nn np nn nn
   nn np np np nn  nn nn np -- np  np nn nn np np  nn nn np nn nn  np nn np nn nn
   np nn nn np nn  nn np np nn np  np nn np np nn  np nn nn nn np  np np nn np np
   np np nn np nn  np nn np nn np  np nn np nn np  nn nn np np np  np nn np nn nn
   nn nn nn np nn  np nn nn np nn  nn nn nn nn nn  np np nn nn np  nn np np np nn
   np
GQ04002-L18.1.512    <lmxll> {1-} ; 402
   ll ll lm ll lm  ll lm ll lm ll  ll lm ll ll ll  lm ll lm lm lm  ll lm lm ll ll
   lm ll lm ll lm  lm ll ll lm ll  lm lm lm ll lm  ll lm ll ll lm  lm lm ll lm ll
   ll lm ll ll ll  lm lm ll lm ll  lm lm lm ll lm  lm lm ll lm ll  ll lm ll ll lm
   lm ll ll ll ll  lm ll ll lm ll  ll lm ll ll ll  ll lm -- ll lm  ll ll ll lm lm
   ll ll lm lm lm  lm ll lm lm lm  -- ll ll lm ll  ll lm ll lm lm  ll lm lm lm ll
   ll ll ll lm ll  lm lm lm lm ll  ll lm ll lm ll  ll ll ll ll lm  lm lm lm ll ll
   lm lm ll ll ll  lm lm ll ll lm  lm ll lm lm lm  ll ll lm ll ll  ll ll ll lm lm
   lm ll ll lm lm  ll lm lm ll lm  ll ll lm lm ll  ll ll lm lm ll  ll ll ll lm lm
   ll lm lm ll lm  lm ll ll lm lm  ll ll lm ll ll  lm ll lm ll lm  lm lm ll lm lm
   ll ll ll ll ll  ll lm ll lm lm  lm lm lm lm lm  ll lm ll lm lm  lm ll ll ll lm
   lm
P02773-3             <lmxll> {0-} ; 403
   ll lm ll ll ll  ll lm lm ll --  ll lm ll lm lm  lm ll ll lm ll  ll lm ll lm lm
   lm ll lm lm ll  ll ll lm -- lm  lm ll lm lm lm  ll ll lm ll ll  ll lm ll lm ll
   ll ll lm ll lm  -- lm lm ll ll  lm lm lm ll lm  ll lm ll ll lm  ll lm ll lm ll
   ll lm lm lm lm  ll lm ll ll ll  ll lm lm lm ll  ll ll lm lm ll  ll lm lm ll ll
   lm ll ll ll ll  lm ll lm lm ll  lm ll lm ll ll  ll lm lm lm lm  ll ll ll ll lm
   ll ll lm ll lm  lm ll ll lm --  ll ll lm lm lm  ll ll lm lm lm  ll ll ll ll ll
   lm lm lm ll --  ll ll lm ll lm  lm -- lm lm ll  lm lm lm lm --  ll ll lm ll lm
   ll ll lm ll ll  ll ll ll lm lm  lm lm ll lm ll  lm lm ll ll lm  lm ll lm ll ll
   ll lm ll lm ll  lm ll ll lm lm  ll lm lm lm lm  ll ll ll lm ll  ll lm lm ll ll
   lm ll ll lm lm  ll ll ll ll --  lm ll ll lm lm  lm lm lm lm --  ll lm ll lm lm
   ll
GQ03716-P01.1.928    <lmxll> {0-} ; 404
   lm lm ll ll lm  lm ll lm ll lm  lm ll lm lm lm  ll lm ll ll ll  lm lm lm lm lm
   ll ll ll lm ll  ll lm lm ll lm  ll ll ll lm ll  lm ll lm lm ll  ll ll lm lm lm
   lm ll lm lm lm  ll ll lm ll lm  ll ll ll lm ll  ll ll lm ll lm  lm ll -- lm ll
   ll lm lm lm lm  ll lm lm ll lm  lm lm lm lm lm  lm ll lm lm ll  lm lm lm ll ll
   lm lm ll ll ll  ll ll ll ll ll  ll lm ll ll lm  lm ll lm ll ll  lm ll ll ll lm
   lm lm lm ll lm  ll ll ll ll lm  lm ll lm ll lm  lm lm lm lm ll  ll ll ll lm lm
   ll ll lm lm lm  ll ll lm lm ll  ll lm ll lm ll  ll lm ll lm lm  lm lm lm ll ll
   ll lm lm ll lm  lm ll ll lm ll  lm lm ll ll lm  lm lm lm ll lm  lm lm lm ll ll
   ll lm ll lm ll  ll lm lm lm ll  lm lm ll lm lm  ll lm ll lm ll  ll ll lm ll ll
   lm lm lm lm lm  ll ll lm ll ll  ll ll ll ll ll  ll ll ll ll ll  ll lm lm lm ll
   ll
FCL1565Contig1-1571  <lmxll> {1-} ; 405
   lm lm lm lm lm  lm ll ll lm ll  lm ll lm ll ll  ll lm lm ll lm  lm ll ll ll ll
   ll lm ll ll lm  lm lm ll lm lm  ll lm ll ll ll  lm lm ll lm lm  ll ll lm ll lm
   ll lm ll lm ll  ll ll lm lm lm  ll ll lm lm ll  lm ll lm lm ll  lm ll lm ll lm
   lm ll ll ll ll  lm ll lm lm lm  lm ll ll ll lm  lm lm ll ll lm  lm ll ll lm lm
   ll lm lm lm lm  ll lm ll ll lm  ll lm ll ll lm  lm ll ll ll ll  lm lm lm lm ll
   lm lm ll ll ll  ll lm lm ll lm  lm lm lm ll ll  lm lm ll ll ll  lm lm lm lm lm
   lm lm ll lm lm  lm lm ll lm ll  ll lm ll ll ll  ll ll ll lm lm  ll lm ll lm ll
   lm ll ll lm lm  lm lm lm ll ll  ll ll ll ll lm  ll ll lm lm ll  ll lm ll lm ll
   lm ll lm ll ll  lm lm lm ll ll  lm ll lm ll ll  lm lm lm ll ll  lm ll ll lm lm
   lm lm lm ll lm  lm ll lm ll lm  ll ll lm lm ll  ll ll ll ll lm  lm ll lm ll ll
   lm
2-5724-02-10222-co   <lmxll> {1-} ; 406
   lm ll lm lm ll  ll ll ll ll ll  lm ll lm ll ll  ll lm lm ll lm  lm ll lm ll ll
   ll lm ll ll ll  lm ll ll lm ll  ll lm ll ll lm  lm ll ll lm lm  lm ll lm ll ll
   lm lm lm ll ll  ll lm ll lm ll  lm ll ll ll lm  ll lm ll lm ll  lm lm lm ll lm
   lm ll ll ll ll  lm lm lm lm ll  lm ll lm ll lm  lm lm ll ll lm  lm lm ll lm lm
   ll lm lm lm lm  ll ll ll lm ll  lm lm lm lm ll  lm ll ll lm ll  ll lm lm lm lm
   ll ll ll lm ll  ll lm lm ll lm  lm lm ll ll ll  ll lm ll ll lm  lm lm lm ll ll
   ll lm ll lm lm  lm lm ll lm ll  ll ll ll ll lm  lm ll ll ll lm  lm ll ll lm ll
   lm lm ll lm lm  lm lm lm ll ll  lm lm lm ll lm  ll ll ll lm ll  ll lm ll lm lm
   lm ll lm ll lm  ll lm ll ll lm  lm ll lm ll ll  ll ll lm lm lm  lm lm ll lm lm
   ll ll ll ll lm  lm lm ll lm lm  lm lm lm ll lm  lm lm ll ll lm  lm lm ll ll ll
   lm
GQ03907-N03.2.267    <lmxll> {1-} ; 407
   lm ll lm lm lm  lm ll ll lm ll  lm ll lm ll ll  ll lm lm ll lm  lm ll lm ll ll
   ll lm ll ll lm  lm lm ll lm ll  ll lm ll ll ll  lm ll ll lm lm  lm ll lm ll lm
   lm lm ll lm ll  ll ll ll lm lm  ll ll ll lm ll  ll ll lm lm ll  lm ll lm ll lm
   lm ll ll ll ll  lm ll lm lm lm  lm ll ll ll lm  lm lm ll ll lm  lm ll ll lm lm
   ll lm lm lm lm  ll lm ll ll lm  ll lm ll lm lm  lm ll ll ll ll  lm lm lm lm lm
   lm lm ll lm ll  ll lm lm ll lm  lm lm ll ll ll  ll lm ll ll lm  lm lm lm lm lm
   ll lm ll lm lm  lm lm ll lm ll  ll lm ll ll lm  ll ll ll ll lm  lm lm ll lm ll
   lm lm ll lm lm  lm lm lm ll ll  ll ll lm ll lm  ll ll lm lm ll  ll lm ll lm lm
   lm ll lm ll lm  ll lm lm ll ll  lm ll ll ll ll  lm lm lm ll lm  lm ll ll lm lm
   ll lm lm ll ll  lm lm ll lm lm  ll lm lm ll ll  lm ll ll ll lm  lm ll ll ll ll
   lm
GQ03307-E06.1.195    <nnxnp> {-1} ; 408
   np nn np np nn  np np nn np nn  nn np np nn nn  nn np nn nn np  nn np np nn np
   np nn np np np  nn np np np np  np np np nn np  np np np nn nn  np np np np np
   np np nn nn nn  np nn nn np np  np np nn np nn  np np np nn np  np nn nn np nn
   nn np np np nn  nn np np nn np  np np np np nn  np np np np np  nn np nn np np
   np np np nn np  nn np nn np nn  nn nn nn nn np  np nn nn nn nn  nn np nn nn nn
   nn np nn nn nn  nn np np np nn  nn np nn np np  nn nn np nn np  nn nn np nn np
   np nn np nn nn  nn np np np np  nn nn np np np  nn np np np nn  nn nn nn nn np
   np np nn nn np  nn np nn nn np  np nn nn np nn  nn nn nn np nn  np nn np np nn
   nn nn nn nn np  nn np np nn nn  nn nn np np np  np np np nn np  nn np nn np np
   nn np np nn np  np np nn nn nn  nn np np nn nn  np np nn nn nn  nn nn nn nn nn
   nn
GQ0043.BR-K04.1-531  <nnxnp> {-0} ; 409
   np nn nn nn np  np np np nn np  nn np np nn np  np nn nn np np  nn np np nn np
   nn nn nn np nn  nn np nn nn nn  nn nn np nn np  np np nn np np  nn np nn np np
   np nn nn np np  nn np np nn nn  nn np nn np nn  np np nn np np  nn np np np nn
   np nn nn np np  nn nn np np np  np nn nn nn nn  nn np nn np nn  np np np nn np
   np nn np np np  nn nn nn np np  np nn np np nn  np np np nn np  nn np nn nn np
   nn nn np np nn  np np np np nn  nn np np nn nn  np np nn np nn  nn nn nn np np
   np nn nn np nn  np np np nn nn  np np np np nn  np np nn nn np  nn nn nn np nn
   nn np np nn np  nn nn nn np np  nn np nn np nn  nn np np nn nn  nn np nn nn nn
   np nn np nn np  nn np np np nn  nn nn nn np nn  nn nn nn nn nn  np np np np np
   np np np nn np  np np np nn np  nn nn np nn np  nn np nn np nn  np np np nn nn
   np
GQ03810-B10.1.1423   <nnxnp> {-0} ; 410
   np nn np nn np  np np np nn np  nn np np nn np  np nn nn np np  nn np np nn np
   nn nn nn np nn  nn np nn nn nn  nn nn np nn np  np np nn np np  nn np nn np np
   np nn nn np np  nn -- np nn nn  nn np nn np nn  np nn nn np np  nn np np np nn
   np nn nn np np  nn nn np np np  np nn nn nn nn  nn np nn np nn  np np np nn np
   np nn np np np  nn nn nn np np  np nn np np nn  np np np nn np  nn np nn nn np
   nn nn np np nn  np np np np nn  nn np np nn nn  np np nn np nn  nn nn nn np np
   np nn nn np nn  np np np nn nn  np np np np nn  np np nn nn np  nn nn nn np nn
   nn np np nn np  nn nn nn np np  nn np nn np nn  nn np np nn nn  nn np nn nn nn
   np nn np nn np  nn np np np nn  nn nn nn np nn  nn nn nn nn nn  np np np np np
   np np np nn np  np np np nn np  nn nn np nn np  nn np nn np nn  np np np nn nn
   np
GQ03809-O17.1.1977   <nnxnp> {-0} ; 411
   np nn np nn np  np np np nn np  nn np np nn np  np nn nn np np  nn nn np nn np
   nn nn nn np nn  nn np nn nn nn  nn nn np nn np  np np nn np np  nn np nn np np
   np nn nn np np  nn np np nn nn  nn np nn np nn  nn nn np np np  nn np np np nn
   np nn nn np nn  nn nn np np np  np nn nn nn nn  nn np nn np --  np np np nn np
   np nn np np np  nn nn nn np np  np nn np np np  np np np nn np  nn np nn nn np
   nn nn np np nn  np np np np nn  nn np np nn nn  np np nn np nn  nn nn nn np np
   np nn nn np np  np np np nn nn  np np np np nn  np np nn nn np  nn nn nn np nn
   nn np np nn np  nn nn nn np np  nn np nn np nn  nn np np nn nn  nn np nn nn nn
   np nn np nn np  nn np np np nn  nn nn nn np nn  nn np nn nn nn  np np nn np np
   np np np nn np  np np np nn np  nn nn np nn np  nn np nn np nn  np np np nn nn
   np
0286-D08-Pb1-669     <lmxll> {1-} ; 412
   lm ll lm lm lm  lm ll ll lm ll  lm ll lm ll ll  ll lm lm ll lm  lm ll lm ll ll
   ll lm ll ll lm  lm lm ll lm ll  ll lm ll ll ll  lm lm ll lm lm  lm ll lm -- lm
   lm lm ll lm ll  -- ll ll lm lm  ll ll ll lm ll  lm ll lm lm ll  lm ll lm ll lm
   lm ll ll ll ll  lm ll lm lm lm  lm ll ll ll lm  lm lm ll ll lm  lm ll ll lm lm
   ll lm lm lm lm  ll lm ll ll lm  ll lm ll lm lm  lm ll ll ll ll  lm lm lm lm ll
   lm lm ll lm ll  ll lm lm ll lm  lm lm ll ll ll  lm lm ll ll ll  lm lm lm lm lm
   ll lm ll lm lm  lm lm ll lm ll  ll lm ll ll lm  ll ll ll ll lm  lm lm ll lm ll
   lm lm ll lm lm  lm lm lm ll ll  ll ll lm ll lm  ll ll lm lm ll  ll lm ll lm lm
   lm ll lm ll lm  ll lm lm ll ll  lm ll ll ll ll  lm lm lm ll lm  lm ll ll lm lm
   ll lm lm ll ll  lm lm lm lm lm  ll lm lm ll ll  ll ll ll ll lm  lm ll lm ll ll
   lm
GQ02814-N07.2.817    <nnxnp> {-1} ; 413
   nn np np np nn  nn np np np nn  np nn nn np nn  nn np np nn nn  np nn nn nn nn
   np np np np nn  np nn np np np  nn np nn np nn  nn np np np nn  np nn np nn nn
   nn np np np nn  np nn nn np np  np np nn np nn  nn nn np np np  np nn nn np np
   nn np np nn nn  np np nn nn nn  nn np np nn np  np nn nn nn np  np np np np nn
   nn np nn nn nn  np np np nn nn  nn np nn nn np  np nn nn np nn  np nn np np nn
   np np nn nn nn  nn nn nn nn np  nn nn nn np np  nn nn np nn np  np np np nn nn
   np np nn nn np  nn nn nn np np  nn nn nn nn np  nn np np nn nn  np np np nn np
   np np np np np  np np nn nn nn  np np np nn np  np nn nn np np  np nn np np np
   nn np nn np nn  np np nn nn np  nn np nn np nn  np np np np nn  np np nn nn nn
   np np np np np  nn nn nn np nn  np np np np np  np nn np nn np  nn nn nn np np
   np
GQ04107-F04.1.1114   <nnxnp> {-0} ; 414
   -- nn nn nn --  nn np np nn --  nn nn nn nn nn  np -- -- -- nn  np np np np nn
   nn -- -- nn nn  nn nn nn nn nn  nn np np np nn  nn nn np np nn  np np np np np
   nn np nn nn --  -- np np -- np  nn nn nn -- --  np np -- np nn  nn np np nn np
   np np np np np  np np np np np  np nn nn nn np  nn np nn np nn  -- np np np np
   -- nn -- np np  -- nn np np np  np nn np np nn  nn -- np nn nn  np nn np np np
   np nn np nn np  np np nn nn np  np nn nn nn nn  nn np np nn nn  np nn nn np nn
   nn -- nn np nn  np nn nn nn nn  np np np np nn  np np nn np np  np np np nn --
   nn nn np -- np  -- nn np nn np  nn -- nn np np  np np np nn nn  np np nn nn np
   np np np np np  np nn nn np nn  np np nn nn nn  np np nn -- np  np nn np nn np
   -- nn -- np nn  nn np np np np  nn nn np np np  nn nn np np np  nn np -- np nn
   --
GQ03308-L05.3.1564   <hkxhk> {01} ; 415
   kk hk hh hk hk  hh hk hk hh hk  kk hh kk hh hk  hk kk hk hk hk  hk hk hk hk kk
   hh kk hk hk hk  hk hh kk kk hk  kk hk hk kk hh  hk hh hk hk hh  hk hh kk hh kk
   kk hk hk hh hk  kk hk hk kk hk  hk hh kk kk hh  kk hk -- hh kk  kk hh hk hk hh
   hh hk hk hh kk  kk kk hk hh hh  hk hk kk kk kk  hk hk hh kk kk  kk kk hk kk hh
   hk kk hh hk hh  hh kk hk hk hk  kk hk hk hk hk  kk hk kk hk kk  kk hk hh hh kk
   hk hh kk hh kk  hh hk hk hh kk  kk hh kk kk hh  hh hk hk kk hk  hk hh kk kk hk
   hk kk hk kk hk  hh hh kk kk kk  kk hk hh hk hh  hk hh kk hh kk  hk hh kk hk hk
   hh kk hk hk hk  hk hk hk hk hk  kk kk hk hk hk  kk hk hh hh hk  kk hk hh kk hk
   kk hk hh kk hh  hk kk hk hh hk  kk kk kk hk hk  hh hh hk kk hk  hk hk hh hh hh
   hk hh hh hh hk  kk hh hk hk hk  hh hh hh hh hh  kk kk hk hk hk  hh hk kk hk hh
   kk
FCL1546Contig1-191   <hkxhk> {10} ; 416
   hh hk kk hk hk  kk hk hk -- hk  hh kk hh kk hk  hk hh hk hk hk  hk hk hk hk hh
   kk hh hk hk hk  hk kk hh hh hk  hh hk hk hh kk  hk kk hk hk kk  hk kk hh kk hh
   hh hk hk kk hk  hh hk hk hh hk  hk kk hh hh kk  hh hk kk kk hh  hh kk hk hk kk
   kk hk hk kk hh  hh hh hk kk kk  hk hk hh hh hh  hk hk kk hh hh  hh hh hk hh kk
   hk hh kk hk kk  kk hh hk hk hk  hh hk hk hk hk  hh hk hh hk hh  hh hk kk kk hh
   hk kk hh kk hh  kk hk hk kk hh  hh kk hh hh kk  kk hk hk hh hk  hk kk hh hh hk
   hk hh hk hh hk  kk kk hh hh hh  hh hk kk hk kk  hk kk hh kk hh  hk kk hh hk hk
   kk hh hk hk hk  hk hk hk hk hk  hh hh hk hk hk  hh hk kk kk hk  hh hk kk hh hk
   hh hk kk hh kk  hk hh hk kk hk  hh hh hh hk hk  kk kk hk hh hk  hk hk kk kk kk
   hk kk kk kk hk  hh kk hk hk hk  kk kk kk kk kk  hh hh hk hk hk  kk hk hh hk kk
   hh
GQ03607-J11.1.641    <hkxhk> {01} ; 417
   hk kk hk -- hk  hk kk kk kk kk  hk hk hk kk kk  hk -- hk hk hk  -- kk hk hk hk
   kk -- kk kk hk  hk hk hk hk kk  hk -- hk kk --  -- kk kk hk --  -- kk hk kk kk
   hk hk -- kk hk  kk -- hk hk kk  hk kk hk kk --  hk -- hk -- kk  -- hk -- kk hk
   -- hk hk hk hk  hk hk hk -- kk  -- kk -- hk kk  hk hk hk hk hk  hk hk kk hk hk
   hk -- hk -- hk  kk kk hk -- hk  -- -- hk hk kk  hk kk kk hk hk  hk hk hk hk --
   kk kk hk -- hk  hk hk hk kk hk  -- -- hk kk kk  hk -- kk hk hk  hk hk hk hk hk
   kk -- hk -- hk  hk -- hk hk kk  hk hk kk hk hk  -- kk hk hk --  hk hk kk -- kk
   hk hk kk -- hk  -- hk -- hk hk  -- hk -- hk hk  kk hk kk hk kk  kk hk hk hk hk
   hk kk -- hk --  kk hk kk hk hk  -- kk -- kk hk  kk kk hk -- hk  hk hk hk -- --
   hk kk kk kk hk  -- hk hk hk --  hk -- hk hk hk  hk -- hk hk hk  -- -- kk kk kk
   hk
02735-I17-433        <hkxhk> {00} ; 418
   kk hk hh hh kk  kk hk hk hk kk  hh hk kk hk kk  hk hh hh hk hk  hk kk kk kk kk
   hh hh hh hk kk  hh kk hk hh hk  hk hh hk hk hk  hk hk hh kk hk  hh kk hh kk kk
   hk hh hh kk kk  hh hk kk hh hk  hh hk hh kk hk  hk hk hk hh kk  hk hk kk hk hh
   hk hk hk kk kk  hh hk hk hk kk  kk hk hk kk hk  hh hk kk kk hh  kk kk kk hh kk
   kk hh hk hk hk  hk hh hh hk kk  hk hk hk hk hk  hk hk kk hh hk  hk hk hh hh kk
   hk hk kk hk hk  kk hk hk hk hk  hh hk kk hk hk  kk kk hk kk hh  hh hh hh kk kk
   hk hh hk hk hh  hk hk kk hk hh  hk kk hk kk hh  hk kk hh kk kk  hk hk hk hk hh
   hh hk hk hh kk  hk hh hh kk hk  hk hk hh hk hk  hk kk kk hh hk  hk kk hk hh hh
   hk hk hk hk hk  hh hk kk kk --  kk hk hk hk hk  hk hk hh hk hk  hk hh kk hk hk
   hk hk hk hk hh  hk hk hk hh hk  hh hh hk hh hh  hh hk hh hk hh  hk kk kk hk hh
   hh
NODE-3331-length-14  <hkxhk> {00} ; 419
   hk kk hk hh hh  hk hk kk hk kk  hk hk hk hk kk  kk hk hh hk kk  hh hh hh kk hk
   hk hk hh kk hh  hh hk kk hk kk  hk kk -- hk hh  kk hk kk hk hk  hh hk hk hk hk
   kk hh kk hk hk  hk hh hh hk hh  hh hk hk hk hk  hk kk hk hk hk  hk hh kk kk hk
   hk kk kk hk hk  hk hk kk hk hk  kk hh hk hk kk  kk hh hk hk hk  hk hk kk hk hk
   kk hk kk kk kk  kk hk -- kk hh  hk hk kk hh kk  hk kk hk hh hk  hk hk hk hk hk
   kk hk hk hk hk  hk hk kk hk hk  hk hh hk hk hh  hh kk kk hk --  kk hk hk hk kk
   kk hk kk hk hh  hk hk hk hk hk  hk kk hk hh hk  kk hk hk hk hk  hk hk hk kk kk
   hk hk kk hh hk  kk hh hh kk hh  kk hk hh hh kk  -- kk hk hk kk  hh hh hk hk hh
   hk hk hk hk hk  -- hk hh hk hh  hk hk hk hh --  hk hk -- kk hh  hh hh hk hk hk
   kk hk hk hk kk  hk kk kk hh kk  hk hk hk hk hh  hk hk kk kk hh  hk -- hk hh hk
   hk
FCL971Contig1-990    <hkxhk> {00} ; 420
   hk kk hk hh hh  hk kk kk hh kk  hk hk kk hh kk  kk hk hh hh hk  hk hh hh kk hk
   hk hk -- kk hh  hh hk hk hk kk  hk kk hh hk hk  kk hk kk kk hk  hh hk hk hk kk
   hk -- kk hk kk  -- hh hh hk hh  hh hk hk hk hh  hk hk hk hk hk  hk hk kk kk hk
   hk -- kk kk hk  hh hk kk hk hk  kk hh hk hk hk  kk hh hk hk hk  hk hk kk hk hk
   kk hk hk kk hk  hk hk -- kk hh  hk kk kk hk kk  hk kk hk hh hk  hk hh hk hk hk
   kk hk hk hk hk  hk hh kk hk hk  hk hk hk hk hk  hk kk kk hk hh  kk hk hk hk kk
   kk hk kk hk --  hk hk hk hk hk  hh kk hk hh hh  kk hk hh hk hk  kk hk hk kk kk
   hk -- kk hh kk  kk hh -- kk hh  hk hk hh hh kk  hk kk hk hk kk  hk hh hk hh --
   hk hh hk hk hk  hh kk hk hk hh  hk hk hk hh hk  hk kk hh hk hh  hh hk hk hk hk
   kk kk kk hk kk  hk hk kk hh hk  hk hk hk hk hk  hk hk kk kk hh  hk hh hk hh hk
   hk
GQ03504-K09.1.106    <hkxhk> {01} ; 421
   hk hk hk hk hk  hh kk hk hh hk  kk hh kk hh hk  hk kk hh kk hk  hk hk hk hk hk
   hh kk hk hk hk  hk hh hk kk hk  kk hk hk kk hk  hk hk hk hk hk  hk hh hk hh hk
   hk hk hk hh kk  kk hh hk kk hk  hk hh kk hk hh  kk hk hh hh kk  kk hk hk hk hh
   hh hk hk hh hk  kk kk kk hh hh  hk kk kk hk hk  hk hk hh hk kk  kk kk hk kk hk
   hk kk kk hk hk  hk kk hk hk hh  kk kk hk hk hk  hk hk kk hk hk  kk hh hh hh kk
   hk hh kk hk kk  hh hh hk hk hk  kk hk hk kk hk  hk hk kk kk hk  hk hh kk hk hk
   kk kk hk hk hk  hk hh kk hk kk  kk hk hh hk hh  hk hh hk hh kk  hh hh kk hk hk
   hh hk hk hk kk  hk hk hk hk hk  hk kk hh hk hk  kk hk hh hk hk  hk hk hh hk hk
   hk hh hh kk hk  hk kk hk hh hk  kk kk kk hh hk  hh hk hk hk hk  hk hk hh hh hh
   hk hh hh hh kk  kk hk hk hk hk  hh hh hh hh hk  hk kk hk hk kk  hk hk hh hh hh
   kk
FCL2574Contig1-102   <hkxhk> {01} ; 422
   hk hh hk hk hh  hk kk hk hk hk  hh kk hk hk hk  hk hk hh hk hk  hh kk hk hk kk
   kk hh hk kk hk  -- hk kk hk hk  kk hh kk hk kk  hk hk kk -- hh  kk kk hk kk hh
   kk hk hk hh hk  kk hk hh hk hk  kk kk hk hk hk  hk kk hk hh kk  hk hk hh kk hh
   hh kk kk kk hk  hh kk hk hh hk  hk kk kk kk hh  hk hk kk kk hk  hh kk hk hk hk
   kk hk hk hh hk  hk hk hk kk hh  hk hh hk hk hk  hk hk hk hk hk  hh hk hh hh hk
   hh hk hk hk hk  hk hk hk kk hh  hh hk hh kk kk  hh hh kk hk kk  hh hh hk hh hk
   kk hh kk hh hh  hh hk kk hk kk  hk hh kk kk hk  hk hk kk hk hh  hk hh hk hh hk
   hk hk hk hh hh  hk hk hh kk kk  kk hk hk kk hh  hk hk hh hk hk  kk hh kk hk hh
   hh hk hh hk hk  hk hk hk hk hk  hh hk kk kk kk  hk hk hk hk kk  hh kk hk hk hk
   hh hk hk hk hk  hk kk hh hk hh  hk kk hh hh hk  kk kk hk hk hh  hh hk hh hk hk
   hh
FCL1950Contig1-114   <hkxhk> {00} ; 423
   hh hk hh hh hk  hh hk kk hh kk  hk hk hh kk kk  kk hh hk kk hh  hk hk hh kk hk
   hk hk kk hk hh  hk hh hk hh hh  hk hk hk kk hk  hh hh hk hk hk  hk hk hh hk hk
   hk hh kk hk kk  hk kk hk hh hh  hk hk kk hh kk  hh hk hh hk hk  hh kk hk hk hk
   hk hk hk hk kk  hk hk hh hk hh  hh hk hk hk hk  hh hh hk hk hh  hk hk kk hh hh
   hk hh hh hk hh  kk hh kk hk hk  kk hk kk kk hh  hh kk kk kk kk  hk hh hk hk kk
   hk hh kk hk kk  kk hh hh hk hk  hk hh hk hk hk  -- hk hk kk hk  hk hk hh hk hh
   hk hk hk hk hk  hk hh hk hh hk  kk hk hk hk hh  kk kk hk hh hk  kk hk kk hk kk
   hh hh kk hk hk  hh hh hk hk hk  hk kk kk hk hk  kk kk hk hh kk  hk hk hk hh hk
   hk kk hk kk hh  kk hh hh kk kk  hk kk hk hk hk  hh hh hh kk hk  hk hk kk hh hh
   hk hh hh kk hh  hh hk hk kk hk  kk hk hk hk kk  hk hk kk kk hk  hk kk hk kk kk
   hk
PGLM1-1163           <hkxhk> {11} ; 424
   hk hk kk kk hk  kk hk hh hk hh  hk hk kk -- hh  hk kk hk -- kk  hk hh hk hh hk
   hk hk hh hk kk  hk kk hk kk kk  hk hk hk hk hk  hk kk hh hk hk  hk hk kk hk hh
   hk kk hk hk --  hh hh hk kk hk  hk hk hk kk hh  kk hk kk hk hk  kk hh hk hk hk
   hk hk hk hk hh  hk hk hk hk kk  hk hk hk hk hk  kk kk hk hk kk  hk hk hh hk kk
   hk kk kk hk kk  hk kk hh hk hk  hh hk hh hh hk  kk hh hh hh hk  hk kk hk hh hh
   hk kk hh hh hh  hh kk kk hk hk  hk kk hk hk hk  hk hk hk hh hk  hh hk kk hk kk
   kk hk kk hh kk  hk kk hk kk kk  hh hk hk kk hk  hh hh hk kk hk  hh hk hh hk hh
   kk hk hh hk hk  kk hk hk hk hk  hk hh hh hk hk  hh hh hh kk hh  hh hk hk kk hh
   hk hh hk hh hk  hk kk kk hh hh  hh hh kk hk --  kk hk kk hh hh  hk hk hh kk kk
   kk kk kk hh kk  kk hk hk hh hk  hh hk hk hk hh  hk hk hh hh hk  hh hh hk hh hk
   hk
GQ03811-K24.1.193    <hkxhk> {01} ; 425
   hk kk hk hk hk  hk hk kk kk hk  hk hh hk -- hk  hh hk hk hh hh  kk hk hk hk hk
   kk hk hk kk hk  hk hk kk hk kk  hh hk hh kk hh  hh hk hk hk hh  hk hk hk hk hk
   hh hk hk hk hk  hk hh hk hk kk  hk kk hh hk hh  hh hh kk hk hk  kk hh hk kk hk
   hh kk kk hk hk  hk kk hh hh hk  hk kk kk hk kk  hk hh hk hk hk  hk hk hk hk hk
   hk hk hh hh hh  kk hk hk hh hk  hh hk hh hh kk  kk hh hk hk hh  kk hh hk hk hk
   kk kk hk hh hh  hk hh hh hh kk  hk hh hk kk kk  hk hk kk hk hk  hk hk hk hk hk
   hh hk hk hh hk  hh hh hk kk hk  hh hk hh hk hk  hh hk hk hk hk  kk kk kk hh hk
   hk kk kk hk kk  kk hk hk hk hh  hk hk hk hh kk  kk hk hk hk kk  kk hk kk hk hk
   hh kk hh kk hh  hk kk hk hk hk  hk kk hh kk kk  kk kk hk kk hh  kk hk hk hh hh
   kk kk kk kk hk  hh hh hh hk hh  hk hk hh hk hk  hk hh hk hh hk  hh hk hk kk hk
   hk
GQ03008-L22.1.863    <hkxhk> {11} ; 426
   kk hh hh kk kk  hk hk hh hk hh  hk hk hk hk hh  hh hk hk hk hh  kk kk hk hh kk
   hk hh kk hh kk  kk hk hh hk hh  hk hh kk hk kk  hh hh hh kk kk  kk hk hh hk kk
   hh kk hh hk hk  hk hk kk hk hk  kk hk hk hh hk  hk hh hk hk hk  hk kk hh hh hk
   hh hh hh hk kk  hh hk hk hk hk  hh hk hh kk hh  hk kk hk hh hk  hk hk hk kk kk
   hk hk hk hk hh  hh hk kk hh hk  hk hk hh kk hh  kk hh hk kk hh  hk hk hk hk hk
   hh hk hh hh hk  hk hk hh hh hh  hk kk kk kk kk  kk hh hk hh kk  hh hh hk kk hh
   hk hk hh hh --  hh hk hk kk hk  hk hh hk kk hk  hh hk hh hk hk  kk hk hh hh hk
   hk kk hh hk hk  hh kk kk kk kk  hh hk hk kk hh  hk hk hk kk hh  hk hk hk hh kk
   kk hk hh hk hh  hk hk kk hk hk  hh hk hk hk kk  hk kk hk hh kk  hk kk hk hk hk
   hh hk hk hk hk  kk hh hh kk hk  hk hk hk hk kk  hh hk hh hh hk  kk kk hk hk hk
   hh
0286-D08-Pb1-115     <hkxhk> {01} ; 427
   hk hk hk hk hh  hk kk hk hk kk  hk kk hk -- hk  hk hk hh hk hk  hh kk hk hk hk
   kk hh kk kk hk  hh hk hk hk kk  kk hk kk hk kk  hh hk kk hk hh  hk kk hk kk hk
   hk hk hk hh hk  kk hk hk hk hk  kk kk hk hk hk  hk hk hk hh kk  hk hk hh kk hh
   hh hk hk kk hk  hh kk hk hh hk  hk kk kk kk hh  hk hk kk kk hk  hh kk hk hk hk
   kk hk hk hh hk  kk hk hk kk hh  hk hh hk hh hk  hk hk hk hk hk  hh hk hh hh hk
   hh hk hk hh hk  hk hk hk kk hh  hh hh hk kk kk  hh hh kk hk kk  hh hh hk hh hh
   kk hh hk hh hh  hk hk kk hk kk  hk hh kk kk hk  hk kk hk kk hh  hh hh hk hh kk
   hk hk hk hh hk  hh hk hh hk kk  kk hk hh kk hh  hk hk hh hk hk  kk hh hk hk hk
   hh hk hh hk hk  hk hk hk hk kk  hh hk hk kk kk  hk hk hk hk hk  hh kk hk hk hk
   hk hk hk kk kk  hk hk hh hh hh  kk hk hk hk hk  kk kk hk hk hh  hh hk hh hk hk
   hk
FCL971Contig1-532    <hkxhk> {11} ; 428
   hk hh hk kk kk  hk hh hh kk hh  hk hk hh kk hh  hh hk kk kk hk  hk kk kk hh hk
   hk hk kk hh kk  kk hk hk hk hh  hk hh kk hk hk  hh hk hh hh hk  kk hk hk hk hh
   hk kk hh hk hh  kk kk kk hk kk  kk hk hk hk kk  hk hk hk hk hk  hk hk hh hh hk
   hk hh hh hh hk  kk hk hh hk hk  hh kk hk hk hk  hh kk hk hk hk  hk hk hh hk hk
   hh hk hk hh hk  hk hk kk hh kk  hk hh hh hk hh  hk hh hk kk hk  hk kk hk hk hk
   hh hk hk hk hk  hk kk hh hk hk  hk hk hk hk hk  hk hh hh hk kk  hh hk hk hk hh
   hh hk hh hk hh  hk hk hk hk hk  kk hh hk kk kk  hh hk kk hk hk  hh hk hk hh hh
   hk hk hh kk hh  hh kk kk hh kk  hk hk kk kk hh  hk hh hk hk hh  hk kk hk kk kk
   hk kk hk hk hk  kk hh hk hk kk  hk hk hk kk hk  hk hh kk hk kk  kk hk hk hk hk
   hh hh hh hk hh  hk hk hh kk hk  hk hk hk hk hk  hk hk hh hh kk  hk kk hk kk hk
   hk
PGLM2-1443           <nnxnp> {-0} ; 429
   np nn nn nn np  nn np np nn np  nn nn nn -- nn  np np np np nn  np np np np nn
   nn np np nn nn  nn nn nn nn nn  nn np np np nn  nn nn np np nn  np np np np np
   nn np nn nn nn  np np np nn np  nn nn nn nn np  np np nn np nn  nn np np nn np
   nn np np np np  np np np np np  np nn nn nn np  np np nn np nn  np np np np np
   nn nn nn np np  np nn np np np  np nn np np nn  nn nn np nn nn  np nn np np np
   np nn np nn np  np np nn nn np  np nn nn nn nn  nn np np nn nn  np nn nn np nn
   nn np nn np nn  np nn nn nn nn  np np np np nn  np np nn np np  np np np nn np
   np np np np np  nn nn np nn np  nn np nn np np  np np np nn nn  np np nn nn np
   np np np np np  np nn nn np nn  np np nn nn nn  np np nn np np  np nn np nn np
   nn np np np nn  nn np np np np  nn nn np np np  nn nn np np np  nn np np np nn
   np
GQ03902-G13.1.641    <lmxll> {0-} ; 430
   ll ll lm ll ll  ll lm lm lm lm  ll ll ll lm lm  ll ll ll lm ll  ll lm lm lm lm
   lm ll lm lm ll  ll ll lm ll ll  lm ll ll ll ll  lm ll lm ll ll  lm lm ll lm lm
   lm ll lm ll lm  ll lm ll ll ll  lm lm ll ll lm  ll lm ll ll lm  ll lm ll lm ll
   ll lm lm lm lm  lm lm lm ll ll  ll lm lm ll ll  ll ll lm lm ll  ll lm lm ll ll
   lm ll ll ll ll  ll ll ll lm ll  -- ll lm lm lm  ll lm lm lm lm  ll ll ll lm lm
   ll ll lm lm lm  lm ll ll lm ll  ll ll ll lm lm  ll ll lm lm lm  lm ll ll ll ll
   ll ll ll lm ll  ll ll lm ll ll  lm ll lm ll lm  lm lm lm ll ll  lm ll lm ll lm
   ll lm lm ll ll  ll lm ll lm lm  lm ll lm lm lm  lm lm lm ll lm  lm ll lm ll lm
   ll lm ll ll lm  ll ll ll lm lm  lm lm ll lm lm  ll ll ll lm lm  ll lm lm ll ll
   ll ll ll lm ll  ll lm ll lm ll  lm lm ll ll lm  lm lm lm lm ll  lm lm ll lm lm
   ll
GQ03817-H04.1.248    <nnxnp> {-0} ; 431
   nn nn nn np np  np nn nn nn nn  nn np nn nn nn  np np nn np nn  np nn nn np np
   nn np nn nn np  nn np np nn nn  np nn np nn np  np nn nn nn np  nn nn nn nn nn
   np nn nn nn np  nn np np nn nn  nn nn np nn np  np np np np nn  nn nn np nn nn
   np np np np np  nn nn nn np nn  np nn np np nn  nn nn np np nn  nn nn nn nn nn
   np np nn np nn  nn nn np np np  np np nn nn nn  nn nn nn nn np  np nn nn nn np
   nn nn np np np  np nn nn nn nn  np np np nn nn  np np nn np nn  nn nn nn np np
   nn np np np nn  nn np np nn nn  np np nn np nn  np nn np np nn  nn np nn np nn
   nn nn nn np nn  nn nn np np np  np nn np np nn  nn np nn nn nn  nn nn np nn nn
   nn nn np np np  nn nn nn np nn  np nn np nn np  nn nn nn np nn  nn nn np np np
   np nn nn nn nn  np nn np nn np  nn np nn np nn  nn np np np nn  np np nn nn nn
   nn
PabiesCol1-583       <nnxnp> {-0} ; 432
   nn np nn nn np  nn nn np nn np  np nn nn np np  np nn np np nn  np nn nn np nn
   nn np np nn nn  np nn nn nn nn  nn np nn np nn  nn nn nn np np  nn nn nn nn nn
   nn nn np np np  nn np np nn nn  nn nn np nn np  nn nn nn np nn  nn np np nn np
   np nn nn nn np  np nn nn np nn  nn nn nn nn np  nn nn nn nn nn  np nn np nn nn
   nn nn nn np nn  np nn np nn np  np np np np nn  nn np np np np  np nn np np np
   np -- np np np  np nn nn nn np  np nn np nn nn  np np nn np nn  np np nn np nn
   nn np nn np np  np nn nn nn nn  np np nn nn nn  np nn nn nn np  np np np np np
   nn nn np np np  nn nn np nn nn  nn np np nn np  np np np nn np  nn np nn nn np
   np np np np nn  np nn nn np np  np np nn nn nn  nn nn nn np nn  np nn np nn nn
   np nn nn np nn  nn nn np np np  np nn nn np np  nn nn np np np  np np np np np
   np
GQ02808-N08.1.190    <nnxnp> {-0} ; 433
   np nn np nn np  np np np nn np  nn np np nn np  np nn nn np np  nn nn np nn np
   nn nn nn np nn  nn np nn nn nn  nn nn np nn np  np np nn np np  nn np nn np np
   np nn nn np np  nn np np nn nn  nn np nn np nn  nn nn np np np  nn np np np nn
   np nn nn np nn  nn nn np np np  np nn nn nn nn  nn nn nn np nn  np np np nn np
   np nn np np np  nn nn nn np np  np nn np np np  np np np nn np  nn np nn nn np
   nn nn np np nn  np np np np nn  nn np nn nn nn  np np nn np nn  nn nn nn np np
   np nn nn np np  np np nn nn nn  np np np np nn  np np nn nn np  nn nn nn np nn
   nn np np nn np  nn nn nn np np  nn np nn np nn  nn np np nn nn  nn np nn nn nn
   np nn np nn np  nn np np np nn  nn nn nn np nn  nn np nn nn nn  np np nn np np
   np np np nn np  np np np nn np  nn nn np nn np  nn np nn np nn  np np np nn np
   np
GQ03013-K13.1.156    <lmxll> {0-} ; 434
   ll ll lm lm ll  ll lm lm lm lm  lm ll ll ll lm  ll ll ll lm ll  ll lm lm lm lm
   lm ll lm lm ll  lm lm lm ll ll  lm ll ll ll ll  lm ll lm ll ll  lm lm ll lm lm
   lm ll lm ll lm  ll lm ll lm ll  lm lm ll ll lm  ll lm ll ll lm  ll lm ll lm lm
   ll lm lm lm lm  lm lm lm ll ll  ll lm lm ll ll  ll ll lm lm ll  ll lm lm ll ll
   lm ll ll ll ll  ll ll ll lm lm  lm ll ll lm lm  ll lm lm lm lm  ll lm ll lm lm
   ll ll lm lm lm  ll ll ll lm ll  ll ll ll lm lm  ll ll lm lm lm  lm ll ll ll ll
   ll ll ll lm ll  ll ll lm ll ll  lm ll lm ll lm  lm ll lm ll ll  lm ll lm ll lm
   ll lm lm ll ll  lm lm ll ll lm  lm ll lm lm lm  lm lm lm ll lm  lm ll lm lm lm
   ll lm ll ll lm  ll ll ll lm lm  lm lm ll lm lm  ll lm ll lm lm  ll lm lm ll ll
   ll lm lm lm ll  ll lm ll lm ll  lm lm ll ll lm  lm lm lm lm ll  lm lm ll lm lm
   ll
PGLM2-1371           <lmxll> {1-} ; 435
   lm lm lm lm lm  lm ll ll ll ll  lm ll lm -- ll  lm lm lm ll lm  lm ll ll ll ll
   ll lm ll ll lm  lm lm ll lm lm  ll lm lm lm lm  ll lm ll lm lm  ll ll lm ll ll
   ll lm ll lm ll  ll ll lm lm lm  ll ll lm lm ll  lm ll lm lm ll  lm ll lm ll lm
   lm ll ll ll ll  lm ll lm lm lm  lm ll ll ll lm  lm lm ll ll lm  lm ll ll lm lm
   ll lm lm lm lm  lm lm lm ll lm  ll lm ll ll ll  lm ll ll ll ll  lm lm lm ll ll
   lm lm ll ll ll  ll lm lm ll lm  lm lm lm ll ll  -- lm ll ll ll  ll lm lm lm lm
   lm lm lm ll lm  lm lm ll lm lm  ll lm ll lm ll  ll ll ll lm lm  ll lm ll lm ll
   lm ll -- lm lm  lm ll lm ll ll  ll ll ll ll ll  ll ll ll lm ll  ll lm ll lm ll
   lm ll lm lm ll  lm lm lm ll ll  ll ll lm ll ll  lm lm lm ll ll  lm ll ll lm lm
   lm lm lm ll lm  lm ll lm -- lm  ll ll lm lm ll  ll ll ll ll lm  ll ll lm -- ll
   lm
GQ03320-N21.1.457    <nnxnp> {-1} ; 436
   np nn np np nn  np np nn np np  np np np nn nn  nn np nn nn np  nn np np nn nn
   np nn np np np  nn np nn np np  np np np nn np  nn np np np nn  np np np np np
   np np nn nn nn  np nn nn np np  np np nn np nn  np nn np nn np  np nn nn np nn
   nn nn nn np nn  nn np np nn np  np np np np nn  np np np np np  nn np nn np np
   nn np np nn np  np np nn np nn  nn nn np nn np  np nn nn nn nn  nn np np nn nn
   nn np nn nn nn  nn np np np nn  nn nn nn np np  nn nn np nn np  nn nn np nn nn
   np nn nn nn nn  np np np np np  nn nn np np np  nn np nn np nn  nn nn nn nn np
   np np nn nn np  nn np nn nn np  nn nn nn np nn  np nn nn np nn  np np nn np np
   nn np nn nn np  nn np np nn np  nn nn nn np np  np np np nn np  nn np nn np np
   nn np np np np  np np nn nn nn  np nn np nn nn  np np nn nn nn  nn nn np nn nn
   np
GQ04010-F10.1.1001   <lmxll> {0-} ; 437
   ll lm lm ll ll  ll lm lm ll lm  lm lm lm ll lm  lm lm ll lm lm  ll ll ll lm ll
   ll lm ll lm ll  ll ll lm lm lm  lm lm ll lm ll  lm lm ll ll ll  ll ll lm ll ll
   lm ll lm ll lm  lm ll ll lm ll  ll ll -- lm ll  lm lm ll -- lm  lm ll lm lm ll
   lm lm lm ll ll  lm lm lm ll ll  lm lm lm ll lm  ll ll ll lm lm  lm lm lm ll ll
   lm lm lm lm lm  lm lm ll lm ll  lm lm lm ll lm  ll lm lm ll lm  lm ll ll ll lm
   lm ll lm lm lm  ll ll lm lm lm  lm ll ll ll ll  ll lm lm lm ll  lm lm lm ll lm
   lm lm lm lm ll  lm ll lm ll lm  lm lm ll ll ll  lm ll lm ll lm  ll ll lm lm lm
   ll ll lm lm lm  -- ll ll ll ll  lm lm ll ll lm  lm lm ll ll lm  ll ll ll lm ll
   ll ll lm lm lm  ll lm ll ll ll  lm lm lm ll ll  ll ll ll lm ll  lm ll ll ll ll
   lm ll ll ll lm  ll lm lm ll lm  ll ll ll ll ll  lm lm lm lm lm  ll ll ll ll ll
   lm
GQ03812-C09.2.440    <hkxhk> {10} ; 438
   hk hk kk hh hk  kk hk hk hk hk  hh kk hk hk hk  hk hh hk hk kk  -- hk hk hk hh
   kk hh hk hk hk  hk kk hh hh hk  hh hh hk hh kk  hk kk hk hk kk  hk kk hh kk hk
   hh hk hk kk hk  hk hk hk hh hh  hk kk hh hh hk  hk hh kk kk hh  hh kk hk hk kk
   kk hk hk hk hh  hk hh hk kk kk  hk hk hh hh hh  hk hk -- hh --  hh hh hk hh kk
   hk hh kk hk kk  kk hh hk hk hk  -- hk hk kk hk  hh hk hk hk hh  hh hk kk hk hh
   hk kk hh kk hh  kk hk hk kk hh  hh kk hh hh kk  kk hk hk hh hk  hh kk hh hk hk
   kk hh hh hh hk  kk kk hh hh hh  hk hk kk hk hk  hk kk hk kk hk  hh kk hh hk hk
   hk hk hk hk kk  hk hk hk hk hk  hh hh hk hk hk  hh hk kk kk hh  hh hk kk hk hk
   hh hk kk hh kk  hk hk hh kk hk  hh hk hh kk --  kk hk hk hh hk  hk kk hk kk kk
   hk hk hk hk hk  hh kk hk hk kk  kk kk kk kk kk  hh hh hk hk hk  kk hh hh hk kk
   hh
PabiesCol1-846       <hkxhk> {10} ; 439
   hk hk hk hk kk  hk hh hk hk hk  kk hh hk hk hk  hk hk kk hk hk  kk hh hk hk hh
   hh kk hk hh hk  kk hk hh hk hh  hh kk hh hk hh  hk hk hh kk kk  hh hh hk hh hk
   hh hk hk kk hk  hh hk kk hk hk  hh hh hk hk hk  hk hh hk kk hh  hk hk kk hh kk
   kk hh hh hh hk  kk hh hk kk hk  hk hh hh hh kk  hk hk hh hh hk  kk hh hk hk hk
   hh hk hk kk hk  hk hk hk hh kk  hk kk hk kk hk  hk hk hk hk hk  kk hk kk kk hk
   kk hk hk kk hk  hk hk hk hh --  kk hk kk hh hh  kk kk hh hk hh  kk kk hk kk hk
   hh kk hh kk kk  kk hk hh hk hh  hk kk hh hh hk  hk hh hh hk kk  hk kk hk kk hk
   hk hk hk -- --  hk hk kk hh hh  hh hk hk hh kk  hk hk kk hk hk  hh kk hh hk kk
   kk hk kk hk hk  hk hk hk hk hk  kk hk hh hh hh  hk hk hk hk hh  kk hh hk hk hk
   kk hk hk hk hk  hk hh kk hk kk  hk hk hk kk hk  hh hh hk hk kk  kk hk kk hk hk
   kk
P06008-2             <hkxhk> {00} ; 440
   hh hk hh hk kk  kk hk hk hk hk  hh kk hk -- hk  kk hk hh kk hk  hk kk hh kk kk
   hk hk hh hk kk  hh kk kk hh hk  kk hh kk hk hk  hk hk hk hh hk  hh hk hh kk hk
   hk hh hh hk kk  hk hk kk hh hk  hh hk kk hk hk  kk hk hk hk hk  hh hh hk hk hh
   hk kk kk kk kk  hh hh hh hk hk  hk hk hk kk hk  hh hh kk kk hh  hh hh hk hh hk
   kk hk hh hk hh  hk hk kk hk kk  hk hk hh hh hk  hh hk hk hh kk  kk hh hh hh hk
   hk hk kk hk hk  kk hh hh hk hh  hk hk kk hk hk  kk hk hk kk hh  hh hh hh kk kk
   hk hk kk hk hh  hh hk kk hh hk  kk kk hk kk hh  hk hk kk kk hh  hh kk hk hk hk
   hh hh hk hk hh  hh hh hk kk kk  hk hh hk kk hh  hk kk hk hh hk  hk hk kk hh hh
   hh hk hk kk hk  hk hh hk kk hh  hk hk hk hk kk  hk hk hh hk hh  hh hh kk hk hk
   kk hk hk hk hh  hk hh kk hh hk  hh hk hh kk hh  hh hk kk kk hh  hk hk hk hk hk
   hh
06008c               <nnxnp> {-1} ; 441
   np np np nn nn  nn np np -- np  np nn np np np  nn nn -- nn nn  nn nn np nn nn
   np nn nn np nn  np nn nn np np  nn np nn np nn  nn np np np nn  np np np nn np
   nn np np np nn  np nn nn np np  np np nn np nn  nn nn np nn np  np np nn np np
   nn nn nn nn nn  np np np nn np  nn np nn nn np  np np nn nn nn  np np np np np
   nn nn np nn np  np np nn nn nn  nn nn np np --  np np np np nn  nn np np np nn
   np np nn nn nn  nn np np np np  nn nn nn np np  nn nn np nn np  np np np nn nn
   np nn nn nn np  np nn nn np np  nn nn np nn np  nn np nn nn np  np nn np nn np
   np np np nn np  np np nn nn nn  nn np nn nn np  np nn np np np  np np nn np --
   np np nn nn nn  np np np nn np  nn np nn np nn  np np np nn np  np np nn nn nn
   nn np np np np  nn np nn np nn  -- nn np nn np  np nn nn nn np  nn nn np np --
   np
GQ03314-H20.1.1002   <lmxll> {1-} ; 442
   ll ll lm lm lm  ll lm ll lm ll  ll lm ll ll ll  lm ll lm lm lm  ll ll ll ll ll
   lm lm lm ll lm  lm ll ll lm ll  lm lm lm ll lm  ll lm ll ll lm  lm lm ll ll ll
   ll lm ll ll ll  lm lm ll lm ll  lm lm lm ll lm  lm lm ll lm ll  ll lm ll ll lm
   lm ll ll ll ll  lm ll ll lm ll  ll lm ll ll ll  ll lm ll ll lm  ll ll ll lm lm
   ll ll lm lm lm  lm ll lm lm lm  lm ll ll lm ll  ll lm ll lm lm  ll lm lm lm ll
   ll ll ll lm ll  lm lm lm lm ll  ll lm ll lm ll  ll ll ll ll lm  lm lm lm ll ll
   lm lm ll ll ll  lm lm ll ll lm  lm ll lm ll lm  lm ll lm ll ll  ll ll ll lm lm
   lm ll ll lm lm  ll lm lm ll lm  ll ll lm lm ll  ll ll ll lm ll  ll ll ll lm lm
   lm ll lm ll lm  lm ll ll ll lm  ll ll lm ll ll  lm ll lm ll lm  lm lm ll lm lm
   ll ll ll ll ll  lm lm ll lm lm  lm lm lm lm lm  ll lm ll lm lm  lm ll ll ll lm
   lm
FCL371Contig3-435    <nnxnp> {-1} ; 443
   nn np np np nn  nn np np np nn  np nn nn np nn  nn np np -- nn  np nn nn nn nn
   np np np np nn  np nn np np np  nn np nn np nn  nn np np nn nn  np nn np nn nn
   nn np np np --  np nn nn np np  np np nn np nn  nn nn np np nn  np nn nn np np
   nn np np nn nn  np np nn nn nn  nn np np nn np  np nn nn nn np  np np nn np nn
   nn np nn nn nn  np np np nn nn  nn np -- nn np  np nn nn np nn  np nn np np nn
   np np nn nn nn  nn nn nn nn np  np nn nn np np  nn nn np nn np  np np np nn nn
   nn np nn nn np  nn nn nn np np  nn nn nn nn np  nn nn np nn nn  np np np nn np
   np np np np np  np np np nn nn  np np np nn np  np nn nn np np  np nn np np np
   nn np nn np nn  np np nn nn np  nn np nn np nn  np np np np nn  np np nn nn nn
   np np np np np  nn nn nn np nn  np np np np np  np nn np nn np  nn nn nn np np
   np
NODE-13149-length--  <lmxll> {1-} ; 444
   lm ll lm lm ll  ll ll ll ll ll  lm ll ll ll ll  lm lm lm ll lm  lm ll ll ll ll
   -- lm lm ll ll  lm ll ll lm ll  lm lm lm ll lm  lm ll lm ll lm  lm ll lm ll ll
   lm lm lm ll ll  lm lm ll lm ll  lm ll ll ll lm  lm lm ll lm ll  lm lm ll ll lm
   lm ll ll ll ll  lm lm lm lm ll  ll ll lm ll ll  lm lm -- -- lm  lm lm ll lm ll
   ll lm lm lm lm  ll lm lm lm ll  lm lm lm lm ll  ll ll ll lm lm  ll lm lm lm ll
   ll ll ll lm lm  ll lm lm lm ll  lm lm ll ll ll  ll ll ll ll lm  lm lm lm ll ll
   lm lm ll lm lm  lm lm ll ll lm  ll ll ll ll lm  lm ll ll ll ll  lm ll ll lm ll
   lm lm ll lm lm  lm lm lm ll ll  lm lm lm lm lm  ll ll ll lm ll  lm ll ll lm lm
   lm ll lm ll lm  ll lm ll ll lm  ll ll lm ll ll  ll ll lm lm lm  lm lm ll lm lm
   ll ll ll ll lm  lm lm lm lm lm  lm lm lm ll lm  lm lm ll lm lm  lm ll ll ll lm
   lm
GQ03008-L22.1.659    <lmxll> {0-} ; 445
   ll lm lm ll ll  ll lm lm ll lm  lm ll lm ll lm  lm lm ll lm lm  ll ll ll lm ll
   ll lm ll lm ll  ll ll lm lm lm  lm lm ll lm ll  lm lm lm ll ll  ll ll lm ll ll
   lm ll lm ll lm  lm ll ll lm ll  ll ll lm lm ll  lm lm ll ll lm  lm ll lm lm ll
   lm lm lm ll ll  lm lm lm ll ll  lm lm lm ll lm  ll ll ll lm lm  lm lm lm ll ll
   lm lm lm lm lm  lm lm ll lm ll  lm lm lm ll lm  ll lm lm ll lm  lm ll ll ll lm
   lm ll lm lm lm  ll ll lm lm lm  lm ll ll ll ll  ll lm lm lm ll  lm lm lm ll lm
   lm lm lm lm ll  lm ll lm ll lm  lm lm ll ll ll  lm ll lm ll lm  ll ll lm lm lm
   ll ll lm lm lm  lm ll ll ll ll  lm lm ll ll lm  lm lm ll ll lm  ll ll ll lm ll
   ll ll lm lm lm  ll lm ll ll ll  lm lm lm ll ll  ll ll ll lm ll  lm ll ll ll ll
   lm ll ll ll lm  ll lm lm ll lm  ll ll ll ll ll  lm lm lm lm lm  ll ll ll ll ll
   lm
GQ03008-L22.1.492    <lmxll> {0-} ; 446
   -- lm lm ll ll  ll lm lm ll lm  lm ll lm ll lm  lm lm ll lm lm  ll ll ll lm ll
   ll lm -- lm ll  ll ll lm lm lm  lm lm ll lm ll  lm lm lm ll ll  ll ll lm ll ll
   lm ll lm ll lm  lm ll ll lm ll  ll ll lm lm ll  lm lm -- ll lm  lm ll lm lm ll
   lm lm lm ll ll  lm lm lm ll ll  lm lm lm ll lm  ll ll ll lm lm  lm lm lm ll ll
   lm lm lm lm lm  lm lm ll lm ll  lm lm lm ll lm  ll lm lm ll lm  lm ll ll ll lm
   lm ll lm lm lm  ll ll lm lm lm  lm ll ll ll ll  ll lm lm lm ll  lm lm lm ll lm
   lm lm lm lm ll  lm ll lm ll lm  lm lm ll ll ll  lm ll lm ll lm  ll ll lm lm lm
   ll ll lm lm lm  -- ll ll ll ll  lm lm ll ll lm  lm lm ll ll lm  ll ll ll lm ll
   ll ll lm lm lm  ll lm ll ll ll  lm lm lm ll ll  ll ll ll lm ll  lm ll ll ll ll
   lm ll ll ll lm  ll lm lm ll lm  ll ll ll ll ll  lm lm lm lm lm  ll ll ll ll ll
   lm
00930-O17-457        <lmxll> {1-} ; 447
   lm ll lm lm ll  ll ll ll ll ll  lm lm ll ll ll  lm lm lm ll lm  lm ll ll ll ll
   ll lm lm ll ll  lm ll ll lm ll  lm lm lm ll lm  lm ll lm ll lm  lm ll lm ll ll
   lm lm lm ll ll  lm lm ll lm ll  lm ll ll ll lm  lm lm ll lm ll  ll lm ll ll lm
   lm ll ll ll ll  lm ll lm lm ll  ll ll ll ll ll  lm lm ll ll lm  lm ll ll lm ll
   ll lm lm lm lm  ll lm lm lm ll  lm lm lm lm ll  ll lm ll lm lm  ll lm lm lm ll
   ll ll ll lm lm  ll lm lm lm ll  lm lm ll ll ll  ll ll ll ll lm  lm lm lm ll ll
   lm lm ll lm lm  lm lm ll ll lm  ll ll ll ll lm  lm ll lm ll ll  lm ll ll lm ll
   lm lm ll lm lm  ll lm lm ll ll  lm lm lm lm lm  ll ll ll lm ll  ll ll ll lm lm
   lm ll lm ll lm  ll ll ll ll lm  ll ll lm ll ll  ll ll lm lm lm  lm lm ll lm lm
   ll ll ll ll lm  lm lm lm lm lm  lm lm lm ll lm  lm lm lm lm lm  lm ll ll ll lm
   lm
GQ03313-E14.1.262    <lmxll> {0-} ; 448
   ll lm lm ll ll  ll lm lm ll lm  lm ll lm ll lm  lm lm ll lm lm  ll ll ll lm ll
   ll lm ll lm ll  ll ll lm lm lm  lm lm ll lm ll  lm lm lm ll ll  ll ll lm ll ll
   lm ll lm ll lm  lm ll ll lm ll  ll ll lm lm ll  lm lm ll ll lm  lm ll lm lm ll
   lm lm lm ll ll  lm lm lm ll ll  lm lm lm ll lm  ll ll ll lm lm  lm lm lm ll ll
   lm lm lm lm lm  lm lm ll lm ll  lm lm lm ll lm  ll lm lm ll lm  lm ll ll ll lm
   lm ll lm lm lm  ll ll lm lm lm  lm ll ll ll ll  ll lm lm lm ll  lm ll lm ll lm
   lm lm lm lm ll  lm ll lm ll lm  lm lm ll ll ll  lm ll lm ll lm  ll ll lm lm lm
   ll ll lm ll lm  lm ll ll ll ll  lm lm ll ll lm  lm lm ll ll lm  ll ll ll lm ll
   ll ll lm lm lm  ll lm ll ll ll  lm lm lm ll ll  ll ll ll lm ll  lm ll ll ll ll
   lm ll ll ll lm  ll lm lm ll lm  ll ll ll ll ll  lm lm lm lm lm  ll ll ll ll ll
   lm
0-9389-01-8311-co    <lmxll> {0-} ; 449
   lm lm ll ll ll  lm ll lm ll lm  lm ll lm lm lm  ll lm ll ll ll  lm lm lm lm lm
   ll ll ll lm ll  ll lm lm ll lm  ll ll ll lm ll  lm ll lm lm ll  ll ll lm lm lm
   lm ll lm lm lm  ll ll lm ll lm  ll ll ll lm ll  ll ll lm ll lm  lm ll lm lm ll
   ll lm lm lm lm  ll lm lm ll lm  lm lm lm lm lm  lm ll lm lm ll  lm lm lm ll ll
   lm lm ll ll ll  ll lm ll ll ll  ll lm lm ll lm  lm ll lm ll ll  lm ll ll ll lm
   lm lm lm ll lm  ll ll ll ll lm  lm ll lm ll lm  lm lm lm lm ll  ll ll ll lm lm
   ll ll lm lm lm  ll ll lm lm ll  ll lm ll lm ll  ll lm ll lm lm  lm lm lm ll ll
   ll lm lm ll ll  -- ll ll lm ll  lm lm ll ll lm  lm lm lm ll lm  lm lm lm ll ll
   ll lm ll lm ll  ll lm lm lm ll  lm lm ll lm lm  ll lm ll lm ll  ll ll lm ll ll
   lm lm lm lm lm  ll ll lm ll ll  ll ll ll ll ll  lm ll lm ll ll  ll lm lm lm ll
   ll
P01388-1             <nnxnp> {-1} ; 450
   nn np np np nn  nn np np np nn  np nn nn np nn  nn np np nn nn  np nn nn nn nn
   np np np np nn  np nn np np np  nn np nn np nn  nn np np nn nn  -- nn np nn nn
   nn np np np nn  np nn nn np np  np np nn np nn  nn nn np np nn  np nn nn np np
   nn np np nn nn  np np nn nn nn  nn np np nn np  np nn nn nn np  np np nn -- nn
   nn np nn nn nn  -- np np nn nn  nn np nn nn np  np nn nn np nn  np nn np np nn
   np np nn nn nn  nn nn nn nn np  np nn nn np np  nn nn np nn np  np np np nn nn
   nn np nn nn np  nn nn nn np np  nn nn nn nn np  nn nn np nn nn  np np np nn np
   np np np np np  np np np nn nn  np np np nn np  np nn nn np np  np nn np np np
   nn np nn np nn  np np nn nn np  nn np nn np nn  np np np np nn  np np nn nn nn
   np np np np np  nn nn nn np nn  np np np np np  np nn np nn np  nn nn nn np np
   np
GQ03807-I03.1.748    <lmxll> {0-} ; 451
   ll lm ll ll lm  lm lm lm lm lm  ll ll lm lm lm  ll ll ll lm ll  ll lm lm lm lm
   lm ll ll lm lm  ll lm lm ll lm  ll ll ll lm ll  ll lm ll lm ll  ll lm ll lm lm
   ll ll ll lm lm  ll ll lm ll lm  ll lm lm lm ll  ll ll lm ll lm  lm ll lm lm ll
   ll lm lm lm lm  ll lm ll ll lm  lm lm lm lm lm  ll ll lm lm ll  lm lm lm ll lm
   lm ll ll ll ll  lm ll ll ll lm  ll ll ll ll lm  lm ll lm ll ll  lm ll ll ll lm
   lm lm lm ll ll  lm ll ll ll lm  ll ll lm lm lm  lm lm lm lm ll  ll ll ll lm lm
   ll ll lm ll ll  ll ll lm lm ll  ll lm lm lm ll  ll lm ll lm lm  ll lm lm ll lm
   ll ll lm ll ll  lm ll ll lm ll  ll ll ll ll lm  lm lm lm ll lm  lm lm lm ll ll
   ll lm ll lm ll  lm lm lm lm ll  lm lm ll lm lm  lm lm ll ll ll  lm ll lm ll ll
   lm lm lm lm ll  ll ll ll ll ll  ll ll ll lm ll  ll ll ll ll ll  ll lm lm lm ll
   ll
GCAT-2.0-GQ004       <nnxnp> {-1} ; 452
   np nn nn np np  nn nn nn nn nn  np nn np -- nn  nn np np np nn  np np np nn np
   nn np np nn np  np nn np np nn  np nn np np nn  nn nn nn nn nn  np nn np nn np
   nn np nn nn nn  np np np np np  np nn np np nn  np nn nn nn np  np nn nn nn nn
   nn nn nn nn np  np np nn nn nn  nn np np np np  nn np nn np np  np np nn np nn
   nn np nn nn nn  nn np np nn np  np nn nn np nn  np nn np np np  np np nn nn np
   nn nn np nn np  nn np nn nn np  np nn np np nn  nn nn nn np np  nn nn np np nn
   nn np nn np nn  nn nn np np np  np nn nn np nn  nn nn np nn np  nn nn np nn nn
   nn np nn np nn  nn np np nn np  np np np np nn  np nn nn nn nn  np np nn np np
   np np nn np nn  np np np nn np  np np np np np  nn nn np np np  np np nn nn nn
   nn nn nn nn nn  np nn nn np nn  nn nn nn nn nn  np np nn nn np  nn np np np nn
   np
proCOL1-15-1137      <nnxnp> {-0} ; 453
   nn np nn nn np  nn nn np nn np  np nn nn np np  np nn np np nn  np nn nn np nn
   nn np np nn nn  np nn nn nn nn  nn np nn np nn  nn nn nn np np  nn nn nn nn nn
   nn nn np np np  nn np np nn nn  nn nn np nn np  nn nn nn np nn  nn np np nn np
   np nn nn nn np  np nn nn np nn  nn nn nn nn np  nn nn nn nn nn  np nn np nn nn
   nn nn nn np nn  np nn np nn np  np np np np nn  nn np np np np  np nn np np np
   np nn np np np  np nn nn nn np  np nn np nn nn  np np nn np nn  np np nn np nn
   nn np nn np np  np nn nn nn nn  np np nn nn nn  np nn nn nn np  np np np np np
   nn nn np np np  nn nn np nn nn  nn np np nn np  np np np nn np  nn np nn nn np
   np np np np nn  np nn nn np np  np np nn nn nn  nn nn nn np nn  np nn np nn nn
   np nn nn np nn  nn nn np np np  np nn nn np np  nn nn np np np  np np np np np
   np
GQ03204-K01.1.179    <lmxll> {1-} ; 454
   ll ll lm ll lm  ll lm ll lm ll  ll lm ll -- ll  ll ll lm lm lm  ll lm lm ll ll
   lm ll lm ll lm  lm ll ll ll ll  ll lm lm ll lm  ll lm ll ll lm  lm lm ll lm ll
   ll lm ll ll ll  lm lm lm lm ll  lm lm ll ll lm  lm lm ll lm ll  ll lm ll ll lm
   lm ll ll ll ll  lm ll ll lm ll  ll lm ll ll ll  ll lm ll ll lm  ll ll ll lm lm
   ll ll lm lm lm  lm ll lm lm lm  ll ll ll lm ll  ll lm ll lm ll  ll lm lm lm ll
   ll lm ll lm ll  lm lm lm lm ll  ll lm ll lm ll  ll ll ll ll lm  lm lm ll ll ll
   lm lm ll ll ll  lm lm ll ll ll  lm ll lm lm lm  ll lm lm lm ll  ll lm ll lm lm
   lm ll ll lm lm  ll lm lm ll lm  ll ll lm lm ll  ll ll lm lm ll  ll lm ll lm lm
   ll lm lm ll lm  lm ll ll lm lm  ll ll lm lm ll  lm ll lm ll lm  lm lm ll lm lm
   ll ll ll lm ll  ll lm ll lm lm  lm lm lm lm lm  ll ll ll ll lm  lm ll ll ll lm
   lm
GQ02907-L08.2.620    <lmxll> {1-} ; 455
   ll ll lm ll lm  lm ll ll lm --  ll lm ll lm ll  ll ll lm lm lm  ll lm lm ll ll
   lm ll lm ll lm  lm lm ll ll ll  ll ll lm ll lm  ll lm ll ll lm  lm lm ll lm ll
   ll lm ll lm ll  lm lm lm ll ll  lm lm ll ll lm  lm ll lm lm ll  ll lm ll ll lm
   lm ll ll ll ll  lm ll ll lm lm  ll lm ll ll ll  ll lm ll ll ll  ll ll ll ll lm
   ll ll lm ll lm  lm ll lm ll lm  ll ll ll lm ll  ll ll ll lm ll  ll lm lm lm ll
   ll lm ll lm ll  lm lm ll lm ll  ll lm ll lm lm  lm ll ll ll lm  lm lm ll ll ll
   lm ll ll ll ll  lm lm ll ll ll  lm ll lm lm lm  ll lm lm lm ll  ll lm ll ll ll
   lm ll ll lm lm  -- lm lm ll lm  ll -- lm lm ll  ll ll lm lm ll  ll lm lm lm lm
   ll lm lm ll lm  lm ll ll lm lm  ll ll ll lm ll  lm ll lm ll lm  lm lm lm lm lm
   ll ll ll lm ll  ll lm ll lm lm  lm lm lm lm lm  ll ll ll ll lm  lm ll ll lm lm
   ll
GQ03711-H16.1.627    <lmxll> {1-} ; 456
   ll ll lm lm lm  lm ll ll lm ll  ll lm ll lm ll  ll ll lm lm ll  lm lm lm ll ll
   lm ll lm ll lm  lm lm ll ll ll  ll ll lm ll lm  ll lm ll ll lm  lm lm ll lm ll
   ll lm ll lm ll  ll lm lm ll lm  lm lm ll ll lm  ll ll lm lm ll  ll lm ll ll lm
   lm ll ll lm ll  ll ll ll lm lm  ll lm ll ll ll  ll lm lm ll ll  ll ll ll ll lm
   ll ll lm ll lm  lm ll lm ll lm  ll ll ll lm ll  ll ll ll lm ll  ll lm lm lm ll
   ll lm ll lm ll  lm lm ll lm ll  ll lm ll ll lm  lm ll ll ll lm  ll lm ll ll ll
   ll ll ll ll ll  lm lm ll ll ll  ll ll lm lm lm  ll lm ll lm ll  ll lm ll ll ll
   lm ll ll lm ll  ll lm lm ll lm  ll ll lm lm ll  ll ll lm lm ll  ll lm lm ll lm
   ll lm lm ll lm  lm ll lm lm lm  ll ll ll lm lm  lm lm lm ll lm  lm lm lm lm lm
   ll lm lm lm ll  ll lm ll lm ll  lm lm lm lm lm  ll ll ll ll lm  lm lm ll lm lm
   ll
WS03212-P20.1.273    <nnxnp> {-0} ; 457
   nn np np nn --  np nn np np --  nn np nn np np  np nn nn nn np  nn -- nn np nn
   np -- -- np nn  nn np np nn np  nn np nn nn nn  np np np np np  nn np -- np nn
   np nn np np nn  nn nn nn -- nn  nn np nn -- --  nn np -- np nn  nn nn np np np
   np np np np nn  nn nn np np np  np nn nn nn np  np nn np nn nn  nn nn np nn nn
   -- nn -- np np  np nn nn np nn  nn nn np nn np  nn -- nn nn nn  nn np np np nn
   np np nn np nn  np np np np nn  nn nn nn nn nn  -- np np nn nn  np np nn nn np
   np -- np nn nn  np np nn nn nn  nn np np nn np  np np nn np nn  np np nn np np
   np nn np nn nn  -- nn nn np nn  np nn nn nn np  nn np np np np  nn nn np nn nn
   nn np np nn np  nn nn nn np nn  nn nn nn nn nn  np np nn np nn  nn nn np np np
   -- np -- np np  nn np np nn np  np np np np nn  nn nn np np nn  np nn nn nn np
   nn
GQ02820-M04.1.1030   <nnxnp> {-0} ; 458
   nn -- nn np --  -- -- -- nn --  nn -- nn -- --  -- np np -- nn  np -- nn -- --
   -- np -- -- --  np -- -- nn --  -- nn -- -- --  np -- -- nn np  nn -- nn -- nn
   nn nn -- nn --  -- np -- nn --  -- -- -- -- --  -- -- np np --  nn -- np -- nn
   np -- -- -- --  nn nn nn np nn  nn -- np -- np  nn nn -- -- nn  nn nn -- nn nn
   -- np nn np nn  -- -- -- np np  -- np -- np nn  nn -- -- np --  np nn nn nn np
   np -- -- np --  -- nn nn -- np  np np -- -- --  -- np -- -- nn  np np nn -- np
   -- np -- np np  nn np -- nn --  -- -- -- -- nn  -- -- -- -- nn  np -- -- np --
   nn nn -- np nn  np nn np -- --  np -- np -- np  -- -- nn nn --  -- nn -- nn nn
   np -- np -- nn  -- nn nn -- nn  np -- -- -- --  nn nn nn -- nn  nn nn -- nn nn
   -- nn nn -- --  np nn -- np np  nn np nn -- np  nn -- -- -- np  np np -- -- --
   nn
0286-D08-Pb1-270     <lmxll> {0-} ; 459
   -- -- ll ll --  ll lm -- ll lm  ll lm ll -- --  -- ll -- -- ll  -- lm ll -- --
   lm -- lm lm ll  ll ll -- -- lm  lm ll lm -- lm  -- ll lm ll --  ll lm ll lm --
   ll -- -- -- --  lm -- -- ll ll  lm lm -- ll --  ll -- ll -- lm  ll -- -- -- --
   -- -- -- lm --  -- lm ll -- ll  ll lm lm lm ll  ll ll lm lm ll  -- lm -- ll ll
   lm ll ll ll ll  -- ll -- lm --  -- -- -- -- ll  ll -- -- -- --  -- ll ll -- --
   ll ll -- -- --  -- ll ll lm ll  -- ll -- lm lm  -- ll lm -- lm  ll -- ll -- --
   lm -- -- ll ll  ll ll lm ll lm  -- -- lm lm ll  -- lm -- lm --  ll -- -- -- lm
   ll ll -- ll ll  -- ll ll -- lm  lm -- -- lm ll  -- -- -- ll --  lm ll -- ll ll
   -- -- -- -- ll  -- ll ll -- lm  ll -- -- -- lm  ll ll ll -- ll  -- lm -- ll ll
   -- ll -- lm lm  ll ll -- -- --  lm ll ll -- --  lm lm -- -- --  -- -- -- -- --
   ll
GQ03517-I21.1.169    <lmxll> {0-} ; 460
   lm lm ll ll ll  ll lm lm ll lm  lm ll lm ll lm  lm lm ll ll lm  ll ll ll lm lm
   ll lm ll lm ll  ll ll lm lm lm  lm lm ll lm ll  lm ll lm lm ll  ll ll lm ll lm
   lm ll lm ll lm  lm ll ll lm ll  ll ll lm lm ll  lm lm ll ll lm  lm ll lm lm ll
   ll lm lm ll lm  lm lm lm ll ll  lm ll lm lm lm  lm ll ll lm lm  lm lm lm lm ll
   lm lm ll lm ll  ll lm ll lm ll  lm lm lm ll lm  lm lm lm ll lm  lm ll ll ll lm
   lm ll lm ll lm  ll ll lm ll lm  lm ll lm lm ll  ll lm lm lm ll  lm ll lm lm lm
   lm lm lm lm lm  ll ll lm -- lm  lm lm ll ll ll  lm ll lm ll lm  lm ll lm lm lm
   ll lm lm ll lm  lm ll ll lm ll  lm lm ll ll lm  lm lm ll ll lm  lm ll ll lm ll
   lm ll ll lm ll  ll lm ll ll ll  lm lm lm ll ll  ll ll ll lm ll  ll ll ll ll ll
   lm ll ll ll lm  lm ll lm ll lm  ll ll ll ll ll  lm lm lm lm ll  ll ll lm ll ll
   lm
GQ0172.B3.r-K15.1    <nnxnp> {-0} ; 461
   nn nn np nn np  np np np nn np  nn np np nn np  np nn nn np np  nn nn nn nn np
   nn nn nn np nn  nn np nn nn np  nn nn np nn np  np np nn np np  nn np nn np np
   np nn np np np  nn np np nn nn  nn np nn np nn  nn nn np np np  nn np np np nn
   np nn nn np nn  nn nn np np np  np nn nn nn nn  nn nn nn np nn  np np np nn np
   np nn np np np  nn nn nn np np  np nn np np np  np np np nn np  nn np nn nn np
   nn nn np np nn  np np np np nn  nn np nn nn np  np np nn np nn  nn nn nn np np
   np nn nn np np  np np nn nn nn  np np np np nn  np np nn nn np  nn nn nn np nn
   nn np np nn np  nn nn nn np np  nn np nn nn nn  nn np np nn nn  nn nn nn nn nn
   np nn np nn np  nn np np np nn  nn np nn np nn  nn np nn nn nn  np np nn np np
   np np np nn np  np np np nn np  nn nn np nn np  nn np nn np nn  np nn np nn np
   np
GQ03238-N17.2.675    <lmxll> {1-} ; 462
   ll ll lm lm ll  ll lm ll lm ll  ll lm ll ll ll  lm lm lm lm lm  ll ll ll ll ll
   lm lm lm ll ll  lm ll ll lm ll  lm lm lm ll lm  lm lm lm ll lm  lm lm lm ll ll
   ll lm ll ll ll  lm lm ll lm ll  lm lm lm ll lm  lm lm ll lm ll  ll lm ll ll lm
   lm ll ll ll ll  lm ll ll lm ll  ll ll ll ll ll  ll lm ll ll lm  ll ll ll lm ll
   ll ll lm lm lm  lm lm lm lm lm  lm ll lm lm ll  ll lm ll lm lm  ll lm lm lm ll
   ll ll ll lm lm  lm lm lm lm ll  ll lm ll lm ll  ll ll ll ll lm  lm lm lm ll ll
   lm lm ll ll ll  lm lm ll ll lm  lm ll lm ll lm  lm ll lm ll ll  ll ll ll lm lm
   lm ll ll lm ll  ll lm lm ll lm  ll lm lm lm ll  ll ll ll lm ll  ll ll ll lm lm
   lm ll lm ll lm  lm ll ll ll lm  ll ll lm ll ll  ll ll lm ll lm  ll lm ll lm lm
[truncated: 384,088 more chars]
